# Supplementary material for: End-point RT-PCR based on a conservation landscape for SARS-COV-2 detection
Source: Sci Rep. 2022 Mar 19;12:4759. doi: 10.1038/s41598-022-07756-6 (PMC8933765; doi:10.1038/s41598-022-07756-6)
Supplement: Supplementary file 2 — Supplementary Information 2. [file 41598_2022_7756_MOESM2_ESM.txt]

>hCoV-19/USA/VA-DCLS-2185/2020|EPI_ISL_677211|2020-11-12
>hCoV-19/USA/VA-DCLS-2187/2020|EPI_ISL_677212|2020-11-12
>hCoV-19/USA/NY-NYCPHL-001334/2020|EPI_ISL_683969|2020-11-13
>hCoV-19/Brazil/RJ-00536/2020|EPI_ISL_717921|2020-10-26
>hCoV-19/Brazil/RJ-00537/2020|EPI_ISL_717922|2020-10-29
>hCoV-19/Brazil/RJ-00540/2020|EPI_ISL_717924|2020-10-29
>hCoV-19/Brazil/RJ-00541/2020|EPI_ISL_717925|2020-10-09
>hCoV-19/Brazil/RJ-00542/2020|EPI_ISL_717926|2020-10-26
>hCoV-19/Brazil/RJ-00543/2020|EPI_ISL_717927|2020-10-27
>hCoV-19/Brazil/RJ-00544/2020|EPI_ISL_717928|2020-10-27
>hCoV-19/Brazil/RJ-00545/2020|EPI_ISL_717929|2020-10-27
>hCoV-19/Brazil/RJ-00546/2020|EPI_ISL_717930|2020-10-27
>hCoV-19/Brazil/RJ-00547/2020|EPI_ISL_717931|2020-10-27
>hCoV-19/Brazil/RJ-00548/2020|EPI_ISL_717932|2020-10-29
>hCoV-19/Brazil/RJ-00549/2020|EPI_ISL_717933|2020-10-29
>hCoV-19/Brazil/RJ-00550/2020|EPI_ISL_717934|2020-10-29
>hCoV-19/Brazil/RJ-00551/2020|EPI_ISL_717935|2020-10-29
>hCoV-19/Brazil/RJ-00552/2020|EPI_ISL_717936|2020-10-29
>hCoV-19/Brazil/RJ-00553/2020|EPI_ISL_717937|2020-10-29
>hCoV-19/Brazil/RJ-00554/2020|EPI_ISL_717938|2020-10-29
>hCoV-19/Brazil/RJ-00555/2020|EPI_ISL_717939|2020-10-29
>hCoV-19/Brazil/RJ-00556/2020|EPI_ISL_717940|2020-10-30
>hCoV-19/Brazil/RJ-00557/2020|EPI_ISL_717941|2020-10-30
>hCoV-19/Brazil/RJ-00558/2020|EPI_ISL_717942|2020-11-03
>hCoV-19/Brazil/RJ-00559/2020|EPI_ISL_717943|2020-11-03
>hCoV-19/Brazil/RJ-00560/2020|EPI_ISL_717944|2020-11-03
>hCoV-19/Brazil/RJ-00561/2020|EPI_ISL_717945|2020-11-03
>hCoV-19/Brazil/RJ-00562/2020|EPI_ISL_717946|2020-11-03
>hCoV-19/Brazil/RJ-00563/2020|EPI_ISL_717947|2020-11-03
>hCoV-19/Brazil/RJ-00564/2020|EPI_ISL_717948|2020-11-03
>hCoV-19/Brazil/RJ-00565/2020|EPI_ISL_717949|2020-11-03
>hCoV-19/England/CAMC-C46B6B/2020|EPI_ISL_718344|2020-12-10
>hCoV-19/USA/VA-DCLS-2191/2020|EPI_ISL_723494|2020-11-12
>hCoV-19/Canada/ON-S1852/2020|EPI_ISL_729310|2020-11-24
>hCoV-19/England/ALDP-C3B282/2020|EPI_ISL_731736|2020-12-09
>hCoV-19/Japan/IC-0395/2020|EPI_ISL_736906|2020-12
>hCoV-19/England/NORW-222D0F/2020|EPI_ISL_741517|2020-12-20
>hCoV-19/USA/CA-SEARCH-5383/2020|EPI_ISL_755195|2020-12-04
>hCoV-19/Canada/ON-S1983/2020|EPI_ISL_755696|2020-11-24
>hCoV-19/Canada/ON-S1986/2020|EPI_ISL_755699|2020-11-24
>hCoV-19/Japan/IC-0493/2020|EPI_ISL_768702|2020-11
>hCoV-19/Brazil/RS-00655/2020|EPI_ISL_770552|2020-11-25
>hCoV-19/Brazil/RS-00628/2020|EPI_ISL_770553|2020-11-24
>hCoV-19/Brazil/RS-00682/2020|EPI_ISL_770554|2020-11-27
>hCoV-19/Brazil/RS-00604/2020|EPI_ISL_770556|2020-11-23
>hCoV-19/Brazil/RS-00605/2020|EPI_ISL_770557|2020-11-24
>hCoV-19/Brazil/RS-00607/2020|EPI_ISL_770559|2020-11-24
>hCoV-19/Brazil/RS-00608/2020|EPI_ISL_770560|2020-11-24
>hCoV-19/Brazil/RS-00609/2020|EPI_ISL_770561|2020-11-24
>hCoV-19/Brazil/RS-00611/2020|EPI_ISL_770563|2020-11-24
>hCoV-19/Brazil/RS-00612/2020|EPI_ISL_770564|2020-11-24
>hCoV-19/Brazil/RS-00613/2020|EPI_ISL_770565|2020-11-25
>hCoV-19/Brazil/RS-00614/2020|EPI_ISL_770566|2020-11-24
>hCoV-19/Brazil/RS-00616/2020|EPI_ISL_770568|2020-11-25
>hCoV-19/Brazil/RS-00618/2020|EPI_ISL_770570|2020-11-24
>hCoV-19/Brazil/RS-00619/2020|EPI_ISL_770571|2020-11-25
>hCoV-19/Brazil/RS-00629/2020|EPI_ISL_770578|2020-11-24
>hCoV-19/Brazil/RS-00630/2020|EPI_ISL_770579|2020-11-25
>hCoV-19/Brazil/RS-00632/2020|EPI_ISL_770580|2020-11-25
>hCoV-19/Brazil/RS-00633/2020|EPI_ISL_770581|2020-11-24
>hCoV-19/Brazil/RS-00635/2020|EPI_ISL_770583|2020-11-25
>hCoV-19/Brazil/RS-00636/2020|EPI_ISL_770584|2020-11-24
>hCoV-19/Brazil/RS-00675/2020|EPI_ISL_770616|2020-11-27
>hCoV-19/Brazil/RS-00676/2020|EPI_ISL_770617|2020-11-26
>hCoV-19/Brazil/RS-00679/2020|EPI_ISL_770618|2020-11-27
>hCoV-19/Brazil/RS-00680/2020|EPI_ISL_770619|2020-11-27
>hCoV-19/Brazil/RS-00681/2020|EPI_ISL_770620|2020-11-27
>hCoV-19/Brazil/RS-00683/2020|EPI_ISL_770621|2020-11-27
>hCoV-19/Brazil/RS-00684/2020|EPI_ISL_770622|2020-11-27
>hCoV-19/Brazil/RS-00686/2020|EPI_ISL_770624|2020-11-27
>hCoV-19/Brazil/RS-00689/2020|EPI_ISL_770625|2020-11-27
>hCoV-19/Brazil/RS-00692/2020|EPI_ISL_770628|2020-11-28
>hCoV-19/Norway/7023/2020|EPI_ISL_775528|2020-12-17
>hCoV-19/Norway/7024/2020|EPI_ISL_775529|2020-12-14
>hCoV-19/Norway/7025/2020|EPI_ISL_775530|2020-12-17
>hCoV-19/Argentina/C97133/2020|EPI_ISL_778843|2020-11-20
>hCoV-19/Brazil/RS-00601/2020|EPI_ISL_779155|2020-11-23
>hCoV-19/Brazil/RS-00631/2020|EPI_ISL_779159|2020-11-25
>hCoV-19/Canada/ON-SK-20H-329MM0268/2020|EPI_ISL_791511|2020-11-24
>hCoV-19/Argentina/PAIS-E0100/2020|EPI_ISL_792522|2020-12-14
>hCoV-19/Argentina/PAIS-E0101/2020|EPI_ISL_792523|2020-12-16
>hCoV-19/Argentina/PAIS-E0102/2020|EPI_ISL_792524|2020-12-17
>hCoV-19/Argentina/PAIS-E0103/2020|EPI_ISL_792525|2020-12-22
>hCoV-19/Brazil/AM-20142410MC/2020|EPI_ISL_792560|2020-11-06
>hCoV-19/Brazil/PB-23855-R2/2020|EPI_ISL_792562|2020-10-13
>hCoV-19/Brazil/PR-28601/2020|EPI_ISL_792645|2020-10-27
>hCoV-19/Brazil/PR-28602/2020|EPI_ISL_792646|2020-11-03
>hCoV-19/Brazil/PR-28606/2020|EPI_ISL_792650|2020-11-23
>hCoV-19/Brazil/PR-28607/2020|EPI_ISL_792651|2020-11-23
>hCoV-19/Brazil/PR-28608/2020|EPI_ISL_792652|2020-11-25
>hCoV-19/England/ALDP-DA2179/2020|EPI_ISL_796815|2020-12-30
>hCoV-19/England/CAMC-D30BFA/2020|EPI_ISL_798217|2020-12-26
>hCoV-19/England/TFCI-26FBE11/2020|EPI_ISL_817064|2020-12-14
>hCoV-19/Brazil/RS-31784/2020|EPI_ISL_832010|2020-10-14
>hCoV-19/USA/NY-NYCPHL-001856/2020|EPI_ISL_832289|2020-12-18
>hCoV-19/Brazil/SP-923/2020|EPI_ISL_833161|2020-11-26
>hCoV-19/Brazil/SP-912/2020|EPI_ISL_836143|2020-12-07
>hCoV-19/Brazil/SP-915/2020|EPI_ISL_836977|2020-12-08
>hCoV-19/England/205390798/2020|EPI_ISL_837236|2020-12-31
>hCoV-19/England/PORT-2EAFC1/2020|EPI_ISL_842052|2020
>hCoV-19/Denmark/DCGC-29213/2021|EPI_ISL_843260|2021-01-04
>hCoV-19/USA/GA-EHC-458R/2021|EPI_ISL_845768|2021-01-05
>hCoV-19/Canada/LTRI-1192/2020|EPI_ISL_848196|2020-12-24
>hCoV-19/Canada/LTRI-1258/2020|EPI_ISL_848197|2020-12-24
>hCoV-19/Brazil/PA-IEC176614/2020|EPI_ISL_848606|2020-10-23
>hCoV-19/Brazil/PA-IEC176564/2020|EPI_ISL_848607|2020-10-16
>hCoV-19/Brazil/PA-IEC176228/2020|EPI_ISL_848608|2020-08-11
>hCoV-19/USA/WI-GMF-48016/2021|EPI_ISL_861475|2021-01-08
>hCoV-19/Brazil/SP-902/2020|EPI_ISL_861668|2020-11-26
>hCoV-19/Brazil/SP-891/2020|EPI_ISL_861674|2020-12-16
>hCoV-19/Brazil/SP-892/2020|EPI_ISL_861675|2020-12-16
>hCoV-19/Brazil/SP-983/2020|EPI_ISL_861676|2020-12-23
>hCoV-19/Brazil/SP-984/2020|EPI_ISL_861677|2020-12-23
>hCoV-19/Brazil/SP-986/2020|EPI_ISL_861679|2020-12-28
>hCoV-19/Brazil/SP-1005/2021|EPI_ISL_861683|2021-01-04
>hCoV-19/Brazil/SP-1006/2021|EPI_ISL_861684|2021-01-02
>hCoV-19/Brazil/SP-1007/2021|EPI_ISL_861685|2021-01-02
>hCoV-19/Brazil/SP-HIAE-ID40/2020|EPI_ISL_861904|2020-11-20
>hCoV-19/Denmark/DCGC-33605/2021|EPI_ISL_870615|2021-01-11
>hCoV-19/Denmark/DCGC-33714/2021|EPI_ISL_870724|2021-01-11
>hCoV-19/Brazil/SP-1029/2021|EPI_ISL_872191|2021-01-15
>hCoV-19/Brazil/SP-1030/2021|EPI_ISL_872192|2021-01-18
>hCoV-19/USA/MN-MDH-2399/2021|EPI_ISL_873257|2021-01-09
>hCoV-19/Canada/ON-PHL-21-00171/2020|EPI_ISL_875751|2020-12
>hCoV-19/Canada/ON-PHL-21-00003/2020|EPI_ISL_875798|2020-12
>hCoV-19/Italy/FVG-ISS-6540_Res/2020|EPI_ISL_877765|2020-12-21
>hCoV-19/USA/CA-ALSR-5923/2020|EPI_ISL_878666|2020-11-25
>hCoV-19/Brazil/DF-1028R1/2020|EPI_ISL_882657|2020-07-23
>hCoV-19/Brazil/SP-1010/2021|EPI_ISL_882668|2021-01-10
>hCoV-19/Brazil/SP-1008/2021|EPI_ISL_882669|2021-01-11
>hCoV-19/Brazil/SP-1017/2021|EPI_ISL_882671|2021-01-13
>hCoV-19/Brazil/SP-1019/2021|EPI_ISL_882673|2021-01-15
>hCoV-19/French Guiana/IPP00594/2021|EPI_ISL_884002|2021
>hCoV-19/England/ALDP-109DB40/2021|EPI_ISL_886066|2021-01-17
>hCoV-19/USA/KY-CDC-LC0004021/2021|EPI_ISL_886166|2021-01-02
>hCoV-19/USA/KY-CDC-LC0004019/2021|EPI_ISL_886167|2021-01-02
>hCoV-19/USA/FL-CDC-LC0004567/2021|EPI_ISL_886168|2021-01-04
>hCoV-19/French Guiana/IPP00590/2020|EPI_ISL_890353|2020-12-21
>hCoV-19/USA/TX-QDX-4115/2021|EPI_ISL_903564|2021-01-07
>hCoV-19/Brazil/PA-IEC-177365/2021|EPI_ISL_904120|2021-01-10
>hCoV-19/Brazil/PA-IEC-177366/2021|EPI_ISL_904121|2021-01-08
>hCoV-19/Netherlands/NB-RIVM-10706/2021|EPI_ISL_904827|2021-01-11
>hCoV-19/Netherlands/NB-RIVM-10729/2021|EPI_ISL_904838|2021-01-16
>hCoV-19/Brazil/AM-1039/2021|EPI_ISL_906070|2021-01-18
>hCoV-19/Brazil/AM-1062/2021|EPI_ISL_906071|2021-01-19
>hCoV-19/Brazil/SP-1041/2021|EPI_ISL_906072|2021-01-19
>hCoV-19/Brazil/AM-1031/2021|EPI_ISL_906075|2021-01-19
>hCoV-19/Brazil/AM-1036/2021|EPI_ISL_906076|2021-01-19
>hCoV-19/Brazil/AM-1037/2021|EPI_ISL_906077|2021-01-19
>hCoV-19/Brazil/AM-1047/2021|EPI_ISL_906080|2021-01-22
>hCoV-19/Brazil/AM-1048/2021|EPI_ISL_906081|2021-01-22
>hCoV-19/USA/MD-MDH-0700/2021|EPI_ISL_914708|2021-01-19
>hCoV-19/USA/CA-QDX-4247/2021|EPI_ISL_915250|2021-01-13
>hCoV-19/Brazil/AM-IEC-177290/2020|EPI_ISL_918499|2020-12-21
>hCoV-19/Brazil/AM-IEC-177291/2020|EPI_ISL_918500|2020-12-28
>hCoV-19/Brazil/AM-IEC-177292/2020|EPI_ISL_918501|2020-12-28
>hCoV-19/Brazil/AM-IEC-177293/2020|EPI_ISL_918502|2020-12-29
>hCoV-19/Brazil/AM-IEC-177294/2020|EPI_ISL_918503|2020-12-28
>hCoV-19/Brazil/AM-IEC-177301/2020|EPI_ISL_918504|2020-12-21
>hCoV-19/Brazil/AM-IEC-177310/2020|EPI_ISL_918505|2020-12-30
>hCoV-19/Brazil/AM-IEC-177312/2020|EPI_ISL_918506|2020-12-30
>hCoV-19/Brazil/AM-IEC-177314/2021|EPI_ISL_918507|2021-01-05
>hCoV-19/Brazil/AM-IEC-177320/2021|EPI_ISL_918508|2021-01-05
>hCoV-19/Brazil/AM-IEC-177322/2021|EPI_ISL_918509|2021-01-06
>hCoV-19/Brazil/AM-IEC-177323/2021|EPI_ISL_918510|2021-01-07
>hCoV-19/Brazil/AM-IEC-177328/2020|EPI_ISL_918511|2020-12-30
>hCoV-19/Brazil/PA-IEC-176581/2020|EPI_ISL_918514|2020-10-14
>hCoV-19/Brazil/PA-IEC-176890/2020|EPI_ISL_918516|2020-11-23
>hCoV-19/Brazil/PA-IEC-176894/2020|EPI_ISL_918517|2020-11-10
>hCoV-19/Brazil/PA-IEC-176950/2020|EPI_ISL_918519|2020-12-15
>hCoV-19/Brazil/PA-IEC-176952/2020|EPI_ISL_918520|2020-12-15
>hCoV-19/Brazil/PA-IEC-177009/2020|EPI_ISL_918521|2020-12-21
>hCoV-19/Brazil/PA-IEC-177042/2020|EPI_ISL_918523|2020-11-29
>hCoV-19/Brazil/PA-IEC-177046/2020|EPI_ISL_918526|2020-12-06
>hCoV-19/Brazil/PA-IEC-177047/2020|EPI_ISL_918527|2020-12-07
>hCoV-19/Brazil/PA-IEC-177048/2020|EPI_ISL_918528|2020-12-07
>hCoV-19/Brazil/PA-IEC-177049/2020|EPI_ISL_918529|2020-12-19
>hCoV-19/Brazil/PA-IEC-177050/2020|EPI_ISL_918530|2020-12-19
>hCoV-19/Brazil/AM-IEC-177289/2020|EPI_ISL_918534|2020-12-21
>hCoV-19/Brazil/CE-IEC-177339/2020|EPI_ISL_918536|2020-04-15
>hCoV-19/Brazil/CE-IEC-177340/2021|EPI_ISL_918537|2021-01-07
>hCoV-19/Brazil/CE-IEC-177341/2021|EPI_ISL_918538|2021-01-07
>hCoV-19/Brazil/CE-IEC-177343/2020|EPI_ISL_918540|2020-12-14
>hCoV-19/Brazil/CE-IEC-177345/2021|EPI_ISL_918541|2021-01-04
>hCoV-19/Brazil/CE-IEC-177346/2021|EPI_ISL_918542|2021-01-04
>hCoV-19/Brazil/CE-IEC-177347/2021|EPI_ISL_918543|2021-01-13
>hCoV-19/Brazil/CE-IEC-177348/2021|EPI_ISL_918544|2021-01-14
>hCoV-19/Brazil/PA-IEC-177356/2021|EPI_ISL_918545|2021-01-06
>hCoV-19/Brazil/PA-IEC-177357/2021|EPI_ISL_918546|2021-01-05
>hCoV-19/Brazil/PA-IEC-177358/2021|EPI_ISL_918547|2021-01-06
>hCoV-19/Brazil/PA-IEC-177362/2021|EPI_ISL_918548|2021-01-07
>hCoV-19/Brazil/PA-IEC-177363/2021|EPI_ISL_918549|2021-01-05
>hCoV-19/Brazil/PA-IEC-177383/2020|EPI_ISL_918552|2020-12-04
>hCoV-19/Brazil/AP-IEC-177386/2020|EPI_ISL_918553|2020-12-08
>hCoV-19/Brazil/AP-IEC-177393/2020|EPI_ISL_918555|2020-12-23
>hCoV-19/Brazil/AP-IEC-177394/2020|EPI_ISL_918556|2020-12-26
>hCoV-19/Brazil/AP-IEC-177397/2021|EPI_ISL_918557|2021-01-02
>hCoV-19/Brazil/AP-IEC-177400/2021|EPI_ISL_918558|2021-01-02
>hCoV-19/Brazil/AP-IEC-177402/2021|EPI_ISL_918559|2021-01-03
>hCoV-19/Brazil/AP-IEC-177406/2021|EPI_ISL_918560|2021-01-09
>hCoV-19/Brazil/AP-IEC-177409/2021|EPI_ISL_918561|2021-01-10
>hCoV-19/England/SHEF-10CC2DA/2021|EPI_ISL_924202|2021-01-22
>hCoV-19/France/ARA-0011076/2021|EPI_ISL_925031|2021-01-25
>hCoV-19/France/ARA-0011082/2021|EPI_ISL_925032|2021-01-25
>hCoV-19/USA/NM-DOH-2021022404/2021|EPI_ISL_925253|2021-01-11
>hCoV-19/USA/MD-MDH-0747/2021|EPI_ISL_931489|2021-01-07
>hCoV-19/France/PDL-IPP01459/2021|EPI_ISL_935547|2021-01-12
>hCoV-19/USA/NY-Wadsworth-21012241-01/2021|EPI_ISL_936285|2021-01-14
>hCoV-19/USA/IL-NM-5951/2021|EPI_ISL_936986|2021-01-08
>hCoV-19/USA/ME-HETL-J1132/2021|EPI_ISL_937443|2021-01-18
>hCoV-19/USA/ME-HETL-J1133/2021|EPI_ISL_937444|2021-01-19
>hCoV-19/Brazil/AM-1059/2021|EPI_ISL_940614|2021-01-19
>hCoV-19/Brazil/AM-1060/2021|EPI_ISL_940615|2021-01-19
>hCoV-19/Brazil/AM-1061/2021|EPI_ISL_940616|2021-01-19
>hCoV-19/Brazil/AM-1063/2021|EPI_ISL_940617|2021-01-19
>hCoV-19/Brazil/AM-1064/2021|EPI_ISL_940618|2021-01-19
>hCoV-19/Brazil/SP-1065/2021|EPI_ISL_940619|2021-01-15
>hCoV-19/Brazil/AM-1069/2021|EPI_ISL_940623|2021-01-08
>hCoV-19/Brazil/AM-1070/2021|EPI_ISL_940624|2021-01-15
>hCoV-19/Brazil/SP-1071/2021|EPI_ISL_940625|2021-01-19
>hCoV-19/Brazil/AM-1073/2021|EPI_ISL_940626|2021-01-21
>hCoV-19/Brazil/AM-1074/2021|EPI_ISL_940627|2021-01-22
>hCoV-19/Brazil/SP-1076/2021|EPI_ISL_940628|2021-01-22
>hCoV-19/Brazil/RR-1079/2021|EPI_ISL_940630|2021-01-25
>hCoV-19/Portugal/PT2843/2021|EPI_ISL_941827|2021-01-11
>hCoV-19/Switzerland/BL-UHB-001-31-397230/2021|EPI_ISL_942376|2021-01-18
>hCoV-19/USA/VA-DCLS-2497/2020|EPI_ISL_942395|2020-11-10
>hCoV-19/Switzerland/BL-UHB-001-31-397506/2021|EPI_ISL_942406|2021-01-18
>hCoV-19/Netherlands/NH-RIVM-10915/2021|EPI_ISL_943045|2021-01-25
>hCoV-19/Netherlands/NH-RIVM-10916/2021|EPI_ISL_943046|2021-01-25
>hCoV-19/Netherlands/OV-RIVM-10851/2021|EPI_ISL_943102|2021-01-22
>hCoV-19/Netherlands/NH-RIVM-11377/2021|EPI_ISL_943498|2021-01-25
>hCoV-19/Netherlands/NH-RIVM-11378/2021|EPI_ISL_943499|2021-01-21
>hCoV-19/Brazil/RS-CEVS-82920/2020|EPI_ISL_943607|2020-11-20
>hCoV-19/Brazil/RS-CEVS-82973/2020|EPI_ISL_943608|2020-11-18
>hCoV-19/Brazil/RS-CEVS-83139/2020|EPI_ISL_943610|2020-11-18
>hCoV-19/Brazil/RR-1081/2021|EPI_ISL_943967|2021-01-25
>hCoV-19/Brazil/RR-1083/2021|EPI_ISL_943968|2021-01-25
>hCoV-19/Brazil/RR-1084/2021|EPI_ISL_943969|2021-01-25
>hCoV-19/Brazil/RR-1085/2021|EPI_ISL_943970|2021-01-25
>hCoV-19/Brazil/RR-1087/2021|EPI_ISL_943971|2021-01-25
>hCoV-19/Brazil/TO-1187R2/2020|EPI_ISL_943986|2020-12-22
>hCoV-19/Brazil/AM-1188/2021|EPI_ISL_943987|2021-01-20
>hCoV-19/Brazil/GO-1190R2/2020|EPI_ISL_943989|2020-12-18
>hCoV-19/Brazil/AM-1192/2021|EPI_ISL_943990|2021-01-19
>hCoV-19/England/ALDP-1195BDE/2021|EPI_ISL_946900|2021-01-26
>hCoV-19/England/OXON-F49822/2021|EPI_ISL_951071|2021-01-02
>hCoV-19/England/PORT-2EC035/2021|EPI_ISL_952611|2021
>hCoV-19/England/PORT-2EC26C/2021|EPI_ISL_952645|2021
>hCoV-19/French Guiana/IPP01950/2021|EPI_ISL_954058|2021-01-22
>hCoV-19/France/BRE-IPP01802/2021|EPI_ISL_954070|2021-01-21
>hCoV-19/French Guiana/IPP01949/2021|EPI_ISL_954074|2021-01-21
>hCoV-19/French Guiana/IPP01951/2021|EPI_ISL_954075|2021-01-21
>hCoV-19/French Guiana/IPP01928/2021|EPI_ISL_954086|2021-01-20
>hCoV-19/French Guiana/IPP01942/2021|EPI_ISL_954089|2021-01-20
>hCoV-19/French Guiana/IPP01936/2021|EPI_ISL_954109|2021-01-18
>hCoV-19/Brazil/RJ-00566/2020|EPI_ISL_717950|2020-11-03
>hCoV-19/Brazil/RJ-00567/2020|EPI_ISL_717951|2020-11-04
>hCoV-19/Brazil/RJ-00568/2020|EPI_ISL_717952|2020-11-04
>hCoV-19/Brazil/RJ-00569/2020|EPI_ISL_717953|2020-11-04
>hCoV-19/Brazil/RJ-00570/2020|EPI_ISL_717954|2020-11-04
>hCoV-19/Brazil/RJ-00571/2020|EPI_ISL_717955|2020-11-05
>hCoV-19/Brazil/RJ-00572/2020|EPI_ISL_717956|2020-11-05
>hCoV-19/Brazil/RJ-00573/2020|EPI_ISL_717957|2020-11-05
>hCoV-19/Canada/ON-S1821/2020|EPI_ISL_729285|2020-11-24
>hCoV-19/Brazil/SP-876/2020|EPI_ISL_755642|2020-12-05
>hCoV-19/Brazil/SP-879/2020|EPI_ISL_755645|2020-12-08
>hCoV-19/Brazil/SP-885/2020|EPI_ISL_755651|2020-12-10
>hCoV-19/Brazil/SP-887/2020|EPI_ISL_755653|2020-12-12
>hCoV-19/Brazil/BA-2/2020|EPI_ISL_756294|2020-10-26
>hCoV-19/England/MILK-CA4B5C/2020|EPI_ISL_762436|2020-12-15
>hCoV-19/England/MILK-CA4B89/2020|EPI_ISL_762502|2020-12-15
>hCoV-19/Japan/IC-0496/2020|EPI_ISL_768705|2020-12
>hCoV-19/Brazil/RS-00639/2020|EPI_ISL_770587|2020-11-25
>hCoV-19/Brazil/RS-00642/2020|EPI_ISL_770589|2020-11-25
>hCoV-19/Brazil/RS-00645/2020|EPI_ISL_770591|2020-11-25
>hCoV-19/Brazil/RS-00646/2020|EPI_ISL_770592|2020-11-25
>hCoV-19/Brazil/RS-00647/2020|EPI_ISL_770593|2020-11-25
>hCoV-19/Brazil/RS-00648/2020|EPI_ISL_770594|2020-11-25
>hCoV-19/Brazil/RS-00649/2020|EPI_ISL_770595|2020-11-25
>hCoV-19/Brazil/RS-00650/2020|EPI_ISL_770596|2020-11-25
>hCoV-19/Brazil/RS-00653/2020|EPI_ISL_770598|2020-11-24
>hCoV-19/Brazil/RS-00659/2020|EPI_ISL_770602|2020-11-26
>hCoV-19/Brazil/RS-00660/2020|EPI_ISL_770603|2020-11-26
>hCoV-19/Brazil/RS-00661/2020|EPI_ISL_770604|2020-11-26
>hCoV-19/Brazil/RS-00662/2020|EPI_ISL_770605|2020-11-26
>hCoV-19/Brazil/RS-00663/2020|EPI_ISL_770606|2020-11-26
>hCoV-19/Brazil/RS-00665/2020|EPI_ISL_770607|2020-11-26
>hCoV-19/Canada/ON-SK-20H-328MM1080/2020|EPI_ISL_791502|2020-11-24
>hCoV-19/Brazil/PB-29646/2020|EPI_ISL_792634|2020-11-10
>hCoV-19/Brazil/PB-29647/2020|EPI_ISL_792635|2020-11-10
>hCoV-19/Brazil/AL-28256/2020|EPI_ISL_792639|2020-11-21
>hCoV-19/Denmark/DCGC-27430/2020|EPI_ISL_815666|2020-12-28
>hCoV-19/Denmark/DCGC-27431/2020|EPI_ISL_815667|2020-12-28
>hCoV-19/Denmark/DCGC-27217/2020|EPI_ISL_818010|2020-12-28
>hCoV-19/Brazil/SP-911/2020|EPI_ISL_833158|2020-11-30
>hCoV-19/USA/KY-CDC-STM-A009/2021|EPI_ISL_851030|2021-01-02
>hCoV-19/Brazil/SP-HIAE-ID04/2020|EPI_ISL_861870|2020-10-23
>hCoV-19/Brazil/SP-HIAE-ID07/2020|EPI_ISL_861872|2020-11-13
>hCoV-19/Brazil/SP-HIAE-ID12/2020|EPI_ISL_861877|2020-11-11
>hCoV-19/Brazil/SP-HIAE-ID13/2020|EPI_ISL_861878|2020-11-13
>hCoV-19/Brazil/SP-HIAE-ID15/2020|EPI_ISL_861880|2020-11-13
>hCoV-19/Brazil/SP-HIAE-ID17/2020|EPI_ISL_861882|2020-11-24
>hCoV-19/Brazil/SP-HIAE-ID18/2020|EPI_ISL_861883|2020-11-22
>hCoV-19/Brazil/SP-HIAE-ID22/2020|EPI_ISL_861887|2020-11-16
>hCoV-19/Ireland/D-NVRL-21IRL17199/2021|EPI_ISL_875350|2021-01-17
>hCoV-19/Ireland/WH-NVRL-83IRL58777/2021|EPI_ISL_875352|2021-01-15
>hCoV-19/Italy/ABR-IZSGC-TE30939/2021|EPI_ISL_875566|2021-01-18
>hCoV-19/Italy/ABR-IZSGC-TE30964/2021|EPI_ISL_875567|2021-01-18
>hCoV-19/Italy/ABR-IZSGC-TE30968/2021|EPI_ISL_875568|2021-01-18
>hCoV-19/Italy/FVG-ISS-6540/2020|EPI_ISL_875687|2020-12-21
>hCoV-19/Brazil/SP-999/2021|EPI_ISL_875688|2021-01-04
>hCoV-19/Brazil/SP-1014/2021|EPI_ISL_875689|2021-01-15
>hCoV-19/Japan/TY7-503/2021|EPI_ISL_877769|2021-01
>hCoV-19/England/ALDP-109DB5F/2021|EPI_ISL_886148|2021-01-17
>hCoV-19/USA/NY-Wadsworth-21011372-01/2021|EPI_ISL_896284|2021-01-13
>hCoV-19/Switzerland/GR-ETHZ-440333/2021|EPI_ISL_899553|2021-01-06
>hCoV-19/USA/NV-QDX-4024/2021|EPI_ISL_903554|2021-01-08
>hCoV-19/Brazil/SP-1034/2021|EPI_ISL_906068|2021-01-15
>hCoV-19/Brazil/AM-1035/2021|EPI_ISL_906069|2021-01-15
>hCoV-19/USA/WI-GMF-51897/2021|EPI_ISL_906146|2021-01-26
>hCoV-19/USA/CA-QDX-3630/2021|EPI_ISL_906972|2021-01-08
>hCoV-19/Switzerland/BE-620-3486/2021|EPI_ISL_913445|2021-01-19
>hCoV-19/USA/MN-MDH-2563/2021|EPI_ISL_913575|2021-01-05
>hCoV-19/USA/MN-MDH-2575/2021|EPI_ISL_913587|2021-01-11
>hCoV-19/USA/MI-QDX-4320/2021|EPI_ISL_915327|2021-01-14
>hCoV-19/USA/VA-DCLS-2375/2020|EPI_ISL_925204|2020-11-12
>hCoV-19/Denmark/DCGC-36886/2021|EPI_ISL_928027|2021-01-18
>hCoV-19/Denmark/DCGC-37116/2021|EPI_ISL_928257|2021-01-18
>hCoV-19/Brazil/AM-1066/2021|EPI_ISL_940620|2021-01-14
>hCoV-19/Brazil/SP-1067/2021|EPI_ISL_940621|2021-01-14
>hCoV-19/Brazil/SP-1068/2021|EPI_ISL_940622|2021-01-15
>hCoV-19/USA/VA-DCLS-2819/2020|EPI_ISL_940840|2020-12-21
>hCoV-19/Portugal/PT2422/2021|EPI_ISL_941471|2021-01-11
>hCoV-19/Portugal/PT2443/2021|EPI_ISL_941492|2021-01-16
>hCoV-19/Netherlands/NH-RIVM-11249/2021|EPI_ISL_943448|2021-01-25
>hCoV-19/Peru/LIM-INS-175/2021|EPI_ISL_943570|2021-01-28
>hCoV-19/Malaysia/IMR_WC348412/2020|EPI_ISL_944096|2020-12-15
>hCoV-19/Scotland/EDB14636/2021|EPI_ISL_949646|2021-01-26
>hCoV-19/Israel/CVL-2567/2021|EPI_ISL_944229|2021-01-15
>hCoV-19/Israel/CVL-14/2020|EPI_ISL_944236|2020-12-24
>hCoV-19/Israel/CVL-4/2020|EPI_ISL_944237|2020-12-24
>hCoV-19/Israel/CVL-51/2020|EPI_ISL_944238|2020-12-24
>hCoV-19/Israel/CVL-63/2020|EPI_ISL_944239|2020-12-24
>hCoV-19/Israel/CVL-66/2020|EPI_ISL_944240|2020-12-24
>hCoV-19/Israel/CVL-1118/2021|EPI_ISL_944241|2021-01-03
>hCoV-19/Israel/CVL-2518/2021|EPI_ISL_944242|2021-01-14
>hCoV-19/Israel/CVL-29/2020|EPI_ISL_944243|2020-12-24
>hCoV-19/Israel/CVL-3/2020|EPI_ISL_944244|2020-12-24
>hCoV-19/Israel/CVL-50/2020|EPI_ISL_944245|2020-12-24
>hCoV-19/Israel/CVL-1451/2021|EPI_ISL_944246|2021-01-05
>hCoV-19/Israel/CVL-2006/2021|EPI_ISL_944247|2021-01-12
>hCoV-19/Israel/CVL-10/2020|EPI_ISL_944256|2020-12-24
>hCoV-19/Israel/CVL-11/2020|EPI_ISL_944257|2020-12-24
>hCoV-19/Israel/CVL-12/2020|EPI_ISL_944258|2020-12-24
>hCoV-19/Israel/CVL-13/2020|EPI_ISL_944259|2020-12-24
>hCoV-19/Israel/CVL-15/2020|EPI_ISL_944260|2020-12-24
>hCoV-19/Israel/CVL-17/2020|EPI_ISL_944261|2020-12-24
>hCoV-19/Israel/CVL-22/2020|EPI_ISL_944262|2020-12-24
>hCoV-19/Israel/CVL-23/2020|EPI_ISL_944263|2020-12-24
>hCoV-19/Israel/CVL-24/2020|EPI_ISL_944264|2020-12-24
>hCoV-19/Israel/CVL-31/2020|EPI_ISL_944265|2020-12-24
>hCoV-19/Israel/CVL-33/2020|EPI_ISL_944266|2020-12-24
>hCoV-19/Israel/CVL-34/2020|EPI_ISL_944267|2020-12-24
>hCoV-19/Israel/CVL-43/2020|EPI_ISL_944268|2020-12-24
>hCoV-19/Israel/CVL-44/2020|EPI_ISL_944269|2020-12-24
>hCoV-19/Israel/CVL-52/2020|EPI_ISL_944270|2020-12-24
>hCoV-19/Israel/CVL-6/2020|EPI_ISL_944271|2020-12-24
>hCoV-19/Israel/CVL-60/2020|EPI_ISL_944272|2020-12-24
>hCoV-19/Israel/CVL-65/2020|EPI_ISL_944273|2020-12-24
>hCoV-19/Israel/CVL-7/2020|EPI_ISL_944274|2020-12-24
>hCoV-19/Israel/CVL-8/2020|EPI_ISL_944275|2020-12-24
>hCoV-19/Israel/CVL-1029/2021|EPI_ISL_944276|2021-01-03
>hCoV-19/Israel/CVL-1117/2021|EPI_ISL_944277|2021-01-03
>hCoV-19/Israel/CVL-1421/2021|EPI_ISL_944278|2021-01-03
>hCoV-19/Israel/CVL-1480/2021|EPI_ISL_944279|2021-01-05
>hCoV-19/Israel/CVL-1481/2021|EPI_ISL_944280|2021-01-05
>hCoV-19/Israel/CVL-1485/2021|EPI_ISL_944281|2021-01-05
>hCoV-19/Israel/CVL-1489/2021|EPI_ISL_944282|2021-01-05
>hCoV-19/Israel/CVL-1491/2021|EPI_ISL_944283|2021-01-05
>hCoV-19/Israel/CVL-1492/2021|EPI_ISL_944284|2021-01-05
>hCoV-19/Israel/CVL-1493/2021|EPI_ISL_944285|2021-01-05
>hCoV-19/Israel/CVL-1505/2021|EPI_ISL_944286|2021-01-05
>hCoV-19/Israel/CVL-1519/2021|EPI_ISL_944287|2021-01-05
>hCoV-19/Israel/CVL-1527/2021|EPI_ISL_944288|2021-01-05
>hCoV-19/Israel/CVL-1528/2021|EPI_ISL_944289|2021-01-05
>hCoV-19/England/ALDP-119CD3B/2021|EPI_ISL_945508|2021-01-28
>hCoV-19/England/ALDP-119D268/2021|EPI_ISL_945509|2021-01-27
>hCoV-19/England/ALDP-119D295/2021|EPI_ISL_945518|2021-01-28
>hCoV-19/England/ALDP-119C2A5/2021|EPI_ISL_945519|2021-01-27
>hCoV-19/England/ALDP-119CB9B/2021|EPI_ISL_945521|2021-01-27
>hCoV-19/England/ALDP-119CD68/2021|EPI_ISL_945522|2021-01-28
>hCoV-19/England/ALDP-119C7F1/2021|EPI_ISL_945524|2021-01-27
>hCoV-19/England/ALDP-119CC01/2021|EPI_ISL_945525|2021-01-28
>hCoV-19/England/ALDP-119D5D8/2021|EPI_ISL_945528|2021-01-27
>hCoV-19/England/ALDP-119D2B3/2021|EPI_ISL_945529|2021-01-28
>hCoV-19/England/ALDP-119C2F0/2021|EPI_ISL_945531|2021-01-27
>hCoV-19/England/ALDP-119C630/2021|EPI_ISL_945532|2021-01-27
>hCoV-19/England/ALDP-119CD0E/2021|EPI_ISL_945533|2021-01-27
>hCoV-19/England/ALDP-119D65D/2021|EPI_ISL_945535|2021-01-27
>hCoV-19/England/ALDP-119C6B8/2021|EPI_ISL_945536|2021-01-27
>hCoV-19/England/ALDP-119D031/2021|EPI_ISL_945537|2021-01-26
>hCoV-19/England/ALDP-119D1A7/2021|EPI_ISL_945539|2021-01-28
>hCoV-19/England/ALDP-119CC5C/2021|EPI_ISL_945541|2021-01-27
>hCoV-19/England/ALDP-119C9CE/2021|EPI_ISL_945543|2021-01-28
>hCoV-19/England/ALDP-119D4DB/2021|EPI_ISL_945544|2021-01-27
>hCoV-19/England/ALDP-119D259/2021|EPI_ISL_945549|2021-01-28
>hCoV-19/England/ALDP-119D365/2021|EPI_ISL_945552|2021-01-27
>hCoV-19/England/ALDP-119D3A1/2021|EPI_ISL_945554|2021-01-27
>hCoV-19/England/ALDP-119D040/2021|EPI_ISL_945555|2021-01-28
>hCoV-19/Wales/ALDP-119C357/2021|EPI_ISL_945557|2021-01-27
>hCoV-19/England/ALDP-119CAE9/2021|EPI_ISL_945558|2021-01-27
>hCoV-19/England/ALDP-119C779/2021|EPI_ISL_945559|2021-01-27
>hCoV-19/England/ALDP-119C278/2021|EPI_ISL_945562|2021-01-27
>hCoV-19/England/ALDP-119D1E3/2021|EPI_ISL_945563|2021-01-28
>hCoV-19/England/ALDP-119D875/2021|EPI_ISL_945566|2021-01-27
>hCoV-19/England/ALDP-119D4AE/2021|EPI_ISL_945567|2021-01-27
>hCoV-19/England/ALDP-119CDC2/2021|EPI_ISL_945568|2021-01-27
>hCoV-19/England/ALDP-119CE47/2021|EPI_ISL_945569|2021-01-28
>hCoV-19/England/ALDP-119C296/2021|EPI_ISL_945570|2021-01-27
>hCoV-19/England/ALDP-119C1D5/2021|EPI_ISL_945571|2021-01-27
>hCoV-19/England/ALDP-119CAAD/2021|EPI_ISL_945572|2021-01-27
>hCoV-19/England/ALDP-119CAF8/2021|EPI_ISL_945573|2021-01-27
>hCoV-19/England/ALDP-119C8D0/2021|EPI_ISL_945574|2021-01-27
>hCoV-19/England/ALDP-119C23C/2021|EPI_ISL_945575|2021-01-27
>hCoV-19/England/ALDP-119D7A5/2021|EPI_ISL_945577|2021-01-27
>hCoV-19/England/ALDP-119CD4A/2021|EPI_ISL_945578|2021-01-27
>hCoV-19/England/ALDP-119D12F/2021|EPI_ISL_945579|2021-01-28
>hCoV-19/England/ALDP-119C6F4/2021|EPI_ISL_945580|2021-01-27
>hCoV-19/England/ALDP-119D611/2021|EPI_ISL_945581|2021-01-27
>hCoV-19/England/ALDP-119CE38/2021|EPI_ISL_945582|2021-01-28
>hCoV-19/England/ALDP-119D2E0/2021|EPI_ISL_945583|2021-01-27
>hCoV-19/England/ALDP-119C3FD/2021|EPI_ISL_945584|2021-01-27
>hCoV-19/England/ALDP-119C3C0/2021|EPI_ISL_945585|2021-01-27
>hCoV-19/England/ALDP-119C5AC/2021|EPI_ISL_945586|2021-01-27
>hCoV-19/England/ALDP-119D189/2021|EPI_ISL_945587|2021-01-28
>hCoV-19/England/ALDP-119CABC/2021|EPI_ISL_945588|2021-01-27
>hCoV-19/England/ALDP-119CFBD/2021|EPI_ISL_945591|2021-01-28
>hCoV-19/England/ALDP-119C4DC/2021|EPI_ISL_945592|2021-01-27
>hCoV-19/England/ALDP-119D5F6/2021|EPI_ISL_945594|2021-01-27
>hCoV-19/England/ALDP-119CB22/2021|EPI_ISL_945595|2021-01-27
>hCoV-19/England/ALDP-119CF62/2021|EPI_ISL_945597|2021-01-28
>hCoV-19/England/ALDP-119C454/2021|EPI_ISL_945598|2021-01-27
>hCoV-19/England/ALDP-119C2C3/2021|EPI_ISL_945599|2021-01-27
>hCoV-19/England/ALDP-118B0FA/2021|EPI_ISL_946839|2021-01-27
>hCoV-19/England/ALDP-118B9C2/2021|EPI_ISL_946849|2021-01-25
>hCoV-19/England/ALDP-118BA38/2021|EPI_ISL_946851|2021-01-26
>hCoV-19/England/ALDP-119593E/2021|EPI_ISL_946852|2021-01-26
>hCoV-19/England/ALDP-1195DBA/2021|EPI_ISL_946853|2021-01-26
>hCoV-19/England/ALDP-118B5BF/2021|EPI_ISL_946855|2021-01-27
>hCoV-19/England/ALDP-118BA65/2021|EPI_ISL_946856|2021-01-26
>hCoV-19/England/ALDP-11958E6/2021|EPI_ISL_946857|2021-01-26
>hCoV-19/England/ALDP-1195A3B/2021|EPI_ISL_946858|2021-01-26
>hCoV-19/England/ALDP-118BA0B/2021|EPI_ISL_946859|2021-01-27
>hCoV-19/England/ALDP-118BADE/2021|EPI_ISL_946861|2021-01-26
>hCoV-19/England/ALDP-118B704/2021|EPI_ISL_946863|2021-01-25
>hCoV-19/England/ALDP-118B0DC/2021|EPI_ISL_946865|2021-01-26
>hCoV-19/England/ALDP-118B519/2021|EPI_ISL_946868|2021-01-26
>hCoV-19/England/ALDP-11957F8/2021|EPI_ISL_946869|2021-01-27
>hCoV-19/England/ALDP-1195822/2021|EPI_ISL_946870|2021-01-26
>hCoV-19/England/ALDP-11956BF/2021|EPI_ISL_946872|2021-01-27
>hCoV-19/England/ALDP-1195AC2/2021|EPI_ISL_946873|2021-01-26
>hCoV-19/England/ALDP-1195A77/2021|EPI_ISL_946874|2021-01-26
>hCoV-19/Wales/ALDP-118B28B/2021|EPI_ISL_946876|2021-01-26
>hCoV-19/England/ALDP-118B27C/2021|EPI_ISL_946878|2021-01-26
>hCoV-19/England/ALDP-118B24F/2021|EPI_ISL_946879|2021-01-26
>hCoV-19/England/ALDP-1195707/2021|EPI_ISL_946881|2021-01-26
>hCoV-19/England/ALDP-118B300/2021|EPI_ISL_946882|2021-01-26
>hCoV-19/England/ALDP-118B91D/2021|EPI_ISL_946884|2021-01-26
>hCoV-19/England/ALDP-118B40D/2021|EPI_ISL_946885|2021-01-26
>hCoV-19/England/ALDP-118B83E/2021|EPI_ISL_946886|2021-01-26
>hCoV-19/England/ALDP-118B4A3/2021|EPI_ISL_946887|2021-01-26
>hCoV-19/England/ALDP-1195FE1/2021|EPI_ISL_946891|2021-01-26
>hCoV-19/England/ALDP-118B7E6/2021|EPI_ISL_946892|2021-01-27
>hCoV-19/England/ALDP-1195EC6/2021|EPI_ISL_946893|2021-01-26
>hCoV-19/England/ALDP-118B397/2021|EPI_ISL_946894|2021-01-26
>hCoV-19/England/ALDP-118BA83/2021|EPI_ISL_946895|2021-01-26
>hCoV-19/England/ALDP-118B33D/2021|EPI_ISL_946897|2021-01-26
>hCoV-19/England/ALDP-11958C8/2021|EPI_ISL_946898|2021-01-27
>hCoV-19/England/ALDP-118B1D9/2021|EPI_ISL_946899|2021-01-25
>hCoV-19/England/MILK-11807E1/2021|EPI_ISL_947300|2021-01-26
>hCoV-19/England/MILK-117752F/2021|EPI_ISL_947302|2021-01-26
>hCoV-19/England/MILK-11742C1/2021|EPI_ISL_947303|2021-01-25
>hCoV-19/England/MILK-1176775/2021|EPI_ISL_947306|2021-01-25
>hCoV-19/England/MILK-1180839/2021|EPI_ISL_947310|2021-01-26
>hCoV-19/England/MILK-117D1BC/2021|EPI_ISL_947311|2021-01-25
>hCoV-19/England/MILK-117DBAF/2021|EPI_ISL_947313|2021-01-26
>hCoV-19/England/QEUH-11717E3/2021|EPI_ISL_947314|2021-01-25
>hCoV-19/England/QEUH-117140A/2021|EPI_ISL_947316|2021-01-26
>hCoV-19/England/MILK-1176793/2021|EPI_ISL_947318|2021-01-23
>hCoV-19/England/ALDP-112896D/2021|EPI_ISL_948600|2021-01-22
>hCoV-19/England/ALDP-114529C/2021|EPI_ISL_948601|2021-01-22
>hCoV-19/England/ALDP-1145663/2021|EPI_ISL_948602|2021-01-22
>hCoV-19/England/ALDP-1144E5D/2021|EPI_ISL_948603|2021-01-22
>hCoV-19/England/ALDP-114544B/2021|EPI_ISL_948604|2021-01-22
>hCoV-19/England/ALDP-1128AD3/2021|EPI_ISL_948606|2021-01-22
>hCoV-19/England/ALDP-114550C/2021|EPI_ISL_948608|2021-01-22
>hCoV-19/England/ALDP-1145250/2021|EPI_ISL_948611|2021-01-22
>hCoV-19/England/ALDP-1145A3A/2021|EPI_ISL_948612|2021-01-22
>hCoV-19/England/ALDP-1145724/2021|EPI_ISL_948613|2021-01-21
>hCoV-19/England/ALDP-1145478/2021|EPI_ISL_948617|2021-01-20
>hCoV-19/England/ALDP-1145E3E/2021|EPI_ISL_948618|2021-01-22
>hCoV-19/England/ALDP-1128C55/2021|EPI_ISL_948620|2021-01-23
>hCoV-19/England/ALDP-1128763/2021|EPI_ISL_948621|2021-01-22
>hCoV-19/England/ALDP-114534E/2021|EPI_ISL_948622|2021-01-22
>hCoV-19/England/ALDP-11450CF/2021|EPI_ISL_948623|2021-01-21
>hCoV-19/England/ALDP-114540F/2021|EPI_ISL_948625|2021-01-22
>hCoV-19/England/ALDP-1145672/2021|EPI_ISL_948626|2021-01-22
>hCoV-19/England/ALDP-1145CBC/2021|EPI_ISL_948627|2021-01-22
>hCoV-19/England/ALDP-11456CD/2021|EPI_ISL_948628|2021-01-23
>hCoV-19/England/ALDP-1145047/2021|EPI_ISL_948629|2021-01-22
>hCoV-19/England/ALDP-1145A85/2021|EPI_ISL_948631|2021-01-22
>hCoV-19/England/ALDP-1145214/2021|EPI_ISL_948635|2021-01-22
>hCoV-19/England/ALDP-1144F96/2021|EPI_ISL_948637|2021-01-21
>hCoV-19/England/ALDP-1144CF9/2021|EPI_ISL_948639|2021-01-22
>hCoV-19/England/ALDP-1128B1C/2021|EPI_ISL_948640|2021-01-22
>hCoV-19/England/ALDP-1145CDA/2021|EPI_ISL_948641|2021-01-22
>hCoV-19/England/ALDP-1128A4C/2021|EPI_ISL_948643|2021-01-21
>hCoV-19/England/ALDP-1144E02/2021|EPI_ISL_948645|2021-01-22
>hCoV-19/England/ALDP-1145126/2021|EPI_ISL_948646|2021-01-22
>hCoV-19/England/ALDP-114586D/2021|EPI_ISL_948647|2021-01-22
>hCoV-19/England/ALDP-11289B8/2021|EPI_ISL_948648|2021-01-22
>hCoV-19/England/ALDP-1144D14/2021|EPI_ISL_948649|2021-01-22
>hCoV-19/England/LOND-12E643C/2021|EPI_ISL_949900|2021-02-03
>hCoV-19/England/LOND-12E644B/2021|EPI_ISL_949901|2021-02-02
>hCoV-19/England/LOND-12E9A91/2021|EPI_ISL_949907|2021-01-23
>hCoV-19/England/LOND-12E9ABF/2021|EPI_ISL_949909|2021-01-25
>hCoV-19/England/LOND-12E9ADD/2021|EPI_ISL_949911|2021-01-26
>hCoV-19/England/LOND-12E9B07/2021|EPI_ISL_949914|2021-01-25
>hCoV-19/England/LOND-12E9B16/2021|EPI_ISL_949915|2021-01-28
>hCoV-19/England/LOND-12E9B25/2021|EPI_ISL_949916|2021-01-28
>hCoV-19/England/LOND-12F64EE/2021|EPI_ISL_949923|2021-01-28
>hCoV-19/England/LOND-12F67E5/2021|EPI_ISL_949930|2021-01-29
>hCoV-19/England/LOND-12F6C13/2021|EPI_ISL_949942|2021-01-30
>hCoV-19/England/LOND-12F6DD4/2021|EPI_ISL_949948|2021-01-27
>hCoV-19/England/LOND-12F6DE3/2021|EPI_ISL_949949|2021-01-28
>hCoV-19/England/LOND-12F6EC2/2021|EPI_ISL_949958|2021-01-31
>hCoV-19/England/LOND-12F7D00/2021|EPI_ISL_949973|2021-02-01
>hCoV-19/England/LOND-DFEC4/2021|EPI_ISL_949978|2021-01-22
>hCoV-19/England/OXON-F46746/2020|EPI_ISL_950904|2020-12-15
>hCoV-19/England/OXON-F468BC/2020|EPI_ISL_950908|2020-12-16
>hCoV-19/England/OXON-F46931/2020|EPI_ISL_950910|2020-12-16
>hCoV-19/England/OXON-F4698C/2020|EPI_ISL_950911|2020-12-15
>hCoV-19/England/OXON-F4699B/2020|EPI_ISL_950912|2020-12-16
>hCoV-19/England/OXON-F469C8/2020|EPI_ISL_950914|2020-12-15
>hCoV-19/England/OXON-F46B4A/2020|EPI_ISL_950918|2020-12-16
>hCoV-19/England/OXON-F46C47/2020|EPI_ISL_950924|2020-12-22
>hCoV-19/England/OXON-F46C65/2020|EPI_ISL_950925|2020-12-22
>hCoV-19/England/OXON-F46C83/2020|EPI_ISL_950926|2020-12-21
>hCoV-19/England/OXON-F46C92/2020|EPI_ISL_950927|2020-12-22
>hCoV-19/England/OXON-F46CFC/2020|EPI_ISL_950928|2020-12-21
>hCoV-19/England/OXON-F46D08/2020|EPI_ISL_950929|2020-12-22
>hCoV-19/England/OXON-F46D44/2020|EPI_ISL_950931|2020-12-22
>hCoV-19/England/OXON-F46DAE/2020|EPI_ISL_950933|2020-12-22
>hCoV-19/England/OXON-F46DDB/2020|EPI_ISL_950934|2020-12-22
>hCoV-19/England/OXON-F46E05/2020|EPI_ISL_950935|2020-12-22
>hCoV-19/England/OXON-F46E14/2020|EPI_ISL_950936|2020-12-21
>hCoV-19/England/OXON-F46E9C/2020|EPI_ISL_950938|2020-12-22
>hCoV-19/England/OXON-F46EAB/2020|EPI_ISL_950939|2020-12-22
>hCoV-19/England/OXON-F46EE7/2020|EPI_ISL_950940|2020-12-21
>hCoV-19/England/OXON-F46F4E/2020|EPI_ISL_950941|2020-12-22
>hCoV-19/England/OXON-F46F8A/2020|EPI_ISL_950943|2020-12-22
>hCoV-19/England/OXON-F46FF3/2020|EPI_ISL_950946|2020-12-22
>hCoV-19/England/OXON-F4701D/2020|EPI_ISL_950948|2020-12-22
>hCoV-19/England/OXON-F4703B/2020|EPI_ISL_950949|2020-12-22
>hCoV-19/England/OXON-F47086/2020|EPI_ISL_950950|2020-12-22
>hCoV-19/England/OXON-F470B3/2020|EPI_ISL_950952|2020-12-21
>hCoV-19/England/OXON-F471A1/2020|EPI_ISL_950953|2020-12-29
>hCoV-19/England/OXON-F471DE/2020|EPI_ISL_950954|2020-12-29
>hCoV-19/Scotland/OXON-F47217/2020|EPI_ISL_950955|2020-12-28
>hCoV-19/Scotland/OXON-F472AE/2020|EPI_ISL_950958|2020-12-29
>hCoV-19/Scotland/OXON-F472BD/2020|EPI_ISL_950959|2020-12-29
>hCoV-19/England/TFCI-270399C/2020|EPI_ISL_953132|2020-12-20
>hCoV-19/England/TFCI-27039C9/2020|EPI_ISL_953135|2020-12-19
>hCoV-19/England/TFCI-27039F6/2020|EPI_ISL_953138|2020-12-20
>hCoV-19/England/TFCI-2703A6C/2020|EPI_ISL_953145|2020-12-21
>hCoV-19/England/TFCI-2703B0F/2020|EPI_ISL_953150|2020-12-21
>hCoV-19/England/TFCI-2703B3C/2020|EPI_ISL_953153|2020-12-21
>hCoV-19/England/TFCI-2703B96/2020|EPI_ISL_953159|2020-12-21
>hCoV-19/England/TFCI-2703D18/2021|EPI_ISL_953174|2021-01-03
>hCoV-19/England/TFCI-2703D63/2021|EPI_ISL_953179|2021-01-03
>hCoV-19/England/TFCI-2703D72/2021|EPI_ISL_953180|2021-01-09
>hCoV-19/England/TFCI-2703D81/2021|EPI_ISL_953181|2021-01-09
>hCoV-19/England/TFCI-2703DBE/2021|EPI_ISL_953184|2021-01-04
>hCoV-19/England/TFCI-2703DCD/2021|EPI_ISL_953185|2021-01-09
>hCoV-19/England/TFCI-2703DDC/2021|EPI_ISL_953186|2021-01-03
>hCoV-19/England/TFCI-2703DFA/2021|EPI_ISL_953188|2021-01-04
>hCoV-19/England/TFCI-2703E15/2021|EPI_ISL_953190|2021-01-04
>hCoV-19/England/TFCI-2703E24/2021|EPI_ISL_953191|2021-01-03
>hCoV-19/England/TFCI-2703E33/2021|EPI_ISL_953192|2021-01-04
>hCoV-19/England/TFCI-2703E42/2021|EPI_ISL_953193|2021-01-09
>hCoV-19/England/TFCI-2703E60/2021|EPI_ISL_953195|2021-01-03
>hCoV-19/England/TFCI-2703E8E/2021|EPI_ISL_953197|2021-01-03
>hCoV-19/England/TFCI-2703E9D/2021|EPI_ISL_953198|2021-01-03
>hCoV-19/England/TFCI-2703EAC/2021|EPI_ISL_953199|2021-01-09
>hCoV-19/England/ALDP-119C1E4/2021|EPI_ISL_945503|2021-01-27
>hCoV-19/England/ALDP-119C32A/2021|EPI_ISL_945505|2021-01-27
>hCoV-19/England/ALDP-119C66D/2021|EPI_ISL_945511|2021-01-27
>hCoV-19/England/ALDP-119C937/2021|EPI_ISL_945513|2021-01-27
>hCoV-19/England/ALDP-119CFAE/2021|EPI_ISL_945514|2021-01-28
>hCoV-19/England/ALDP-119D7D2/2021|EPI_ISL_945516|2021-01-27
>hCoV-19/England/ALDP-1195A2C/2021|EPI_ISL_946800|2021-01-26
>hCoV-19/England/ALDP-118B045/2021|EPI_ISL_946801|2021-01-27
>hCoV-19/England/ALDP-1195C62/2021|EPI_ISL_946805|2021-01-26
>hCoV-19/England/ALDP-118B959/2021|EPI_ISL_946806|2021-01-27
>hCoV-19/England/ALDP-118B115/2021|EPI_ISL_946808|2021-01-26
>hCoV-19/England/ALDP-118B564/2021|EPI_ISL_946809|2021-01-26
>hCoV-19/England/ALDP-118B670/2021|EPI_ISL_946810|2021-01-26
>hCoV-19/England/ALDP-1195CBD/2021|EPI_ISL_946814|2021-01-26
>hCoV-19/England/ALDP-1195585/2021|EPI_ISL_946818|2021-01-26
>hCoV-19/England/ALDP-1195A95/2021|EPI_ISL_946819|2021-01-26
>hCoV-19/England/ALDP-118B8A7/2021|EPI_ISL_946821|2021-01-26
>hCoV-19/England/ALDP-1195AE0/2021|EPI_ISL_946822|2021-01-27
>hCoV-19/England/ALDP-1195D14/2021|EPI_ISL_946823|2021-01-26
>hCoV-19/England/ALDP-119585F/2021|EPI_ISL_946825|2021-01-26
>hCoV-19/England/ALDP-118BAA1/2021|EPI_ISL_946826|2021-01-25
>hCoV-19/England/ALDP-1195840/2021|EPI_ISL_946827|2021-01-26
>hCoV-19/England/ALDP-118B124/2021|EPI_ISL_946828|2021-01-26
>hCoV-19/England/ALDP-11956DD/2021|EPI_ISL_946831|2021-01-26
>hCoV-19/England/ALDP-118B18E/2021|EPI_ISL_946833|2021-01-26
>hCoV-19/England/ALDP-1195998/2021|EPI_ISL_946835|2021-01-27
>hCoV-19/England/ALDP-1195752/2021|EPI_ISL_946837|2021-01-27
>hCoV-19/England/ALDP-118B4B2/2021|EPI_ISL_946840|2021-01-26
>hCoV-19/England/ALDP-11956A0/2021|EPI_ISL_946842|2021-01-27
>hCoV-19/England/ALDP-118BAFC/2021|EPI_ISL_946843|2021-01-26
>hCoV-19/England/ALDP-1195B74/2021|EPI_ISL_946845|2021-01-26
>hCoV-19/England/ALDP-1195D23/2021|EPI_ISL_946847|2021-01-26
>hCoV-19/England/MILK-1180F16/2021|EPI_ISL_947277|2021-01-26
>hCoV-19/England/QEUH-11717D4/2021|EPI_ISL_947280|2021-01-25
>hCoV-19/England/MILK-117EAA1/2021|EPI_ISL_947282|2021-01-26
>hCoV-19/England/QEUH-1171FDC/2021|EPI_ISL_947283|2021-01-26
>hCoV-19/England/MILK-1175390/2021|EPI_ISL_947286|2021-01-25
>hCoV-19/England/MILK-1175345/2021|EPI_ISL_947288|2021-01-25
>hCoV-19/England/MILK-11774C8/2021|EPI_ISL_947289|2021-01-26
>hCoV-19/England/MILK-1173F8F/2021|EPI_ISL_947291|2021-01-25
>hCoV-19/England/MILK-117757A/2021|EPI_ISL_947292|2021-01-26
>hCoV-19/England/QEUH-11720D8/2021|EPI_ISL_947294|2021-01-27
>hCoV-19/England/QEUH-117181D/2021|EPI_ISL_947295|2021-01-25
>hCoV-19/England/MILK-11767EE/2021|EPI_ISL_947299|2021-01-25
>hCoV-19/Scotland/QEUH-1015603/2021|EPI_ISL_949002|2021-01-15
>hCoV-19/Scotland/QEUH-10157C4/2021|EPI_ISL_949006|2021-01-15
>hCoV-19/Scotland/QEUH-1015797/2021|EPI_ISL_949009|2021-01-15
>hCoV-19/Scotland/QEUH-1014EEE/2021|EPI_ISL_949010|2021-01-15
>hCoV-19/Scotland/QEUH-10160C8/2021|EPI_ISL_949014|2021-01-15
>hCoV-19/Scotland/QEUH-1014B32/2021|EPI_ISL_949015|2021-01-15
>hCoV-19/Scotland/QEUH-101613E/2021|EPI_ISL_949017|2021-01-15
>hCoV-19/Scotland/QEUH-1015D1D/2021|EPI_ISL_949018|2021-01-15
>hCoV-19/Scotland/QEUH-101506F/2021|EPI_ISL_949020|2021-01-15
>hCoV-19/Scotland/QEUH-1014B14/2021|EPI_ISL_949021|2021-01-15
>hCoV-19/Scotland/QEUH-1014B05/2021|EPI_ISL_949023|2021-01-15
>hCoV-19/Scotland/QEUH-101507E/2021|EPI_ISL_949025|2021-01-15
>hCoV-19/Scotland/QEUH-1014BBA/2021|EPI_ISL_949026|2021-01-15
>hCoV-19/Scotland/QEUH-10161A7/2021|EPI_ISL_949027|2021-01-15
>hCoV-19/Scotland/QEUH-1014AEA/2021|EPI_ISL_949030|2021-01-15
>hCoV-19/Scotland/QEUH-1015CD4/2021|EPI_ISL_949031|2021-01-15
>hCoV-19/Scotland/QEUH-1014B9C/2021|EPI_ISL_949033|2021-01-15
>hCoV-19/Scotland/QEUH-10160F5/2021|EPI_ISL_949034|2021-01-15
>hCoV-19/Scotland/QEUH-1016189/2021|EPI_ISL_949036|2021-01-15
>hCoV-19/Scotland/QEUH-1015CB6/2021|EPI_ISL_949037|2021-01-15
>hCoV-19/Scotland/QEUH-10160E6/2021|EPI_ISL_949040|2021-01-15
>hCoV-19/Scotland/QEUH-1016110/2021|EPI_ISL_949043|2021-01-15
>hCoV-19/Scotland/QEUH-1016101/2021|EPI_ISL_949044|2021-01-15
>hCoV-19/Scotland/QEUH-1014B50/2021|EPI_ISL_949047|2021-01-15
>hCoV-19/Scotland/QEUH-101616B/2021|EPI_ISL_949048|2021-01-15
>hCoV-19/Scotland/QEUH-1015D4A/2021|EPI_ISL_949049|2021-01-15
>hCoV-19/Scotland/QEUH-10166E4/2021|EPI_ISL_949050|2021-01-15
>hCoV-19/Scotland/QEUH-101670F/2021|EPI_ISL_949051|2021-01-15
>hCoV-19/Scotland/QEUH-1015D86/2021|EPI_ISL_949053|2021-01-15
>hCoV-19/Scotland/QEUH-1014B23/2021|EPI_ISL_949054|2021-01-15
>hCoV-19/Scotland/QEUH-1014BAB/2021|EPI_ISL_949056|2021-01-15
>hCoV-19/Scotland/QEUH-101617A/2021|EPI_ISL_949057|2021-01-15
>hCoV-19/Scotland/QEUH-101508D/2021|EPI_ISL_949058|2021-01-15
>hCoV-19/Scotland/QEUH-101615C/2021|EPI_ISL_949061|2021-01-15
>hCoV-19/Scotland/QEUH-10166F3/2021|EPI_ISL_949064|2021-01-15
>hCoV-19/Scotland/QEUH-1014B6F/2021|EPI_ISL_949066|2021-01-15
>hCoV-19/England/LOND-E00CA/2021|EPI_ISL_950003|2021-01-22
>hCoV-19/England/LOND-E00D9/2021|EPI_ISL_950004|2021-01-22
>hCoV-19/England/LOND-E015E/2021|EPI_ISL_950009|2021-01-23
>hCoV-19/England/LOND-E018B/2021|EPI_ISL_950011|2021-01-23
>hCoV-19/England/LOND-E01D6/2021|EPI_ISL_950015|2021-01-23
>hCoV-19/England/LOND-E01F4/2021|EPI_ISL_950017|2021-01-22
>hCoV-19/England/LOND-E021F/2021|EPI_ISL_950018|2021-01-22
>hCoV-19/England/LOND-E026A/2021|EPI_ISL_950023|2021-01-23
>hCoV-19/England/LOND-E02A6/2021|EPI_ISL_950027|2021-01-23
>hCoV-19/England/LOND-E02B5/2021|EPI_ISL_950028|2021-01-25
>hCoV-19/England/LOND-E031C/2021|EPI_ISL_950032|2021-01-23
>hCoV-19/England/LOND-E0367/2021|EPI_ISL_950036|2021-01-24
>hCoV-19/England/LOND-E03C1/2021|EPI_ISL_950041|2021-01-26
>hCoV-19/England/LOND-E03EF/2021|EPI_ISL_950042|2021-01-25
>hCoV-19/England/LOND-E0428/2021|EPI_ISL_950046|2021-01-25
>hCoV-19/England/LOND-E0437/2021|EPI_ISL_950047|2021-01-26
>hCoV-19/England/LOND-E0455/2021|EPI_ISL_950049|2021-01-26
>hCoV-19/England/LOND-E0464/2021|EPI_ISL_950050|2021-01-26
>hCoV-19/England/LOND-E0491/2021|EPI_ISL_950053|2021-01-26
>hCoV-19/England/LOND-E0516/2021|EPI_ISL_950057|2021-01-25
>hCoV-19/England/LOND-E059E/2021|EPI_ISL_950062|2021-01-26
>hCoV-19/England/LOND-E4970/2021|EPI_ISL_950068|2021-01-06
>hCoV-19/England/LOND-E498F/2021|EPI_ISL_950069|2021-01-09
>hCoV-19/England/LOND-E49CB/2021|EPI_ISL_950073|2021-01-06
>hCoV-19/England/LOND-E49DA/2021|EPI_ISL_950074|2021-01-08
>hCoV-19/England/LOND-E4A04/2021|EPI_ISL_950077|2021-01-09
>hCoV-19/England/LOND-E4A8C/2021|EPI_ISL_950085|2021-01-09
>hCoV-19/England/LOND-E4AD7/2021|EPI_ISL_950089|2021-01-05
>hCoV-19/England/LOND-E4AE6/2021|EPI_ISL_950090|2021-01-07
>hCoV-19/England/LOND-E4AF5/2021|EPI_ISL_950091|2021-01-06
>hCoV-19/England/LOND-E4B2F/2021|EPI_ISL_950094|2021-01-04
>hCoV-19/England/LOND-E4B3E/2021|EPI_ISL_950095|2021-01-06
>hCoV-19/England/LOND-E4B7A/2021|EPI_ISL_950099|2021-01-05
>hCoV-19/England/OXON-F50B2F/2021|EPI_ISL_951300|2021-01-10
>hCoV-19/England/OXON-F50BE3/2021|EPI_ISL_951301|2021-01-07
>hCoV-19/England/OXON-F50E08/2021|EPI_ISL_951304|2021-01-11
>hCoV-19/England/OXON-F50F41/2021|EPI_ISL_951307|2021-01-11
>hCoV-19/Scotland/OXON-F50FD8/2021|EPI_ISL_951308|2021-01-08
>hCoV-19/England/OXON-F5102F/2021|EPI_ISL_951309|2021-01-10
>hCoV-19/England/OXON-F510F2/2021|EPI_ISL_951311|2021-01-12
>hCoV-19/England/OXON-F51186/2021|EPI_ISL_951313|2021-01-12
>hCoV-19/England/OXON-F51238/2021|EPI_ISL_951316|2021-01-10
>hCoV-19/England/OXON-F51292/2021|EPI_ISL_951317|2021-01-11
>hCoV-19/England/OXON-F525F2/2021|EPI_ISL_951319|2021-01-04
>hCoV-19/England/OXON-F5264A/2021|EPI_ISL_951320|2021-01-05
>hCoV-19/England/OXON-F526C2/2021|EPI_ISL_951323|2021-01-05
>hCoV-19/England/OXON-F52738/2021|EPI_ISL_951324|2021-01-06
>hCoV-19/England/OXON-F527CF/2021|EPI_ISL_951326|2021-01-06
>hCoV-19/Wales/OXON-F527FC/2021|EPI_ISL_951327|2021-01-06
>hCoV-19/England/OXON-F52808/2021|EPI_ISL_951328|2021-01-05
>hCoV-19/England/OXON-F52844/2021|EPI_ISL_951329|2021-01-06
>hCoV-19/England/OXON-F52932/2021|EPI_ISL_951331|2021-01-06
>hCoV-19/England/OXON-F5297E/2021|EPI_ISL_951333|2021-01-05
>hCoV-19/England/OXON-F529AB/2021|EPI_ISL_951334|2021-01-05
>hCoV-19/England/OXON-F529F6/2021|EPI_ISL_951335|2021-01-05
>hCoV-19/England/OXON-F52A5D/2021|EPI_ISL_951336|2021-01-05
>hCoV-19/England/OXON-F52B1E/2021|EPI_ISL_951338|2021-01-02
>hCoV-19/England/OXON-F52C93/2021|EPI_ISL_951339|2021-01-05
>hCoV-19/England/OXON-F52CB1/2021|EPI_ISL_951340|2021-01-05
>hCoV-19/England/OXON-F52DCD/2021|EPI_ISL_951341|2021-01-06
>hCoV-19/England/OXON-F52E33/2021|EPI_ISL_951342|2021-01-06
>hCoV-19/England/OXON-F52E51/2020|EPI_ISL_951343|2020-12-27
>hCoV-19/England/OXON-F52E8E/2021|EPI_ISL_951344|2021-01-06
>hCoV-19/England/OXON-F52F30/2021|EPI_ISL_951346|2021-01-07
>hCoV-19/England/OXON-F52F8B/2021|EPI_ISL_951347|2021-01-07
>hCoV-19/England/OXON-F52FD6/2021|EPI_ISL_951349|2021-01-07
>hCoV-19/Northern Ireland/OXON-F5301E/2021|EPI_ISL_951351|2021-01-07
>hCoV-19/England/OXON-F53069/2021|EPI_ISL_951353|2021-01-07
>hCoV-19/England/OXON-F5311B/2021|EPI_ISL_951356|2021-01-09
>hCoV-19/England/OXON-F531EE/2021|EPI_ISL_951359|2021-01-16
>hCoV-19/England/OXON-F53227/2021|EPI_ISL_951360|2021-01-18
>hCoV-19/England/OXON-F53245/2021|EPI_ISL_951361|2021-01-15
>hCoV-19/England/OXON-F53333/2021|EPI_ISL_951362|2021-01-11
>hCoV-19/England/OXON-F5338E/2021|EPI_ISL_951364|2021-01-10
>hCoV-19/England/OXON-F533E8/2021|EPI_ISL_951366|2021-01-08
>hCoV-19/England/OXON-F53403/2021|EPI_ISL_951367|2021-01-09
>hCoV-19/England/OXON-F53412/2021|EPI_ISL_951368|2021-01-17
>hCoV-19/England/OXON-F5345E/2021|EPI_ISL_951370|2021-01-19
>hCoV-19/England/OXON-F5346D/2021|EPI_ISL_951371|2021-01-18
>hCoV-19/England/OXON-F5347C/2021|EPI_ISL_951372|2021-01-17
>hCoV-19/England/OXON-F5348B/2021|EPI_ISL_951373|2021-01-16
>hCoV-19/England/OXON-F534F4/2021|EPI_ISL_951376|2021-01-11
>hCoV-19/England/OXON-F5353D/2021|EPI_ISL_951378|2021-01-14
>hCoV-19/England/OXON-F53579/2021|EPI_ISL_951379|2021-01-13
>hCoV-19/England/OXON-F53685/2021|EPI_ISL_951380|2021-01-13
>hCoV-19/England/OXON-F537BF/2021|EPI_ISL_951381|2021-01-03
>hCoV-19/England/OXON-F53CA1/2021|EPI_ISL_951382|2021-01-05
>hCoV-19/England/OXON-F53CDE/2021|EPI_ISL_951383|2021-01-12
>hCoV-19/England/OXON-F53D44/2021|EPI_ISL_951384|2021-01-04
>hCoV-19/England/OXON-F53D9F/2021|EPI_ISL_951386|2021-01-04
>hCoV-19/England/OXON-F53E23/2021|EPI_ISL_951387|2021-01-12
>hCoV-19/England/OXON-F53E32/2021|EPI_ISL_951388|2021-01-12
>hCoV-19/England/OXON-F53EF6/2021|EPI_ISL_951389|2021-01-08
>hCoV-19/England/OXON-F53FC6/2021|EPI_ISL_951391|2021-01-08
>hCoV-19/England/OXON-F54174/2021|EPI_ISL_951395|2021-01-10
>hCoV-19/England/OXON-F541A1/2021|EPI_ISL_951396|2021-01-10
>hCoV-19/England/OXON-F542CC/2021|EPI_ISL_951397|2021-01-05
>hCoV-19/England/OXON-F542DB/2021|EPI_ISL_951398|2021-01-05
>hCoV-19/England/PORT-2EC062/2021|EPI_ISL_952614|2021
>hCoV-19/England/PORT-2EC0EA/2021|EPI_ISL_952621|2021
>hCoV-19/England/PORT-2EC0F9/2021|EPI_ISL_952622|2021
>hCoV-19/England/PORT-2EC105/2021|EPI_ISL_952623|2021
>hCoV-19/England/PORT-2EC17E/2021|EPI_ISL_952630|2021
>hCoV-19/England/PORT-2EC1F6/2021|EPI_ISL_952638|2021
>hCoV-19/England/PORT-2EC202/2021|EPI_ISL_952639|2021
>hCoV-19/England/PORT-2EC211/2021|EPI_ISL_952640|2021
>hCoV-19/England/PORT-2EC25D/2021|EPI_ISL_952644|2021
>hCoV-19/England/PORT-2EC27B/2021|EPI_ISL_952646|2021
>hCoV-19/England/PORT-2EC299/2021|EPI_ISL_952648|2021
>hCoV-19/England/PORT-2EC2A8/2021|EPI_ISL_952649|2021
>hCoV-19/England/PORT-2EC2E4/2021|EPI_ISL_952653|2021
>hCoV-19/England/PORT-2EC2F3/2021|EPI_ISL_952654|2021
>hCoV-19/England/PORT-2EC30F/2021|EPI_ISL_952655|2021
>hCoV-19/England/PORT-2EC31E/2021|EPI_ISL_952656|2021
>hCoV-19/England/PORT-2EC33C/2021|EPI_ISL_952658|2021
>hCoV-19/England/PORT-2EC3F0/2021|EPI_ISL_952670|2021
>hCoV-19/England/PORT-2EC42A/2021|EPI_ISL_952672|2021
>hCoV-19/England/PORT-2EC484/2021|EPI_ISL_952676|2021
>hCoV-19/England/PORT-2EC493/2021|EPI_ISL_952677|2021-01-18
>hCoV-19/England/PORT-2EC4A2/2021|EPI_ISL_952678|2021
>hCoV-19/England/PORT-2EC4FD/2021|EPI_ISL_952681|2021
>hCoV-19/England/PORT-2EC509/2021|EPI_ISL_952682|2021
>hCoV-19/England/PORT-2EC518/2021|EPI_ISL_952683|2021
>hCoV-19/England/PORT-2EC527/2021|EPI_ISL_952684|2021
>hCoV-19/England/PORT-2EC554/2021|EPI_ISL_952687|2021
>hCoV-19/England/PORT-2EC590/2021|EPI_ISL_952690|2021
>hCoV-19/England/PORT-2EC5BE/2021|EPI_ISL_952692|2021
>hCoV-19/England/PORT-2EC5CD/2021|EPI_ISL_952693|2021
>hCoV-19/England/PORT-2EC5DC/2021|EPI_ISL_952694|2021
>hCoV-19/England/PORT-2EC606/2021|EPI_ISL_952697|2021
>hCoV-19/England/PORT-2EC615/2021|EPI_ISL_952698|2021
>hCoV-19/England/PORT-2EC624/2021|EPI_ISL_952699|2021
>hCoV-19/England/TFCI-2703923/2020|EPI_ISL_953125|2020-12-22
>hCoV-19/England/TFCI-2703950/2020|EPI_ISL_953128|2020-12-22
>hCoV-19/England/TFCI-270396F/2020|EPI_ISL_953129|2020-12-20
>hCoV-19/France/IDF-IPP01892/2021|EPI_ISL_953959|2021-01-26
>hCoV-19/France/IDF-IPP01958/2021|EPI_ISL_953960|2021-01-24
>hCoV-19/France/IDF-IPP01981/2021|EPI_ISL_953961|2021-01-24
>hCoV-19/France/IDF-IPP01982/2021|EPI_ISL_953962|2021-01-24
>hCoV-19/France/IDF-IPP01868/2021|EPI_ISL_953963|2021-01-23
>hCoV-19/France/IDF-IPP01891/2021|EPI_ISL_953964|2021-01-23
>hCoV-19/France/IDF-IPP01983/2021|EPI_ISL_953965|2021-01-23
>hCoV-19/France/IDF-IPP01680/2021|EPI_ISL_953966|2021-01-22
>hCoV-19/France/CVL-IPP01699/2021|EPI_ISL_953967|2021-01-22
>hCoV-19/France/NOR-IPP01726/2021|EPI_ISL_953968|2021-01-22
>hCoV-19/France/IDF-IPP01754/2021|EPI_ISL_953969|2021-01-22
>hCoV-19/France/IDF-IPP01710/2021|EPI_ISL_953970|2021-01-21
>hCoV-19/France/PDL-IPP01746/2021|EPI_ISL_953971|2021-01-21
>hCoV-19/France/GES-IPP01771/2021|EPI_ISL_953972|2021-01-21
>hCoV-19/France/GES-IPP01773/2021|EPI_ISL_953973|2021-01-21
>hCoV-19/France/PDL-IPP01880/2021|EPI_ISL_953974|2021-01-21
>hCoV-19/France/PDL-IPP01881/2021|EPI_ISL_953975|2021-01-21
>hCoV-19/France/IDF-IPP01679/2021|EPI_ISL_953976|2021-01-20
>hCoV-19/France/IDF-IPP01703/2021|EPI_ISL_953977|2021-01-20
>hCoV-19/France/IDF-IPP01706/2021|EPI_ISL_953978|2021-01-20
>hCoV-19/France/PDL-IPP01743/2021|EPI_ISL_953979|2021-01-20
>hCoV-19/France/PDL-IPP01782/2021|EPI_ISL_953980|2021-01-20
>hCoV-19/France/PDL-IPP01784/2021|EPI_ISL_953981|2021-01-20
>hCoV-19/France/PDL-IPP01785/2021|EPI_ISL_953982|2021-01-20
>hCoV-19/France/PDL-IPP01786/2021|EPI_ISL_953983|2021-01-20
>hCoV-19/France/PDL-IPP01787/2021|EPI_ISL_953984|2021-01-20
>hCoV-19/France/BRE-IPP01843/2021|EPI_ISL_953985|2021-01-20
>hCoV-19/France/HDF-IPP01729/2021|EPI_ISL_953986|2021-01-19
>hCoV-19/France/BRE-IPP01842/2021|EPI_ISL_953987|2021-01-19
>hCoV-19/France/PDL-IPP01728/2021|EPI_ISL_953988|2021-01-18
>hCoV-19/France/PDL-IPP01742/2021|EPI_ISL_953989|2021-01-18
>hCoV-19/France/GES-IPP01770/2021|EPI_ISL_953990|2021-01-18
>hCoV-19/France/BRE-IPP01856/2021|EPI_ISL_953991|2021-01-17
>hCoV-19/France/BRE-IPP01844/2021|EPI_ISL_953992|2021-01-16
>hCoV-19/France/BRE-IPP01854/2021|EPI_ISL_953993|2021-01-16
>hCoV-19/France/IDF-IPP01651/2021|EPI_ISL_953994|2021-01-14
>hCoV-19/France/BRE-IPP01851/2021|EPI_ISL_953995|2021-01-13
>hCoV-19/France/BRE-IPP01852/2021|EPI_ISL_953996|2021-01-13
>hCoV-19/France/BRE-IPP01857/2021|EPI_ISL_953997|2021-01-07
>hCoV-19/France/IDF-IPP01642/2021|EPI_ISL_953998|2021
>hCoV-19/France/IDF-IPP01643/2021|EPI_ISL_953999|2021
>hCoV-19/Israel/CVL-2501/2021|EPI_ISL_944350|2021-01-14
>hCoV-19/Israel/CVL-2504/2021|EPI_ISL_944351|2021-01-14
>hCoV-19/Israel/CVL-2505/2021|EPI_ISL_944352|2021-01-14
>hCoV-19/Israel/CVL-2508/2021|EPI_ISL_944353|2021-01-14
>hCoV-19/Israel/CVL-2509/2021|EPI_ISL_944354|2021-01-14
>hCoV-19/Israel/CVL-2510/2021|EPI_ISL_944355|2021-01-14
>hCoV-19/Israel/CVL-2511/2021|EPI_ISL_944356|2021-01-14
>hCoV-19/Israel/CVL-2512/2021|EPI_ISL_944357|2021-01-14
>hCoV-19/Israel/CVL-2516/2021|EPI_ISL_944358|2021-01-14
>hCoV-19/Israel/CVL-2572/2021|EPI_ISL_944360|2021-01-14
>hCoV-19/Israel/CVL-2574/2021|EPI_ISL_944361|2021-01-14
>hCoV-19/Israel/CVL-2575/2021|EPI_ISL_944362|2021-01-14
>hCoV-19/Israel/CVL-2576/2021|EPI_ISL_944363|2021-01-14
>hCoV-19/Israel/CVL-2578/2021|EPI_ISL_944364|2021-01-14
>hCoV-19/Israel/CVL-2579/2021|EPI_ISL_944365|2021-01-14
>hCoV-19/Israel/CVL-2568/2021|EPI_ISL_944366|2021-01-15
>hCoV-19/Israel/CVL-2580/2021|EPI_ISL_944367|2021-01-14
>hCoV-19/England/ALDP-119CEB0/2021|EPI_ISL_945681|2021-01-28
>hCoV-19/England/ALDP-119D0B9/2021|EPI_ISL_945682|2021-01-28
>hCoV-19/England/ALDP-119D356/2021|EPI_ISL_945683|2021-01-27
>hCoV-19/England/ALDP-119D480/2021|EPI_ISL_945685|2021-01-27
>hCoV-19/England/ALDP-119D72D/2021|EPI_ISL_945687|2021-01-27
>hCoV-19/England/ALDP-119D49F/2021|EPI_ISL_945691|2021-01-27
>hCoV-19/England/ALDP-119D21D/2021|EPI_ISL_945693|2021-01-27
>hCoV-19/England/ALDP-119C73D/2021|EPI_ISL_945694|2021-01-27
>hCoV-19/England/ALDP-119CCE3/2021|EPI_ISL_945695|2021-01-27
>hCoV-19/England/ALDP-119D1C5/2021|EPI_ISL_945696|2021-01-28
>hCoV-19/England/ALDP-119CEED/2021|EPI_ISL_945697|2021-01-28
>hCoV-19/England/ALDP-119D0AA/2021|EPI_ISL_945698|2021-01-28
>hCoV-19/England/MILK-11911EF/2021|EPI_ISL_946100|2021-01-26
>hCoV-19/England/MILK-118FB04/2021|EPI_ISL_946102|2021-01-26
>hCoV-19/England/MILK-1192421/2021|EPI_ISL_946103|2021-01-27
>hCoV-19/England/MILK-118C150/2021|EPI_ISL_946104|2021-01-26
>hCoV-19/England/MILK-118D2A7/2021|EPI_ISL_946105|2021-01-26
>hCoV-19/England/QEUH-11893B7/2021|EPI_ISL_946106|2021-01-28
>hCoV-19/England/MILK-118C1AB/2021|EPI_ISL_946107|2021-01-26
>hCoV-19/England/MILK-1190520/2021|EPI_ISL_946108|2021-01-26
>hCoV-19/England/MILK-1180884/2021|EPI_ISL_947200|2021-01-26
>hCoV-19/England/MILK-1175925/2021|EPI_ISL_947201|2021-01-24
>hCoV-19/England/MILK-1180F07/2021|EPI_ISL_947203|2021-01-26
>hCoV-19/England/QEUH-1170C6D/2021|EPI_ISL_947204|2021-01-25
>hCoV-19/England/MILK-1174285/2021|EPI_ISL_947205|2021-01-25
>hCoV-19/England/MILK-11807B4/2021|EPI_ISL_947206|2021-01-26
>hCoV-19/England/MILK-117D0EC/2021|EPI_ISL_947207|2021-01-25
>hCoV-19/England/MILK-117D0A0/2021|EPI_ISL_947209|2021-01-25
>hCoV-19/England/MILK-11753AF/2021|EPI_ISL_947210|2021-01-25
>hCoV-19/England/QEUH-1170FEC/2021|EPI_ISL_947214|2021-01-26
>hCoV-19/England/MILK-1180866/2021|EPI_ISL_947215|2021-01-26
>hCoV-19/England/MILK-11742EF/2021|EPI_ISL_947216|2021-01-25
>hCoV-19/England/MILK-117D143/2021|EPI_ISL_947218|2021-01-25
>hCoV-19/England/MILK-1174319/2021|EPI_ISL_947219|2021-01-25
>hCoV-19/England/MILK-117754D/2021|EPI_ISL_947220|2021-01-26
>hCoV-19/England/MILK-117EA83/2021|EPI_ISL_947222|2021-01-26
>hCoV-19/England/MILK-117CE01/2021|EPI_ISL_947223|2021-01-25
>hCoV-19/England/MILK-1176872/2021|EPI_ISL_947224|2021-01-25
>hCoV-19/England/MILK-117D19E/2021|EPI_ISL_947226|2021-01-25
>hCoV-19/England/MILK-1173F25/2021|EPI_ISL_947227|2021-01-25
>hCoV-19/England/QEUH-1170B9D/2021|EPI_ISL_947229|2021-01-26
>hCoV-19/England/QEUH-1171552/2021|EPI_ISL_947230|2021-01-27
>hCoV-19/England/MILK-1176818/2021|EPI_ISL_947231|2021-01-25
>hCoV-19/England/MILK-1176863/2021|EPI_ISL_947232|2021-01-25
>hCoV-19/England/MILK-117CE10/2021|EPI_ISL_947234|2021-01-25
>hCoV-19/England/MILK-117755C/2021|EPI_ISL_947235|2021-01-26
>hCoV-19/England/QEUH-11717C5/2021|EPI_ISL_947236|2021-01-26
>hCoV-19/England/QEUH-1171798/2021|EPI_ISL_947239|2021-01-26
>hCoV-19/England/MILK-117CEB6/2021|EPI_ISL_947240|2021-01-24
>hCoV-19/England/MILK-117DB45/2021|EPI_ISL_947242|2021-01-26
>hCoV-19/England/MILK-1176854/2021|EPI_ISL_947243|2021-01-25
>hCoV-19/England/MILK-1174294/2021|EPI_ISL_947244|2021-01-25
>hCoV-19/England/QEUH-1171FAF/2021|EPI_ISL_947245|2021-01-26
>hCoV-19/England/MILK-11758A0/2021|EPI_ISL_947246|2021-01-25
>hCoV-19/England/MILK-1175907/2021|EPI_ISL_947248|2021-01-25
>hCoV-19/England/MILK-117DC15/2021|EPI_ISL_947251|2021-01-26
>hCoV-19/England/MILK-1173F34/2021|EPI_ISL_947254|2021-01-25
>hCoV-19/England/MILK-1176836/2021|EPI_ISL_947256|2021-01-23
>hCoV-19/England/MILK-11807C3/2021|EPI_ISL_947258|2021-01-26
>hCoV-19/England/MILK-11774B9/2021|EPI_ISL_947259|2021-01-26
>hCoV-19/England/MILK-11753BE/2021|EPI_ISL_947261|2021-01-23
>hCoV-19/England/QEUH-1171419/2021|EPI_ISL_947263|2021-01-25
>hCoV-19/England/MILK-1175916/2021|EPI_ISL_947264|2021-01-25
>hCoV-19/England/MILK-117EA92/2021|EPI_ISL_947266|2021-01-26
>hCoV-19/England/QEUH-1170F91/2021|EPI_ISL_947267|2021-01-26
>hCoV-19/England/QEUH-11717F2/2021|EPI_ISL_947269|2021-01-26
>hCoV-19/England/MILK-117CEA7/2021|EPI_ISL_947274|2021-01-24
>hCoV-19/England/MILK-117DC06/2021|EPI_ISL_947276|2021-01-26
>hCoV-19/England/MILK-11767FD/2021|EPI_ISL_947279|2021-01-25
>hCoV-19/England/MILK-1176766/2021|EPI_ISL_947400|2021-01-24
>hCoV-19/England/MILK-1174267/2021|EPI_ISL_947401|2021-01-25
>hCoV-19/England/MILK-11758EC/2021|EPI_ISL_947403|2021-01-25
>hCoV-19/England/QEUH-11718C2/2021|EPI_ISL_947404|2021-01-25
>hCoV-19/England/QEUH-1171F54/2021|EPI_ISL_947405|2021-01-26
>hCoV-19/England/ALDP-114E8FB/2021|EPI_ISL_947406|2021-01-24
>hCoV-19/England/ALDP-114F599/2021|EPI_ISL_947407|2021-01-24
>hCoV-19/England/ALDP-114F64B/2021|EPI_ISL_947408|2021-01-24
>hCoV-19/England/ALDP-114E4AC/2021|EPI_ISL_947409|2021-01-24
>hCoV-19/England/ALDP-114E442/2021|EPI_ISL_947410|2021-01-23
>hCoV-19/England/ALDP-1150322/2021|EPI_ISL_947412|2021-01-23
>hCoV-19/England/ALDP-115036E/2021|EPI_ISL_947413|2021-01-23
>hCoV-19/England/ALDP-114E512/2021|EPI_ISL_947414|2021-01-23
>hCoV-19/England/ALDP-114D883/2021|EPI_ISL_947415|2021-01-22
>hCoV-19/England/ALDP-114E828/2021|EPI_ISL_947417|2021-01-24
>hCoV-19/England/ALDP-114DCD2/2021|EPI_ISL_947418|2021-01-24
>hCoV-19/England/ALDP-115044D/2021|EPI_ISL_947419|2021-01-24
>hCoV-19/England/ALDP-114DCE1/2021|EPI_ISL_947420|2021-01-24
>hCoV-19/England/ALDP-11507BD/2021|EPI_ISL_947421|2021-01-23
>hCoV-19/England/ALDP-114F12C/2021|EPI_ISL_947423|2021-01-23
>hCoV-19/England/ALDP-114DAC9/2021|EPI_ISL_947425|2021-01-24
>hCoV-19/England/ALDP-114E7C1/2021|EPI_ISL_947426|2021-01-24
>hCoV-19/England/ALDP-114F2CF/2021|EPI_ISL_947427|2021-01-23
>hCoV-19/England/ALDP-114E5E5/2021|EPI_ISL_947428|2021-01-24
>hCoV-19/England/ALDP-11502AD/2021|EPI_ISL_947430|2021-01-23
>hCoV-19/England/ALDP-1150735/2021|EPI_ISL_947431|2021-01-24
>hCoV-19/England/ALDP-1150568/2021|EPI_ISL_947432|2021-01-23
>hCoV-19/England/ALDP-11504A7/2021|EPI_ISL_947433|2021-01-23
>hCoV-19/England/ALDP-114F353/2021|EPI_ISL_947434|2021-01-23
>hCoV-19/England/ALDP-114F13B/2021|EPI_ISL_947435|2021-01-24
>hCoV-19/England/ALDP-1150304/2021|EPI_ISL_947436|2021-01-23
>hCoV-19/England/ALDP-1150683/2021|EPI_ISL_947437|2021-01-24
>hCoV-19/England/ALDP-114F2FC/2021|EPI_ISL_947439|2021-01-23
>hCoV-19/England/ALDP-11450A1/2021|EPI_ISL_948530|2021-01-22
>hCoV-19/England/ALDP-1145B37/2021|EPI_ISL_948531|2021-01-22
>hCoV-19/England/ALDP-1145566/2021|EPI_ISL_948533|2021-01-22
>hCoV-19/England/ALDP-11458E5/2021|EPI_ISL_948535|2021-01-22
>hCoV-19/England/ALDP-1145BFB/2021|EPI_ISL_948538|2021-01-22
>hCoV-19/England/ALDP-1128A79/2021|EPI_ISL_948539|2021-01-22
>hCoV-19/England/ALDP-11454A5/2021|EPI_ISL_948542|2021-01-23
>hCoV-19/England/ALDP-1145B19/2021|EPI_ISL_948544|2021-01-22
>hCoV-19/England/ALDP-11453D5/2021|EPI_ISL_948545|2021-01-23
>hCoV-19/England/ALDP-11452C9/2021|EPI_ISL_948546|2021-01-22
>hCoV-19/England/ALDP-11286C0/2021|EPI_ISL_948547|2021-01-22
>hCoV-19/England/ALDP-1145205/2021|EPI_ISL_948549|2021-01-22
>hCoV-19/England/ALDP-1128B49/2021|EPI_ISL_948550|2021-01-22
>hCoV-19/England/ALDP-11452BA/2021|EPI_ISL_948551|2021-01-21
>hCoV-19/England/ALDP-1145BEC/2021|EPI_ISL_948552|2021-01-22
>hCoV-19/England/ALDP-1145DE6/2021|EPI_ISL_948554|2021-01-22
>hCoV-19/England/ALDP-11289D6/2021|EPI_ISL_948555|2021-01-22
>hCoV-19/England/ALDP-1145557/2021|EPI_ISL_948556|2021-01-23
>hCoV-19/England/ALDP-1145742/2021|EPI_ISL_948557|2021-01-21
>hCoV-19/England/ALDP-1128BFE/2021|EPI_ISL_948559|2021-01-22
>hCoV-19/England/ALDP-1145DB9/2021|EPI_ISL_948560|2021-01-22
>hCoV-19/England/ALDP-11451AE/2021|EPI_ISL_948561|2021-01-22
>hCoV-19/England/ALDP-1128C73/2021|EPI_ISL_948562|2021-01-22
>hCoV-19/England/ALDP-1145C07/2021|EPI_ISL_948563|2021-01-22
>hCoV-19/England/ALDP-1128A1F/2021|EPI_ISL_948564|2021-01-22
>hCoV-19/England/ALDP-1128C28/2021|EPI_ISL_948565|2021-01-21
>hCoV-19/England/ALDP-1128824/2021|EPI_ISL_948566|2021-01-22
>hCoV-19/England/ALDP-1145D31/2021|EPI_ISL_948567|2021-01-22
>hCoV-19/England/ALDP-1145AEF/2021|EPI_ISL_948570|2021-01-22
>hCoV-19/England/ALDP-112887F/2021|EPI_ISL_948572|2021-01-22
>hCoV-19/England/ALDP-1145D40/2021|EPI_ISL_948573|2021-01-22
>hCoV-19/England/ALDP-1145988/2021|EPI_ISL_948575|2021-01-22
>hCoV-19/England/ALDP-114578E/2021|EPI_ISL_948578|2021-01-22
>hCoV-19/England/ALDP-11286DF/2021|EPI_ISL_948579|2021-01-22
>hCoV-19/England/ALDP-112897C/2021|EPI_ISL_948580|2021-01-23
>hCoV-19/England/ALDP-11455EE/2021|EPI_ISL_948582|2021-01-22
>hCoV-19/England/ALDP-1145645/2021|EPI_ISL_948584|2021-01-22
>hCoV-19/England/ALDP-1145311/2021|EPI_ISL_948585|2021-01-23
>hCoV-19/England/ALDP-1145AFE/2021|EPI_ISL_948586|2021-01-22
>hCoV-19/England/ALDP-1144F78/2021|EPI_ISL_948587|2021-01-21
>hCoV-19/England/ALDP-1145DC8/2021|EPI_ISL_948588|2021-01-22
>hCoV-19/England/ALDP-112894F/2021|EPI_ISL_948589|2021-01-21
>hCoV-19/England/ALDP-1128B3A/2021|EPI_ISL_948590|2021-01-22
>hCoV-19/England/ALDP-114527E/2021|EPI_ISL_948591|2021-01-22
>hCoV-19/England/ALDP-1144FA5/2021|EPI_ISL_948593|2021-01-22
>hCoV-19/England/ALDP-1145BBF/2021|EPI_ISL_948594|2021-01-22
>hCoV-19/England/ALDP-1145C8F/2021|EPI_ISL_948597|2021-01-22
>hCoV-19/England/ALDP-1128C0A/2021|EPI_ISL_948599|2021-01-22
>hCoV-19/England/ALDP-1128727/2021|EPI_ISL_948709|2021-01-22
>hCoV-19/England/ALDP-1145584/2021|EPI_ISL_948711|2021-01-22
>hCoV-19/England/ALDP-114595B/2021|EPI_ISL_948712|2021-01-22
>hCoV-19/England/ALDP-1145627/2021|EPI_ISL_948715|2021-01-22
>hCoV-19/England/ALDP-114584F/2021|EPI_ISL_948717|2021-01-22
>hCoV-19/England/ALDP-1145302/2021|EPI_ISL_948721|2021-01-21
>hCoV-19/England/ALDP-1145083/2021|EPI_ISL_948722|2021-01-22
>hCoV-19/England/ALDP-1128921/2021|EPI_ISL_948723|2021-01-22
>hCoV-19/England/ALDP-1145609/2021|EPI_ISL_948724|2021-01-23
>hCoV-19/England/ALDP-11451F9/2021|EPI_ISL_948726|2021-01-22
>hCoV-19/England/ALDP-1145320/2021|EPI_ISL_948728|2021-01-23
>hCoV-19/England/ALDP-1145B28/2021|EPI_ISL_948729|2021-01-22
>hCoV-19/England/ALDP-1128781/2021|EPI_ISL_948732|2021-01-22
>hCoV-19/England/ALDP-11288BB/2021|EPI_ISL_948734|2021-01-23
>hCoV-19/England/ALDP-114588B/2021|EPI_ISL_948735|2021-01-22
>hCoV-19/England/ALDP-1144E6C/2021|EPI_ISL_948736|2021-01-22
>hCoV-19/England/ALDP-1128903/2021|EPI_ISL_948737|2021-01-22
>hCoV-19/England/ALDP-1145C25/2021|EPI_ISL_948738|2021-01-22
>hCoV-19/England/ALDP-1144E8A/2021|EPI_ISL_948739|2021-01-22
>hCoV-19/England/ALDP-1145038/2021|EPI_ISL_948741|2021-01-21
>hCoV-19/England/ALDP-1145821/2021|EPI_ISL_948742|2021-01-23
>hCoV-19/England/ALDP-1145E10/2021|EPI_ISL_948744|2021-01-22
>hCoV-19/England/ALDP-1145D6E/2021|EPI_ISL_948745|2021-01-22
>hCoV-19/England/ALDP-114585E/2021|EPI_ISL_948746|2021-01-22
>hCoV-19/England/ALDP-11288F7/2021|EPI_ISL_948749|2021-01-22
>hCoV-19/England/ALDP-11287FA/2021|EPI_ISL_948750|2021-01-23
>hCoV-19/England/ALDP-1145171/2021|EPI_ISL_948751|2021-01-21
>hCoV-19/England/ALDP-1145900/2021|EPI_ISL_948752|2021-01-22
>hCoV-19/England/ALDP-1145029/2021|EPI_ISL_948753|2021-01-22
>hCoV-19/England/ALDP-114596A/2021|EPI_ISL_948754|2021-01-22
>hCoV-19/England/ALDP-1128BA3/2021|EPI_ISL_948755|2021-01-23
>hCoV-19/England/ALDP-1144E4E/2021|EPI_ISL_948757|2021-01-22
>hCoV-19/England/ALDP-11459C4/2021|EPI_ISL_948762|2021-01-22
>hCoV-19/England/ALDP-1144CEA/2021|EPI_ISL_948766|2021-01-22
>hCoV-19/England/LOND-12E5B74/2021|EPI_ISL_949860|2021-02-02
>hCoV-19/England/LOND-12E5BFC/2021|EPI_ISL_949864|2021-02-02
>hCoV-19/England/LOND-12E5C80/2021|EPI_ISL_949869|2021-02-01
>hCoV-19/England/LOND-12E61CC/2021|EPI_ISL_949873|2021-02-02
>hCoV-19/England/LOND-12E626F/2021|EPI_ISL_949880|2021-02-01
>hCoV-19/England/LOND-12E62F6/2021|EPI_ISL_949887|2021-02-02
>hCoV-19/England/LOND-12E6302/2021|EPI_ISL_949888|2021-02-02
>hCoV-19/England/OXON-F4564A/2020|EPI_ISL_950842|2020-12-23
>hCoV-19/England/OXON-F45668/2020|EPI_ISL_950843|2020-12-22
>hCoV-19/England/OXON-F457A1/2020|EPI_ISL_950846|2020-12-23
>hCoV-19/England/OXON-F45871/2020|EPI_ISL_950848|2020-12-23
>hCoV-19/England/OXON-F459F6/2020|EPI_ISL_950850|2020-12-27
>hCoV-19/England/OXON-F45A6C/2020|EPI_ISL_950853|2020-12-27
>hCoV-19/England/OXON-F45A99/2020|EPI_ISL_950854|2020-12-28
>hCoV-19/England/OXON-F45AA8/2020|EPI_ISL_950855|2020-12-28
>hCoV-19/England/OXON-F45AE4/2020|EPI_ISL_950856|2020-12-28
>hCoV-19/England/OXON-F45AF3/2020|EPI_ISL_950857|2020-12-28
>hCoV-19/England/OXON-F45C84/2020|EPI_ISL_950861|2020-12-27
>hCoV-19/England/OXON-F45CA2/2020|EPI_ISL_950862|2020-12-27
>hCoV-19/England/OXON-F45E33/2020|EPI_ISL_950868|2020-12-27
>hCoV-19/England/OXON-F45EAC/2020|EPI_ISL_950869|2020-12-21
>hCoV-19/England/OXON-F4600F/2020|EPI_ISL_950874|2020-12-23
>hCoV-19/England/OXON-F4603C/2020|EPI_ISL_950875|2020-12-22
>hCoV-19/England/OXON-F460A5/2020|EPI_ISL_950876|2020-12-22
>hCoV-19/England/OXON-F460C3/2020|EPI_ISL_950877|2020-12-23
>hCoV-19/England/OXON-F46157/2020|EPI_ISL_950879|2020-12-27
>hCoV-19/England/OXON-F46175/2020|EPI_ISL_950880|2020-12-27
>hCoV-19/England/OXON-F46184/2020|EPI_ISL_950881|2020-12-27
>hCoV-19/England/OXON-F461FD/2020|EPI_ISL_950884|2020-12-27
>hCoV-19/England/OXON-F46209/2020|EPI_ISL_950885|2020-12-27
>hCoV-19/England/OXON-F462AF/2020|EPI_ISL_950886|2020-12-27
>hCoV-19/England/OXON-F46324/2020|EPI_ISL_950887|2020-12-27
>hCoV-19/England/OXON-F46351/2020|EPI_ISL_950889|2020-12-27
>hCoV-19/England/OXON-F463AC/2020|EPI_ISL_950890|2020-12-27
>hCoV-19/England/OXON-F463BB/2020|EPI_ISL_950891|2020-12-27
>hCoV-19/England/OXON-F463E8/2020|EPI_ISL_950892|2020-12-27
>hCoV-19/England/OXON-F46421/2020|EPI_ISL_950893|2020-12-27
>hCoV-19/England/OXON-F464C7/2020|EPI_ISL_950897|2020-12-27
>hCoV-19/Scotland/OXON-F464D6/2020|EPI_ISL_950898|2020-12-27
>hCoV-19/England/PORT-2E5B4A/2021|EPI_ISL_952600|2021-01-14
>hCoV-19/England/PORT-2E5B59/2021|EPI_ISL_952601|2021-01-15
>hCoV-19/England/PORT-2E5B68/2021|EPI_ISL_952602|2021-01-15
>hCoV-19/England/PORT-2EBF93/2021|EPI_ISL_952603|2021
>hCoV-19/England/PORT-2EBFB1/2021|EPI_ISL_952604|2021
>hCoV-19/England/PORT-2EBFFD/2021|EPI_ISL_952607|2021
>hCoV-19/England/PORT-2EC008/2021|EPI_ISL_952608|2021
>hCoV-19/England/PORT-2EC017/2021|EPI_ISL_952609|2021
>hCoV-19/England/PORT-2EC026/2021|EPI_ISL_952610|2021
>hCoV-19/England/PORT-2EC044/2021|EPI_ISL_952612|2021
>hCoV-19/England/PORT-2EC053/2021|EPI_ISL_952613|2021
>hCoV-19/England/PORT-2EC080/2021|EPI_ISL_952615|2021
>hCoV-19/England/PORT-2EC09F/2021|EPI_ISL_952616|2021
>hCoV-19/England/PORT-2EC0AE/2021|EPI_ISL_952617|2021
>hCoV-19/England/PORT-2EC0BD/2021|EPI_ISL_952618|2021
>hCoV-19/France/BRE-IPP01840/2021|EPI_ISL_953941|2021-01-12
>hCoV-19/Israel/CVL-1572/2021|EPI_ISL_944300|2021-01-05
>hCoV-19/Israel/CVL-1575/2021|EPI_ISL_944301|2021-01-05
>hCoV-19/Israel/CVL-1582/2021|EPI_ISL_944302|2021-01-05
>hCoV-19/Israel/CVL-1583/2021|EPI_ISL_944303|2021-01-05
>hCoV-19/Israel/CVL-1587/2021|EPI_ISL_944304|2021-01-05
>hCoV-19/Israel/CVL-1588/2021|EPI_ISL_944305|2021-01-05
>hCoV-19/Israel/CVL-1593/2021|EPI_ISL_944306|2021-01-05
>hCoV-19/Israel/CVL-1596/2021|EPI_ISL_944307|2021-01-05
>hCoV-19/Israel/CVL-1597/2021|EPI_ISL_944308|2021-01-05
>hCoV-19/Israel/CVL-1619/2021|EPI_ISL_944309|2021-01-05
>hCoV-19/Israel/CVL-1621/2021|EPI_ISL_944310|2021-01-05
>hCoV-19/Israel/CVL-1622/2021|EPI_ISL_944311|2021-01-05
>hCoV-19/Israel/CVL-1630/2021|EPI_ISL_944312|2021-01-05
>hCoV-19/Israel/CVL-1638/2021|EPI_ISL_944313|2021-01-05
>hCoV-19/Israel/CVL-1640/2021|EPI_ISL_944314|2021-01-05
>hCoV-19/Israel/CVL-1646/2021|EPI_ISL_944315|2021-01-05
>hCoV-19/Israel/CVL-1647/2021|EPI_ISL_944316|2021-01-05
>hCoV-19/Israel/CVL-1648/2021|EPI_ISL_944317|2021-01-05
>hCoV-19/Israel/CVL-1655/2021|EPI_ISL_944318|2021-01-05
>hCoV-19/Israel/CVL-1656/2021|EPI_ISL_944319|2021-01-05
>hCoV-19/Israel/CVL-1658/2021|EPI_ISL_944320|2021-01-05
>hCoV-19/Israel/CVL-1659/2021|EPI_ISL_944321|2021-01-05
>hCoV-19/Israel/CVL-1919/2021|EPI_ISL_944322|2021-01-11
>hCoV-19/Israel/CVL-1929/2021|EPI_ISL_944323|2021-01-11
>hCoV-19/Israel/CVL-1932/2021|EPI_ISL_944324|2021-01-11
>hCoV-19/Israel/CVL-1933/2021|EPI_ISL_944325|2021-01-11
>hCoV-19/Israel/CVL-1937/2021|EPI_ISL_944326|2021-01-11
>hCoV-19/Israel/CVL-1939/2021|EPI_ISL_944327|2021-01-11
>hCoV-19/Israel/CVL-1940/2021|EPI_ISL_944328|2021-01-11
>hCoV-19/Israel/CVL-1942/2021|EPI_ISL_944329|2021-01-11
>hCoV-19/Israel/CVL-1945/2021|EPI_ISL_944330|2021-01-11
>hCoV-19/Israel/CVL-1946/2021|EPI_ISL_944331|2021-01-11
>hCoV-19/Israel/CVL-1951/2021|EPI_ISL_944332|2021-01-11
>hCoV-19/Israel/CVL-1953/2021|EPI_ISL_944333|2021-01-11
>hCoV-19/Israel/CVL-1961/2021|EPI_ISL_944334|2021-01-11
>hCoV-19/Israel/CVL-1964/2021|EPI_ISL_944335|2021-01-11
>hCoV-19/Israel/CVL-1967/2021|EPI_ISL_944336|2021-01-11
>hCoV-19/Israel/CVL-2020/2021|EPI_ISL_944337|2021-01-11
>hCoV-19/Israel/CVL-2062/2021|EPI_ISL_944338|2021-01-11
>hCoV-19/Israel/CVL-1996/2021|EPI_ISL_944339|2021-01-12
>hCoV-19/Israel/CVL-2067/2021|EPI_ISL_944340|2021-01-12
>hCoV-19/Israel/CVL-2069/2021|EPI_ISL_944341|2021-01-12
>hCoV-19/Israel/CVL-2073/2021|EPI_ISL_944342|2021-01-12
>hCoV-19/Israel/CVL-2076/2021|EPI_ISL_944343|2021-01-12
>hCoV-19/Israel/CVL-2079/2021|EPI_ISL_944344|2021-01-12
>hCoV-19/Israel/CVL-2083/2021|EPI_ISL_944345|2021-01-12
>hCoV-19/Israel/CVL-2084/2021|EPI_ISL_944346|2021-01-12
>hCoV-19/Israel/CVL-2366/2021|EPI_ISL_944347|2021-01-12
>hCoV-19/Israel/CVL-2368/2021|EPI_ISL_944348|2021-01-12
>hCoV-19/Israel/CVL-2388/2021|EPI_ISL_944349|2021-01-13
>hCoV-19/Israel/CVL-2519/2021|EPI_ISL_944359|2021-01-14
>hCoV-19/England/ALDP-119CE83/2021|EPI_ISL_945600|2021-01-27
>hCoV-19/England/ALDP-119D67B/2021|EPI_ISL_945601|2021-01-27
>hCoV-19/England/ALDP-119D4F9/2021|EPI_ISL_945602|2021-01-27
>hCoV-19/England/ALDP-119D31A/2021|EPI_ISL_945603|2021-01-27
>hCoV-19/England/ALDP-119C20F/2021|EPI_ISL_945604|2021-01-27
>hCoV-19/England/ALDP-119D435/2021|EPI_ISL_945605|2021-01-27
>hCoV-19/England/ALDP-119D57E/2021|EPI_ISL_945606|2021-01-27
>hCoV-19/England/ALDP-119D82A/2021|EPI_ISL_945607|2021-01-27
>hCoV-19/England/ALDP-119D2FF/2021|EPI_ISL_945609|2021-01-27
>hCoV-19/England/ALDP-119D426/2021|EPI_ISL_945610|2021-01-27
>hCoV-19/England/ALDP-119C8C1/2021|EPI_ISL_945611|2021-01-26
>hCoV-19/England/ALDP-119D63F/2021|EPI_ISL_945612|2021-01-27
>hCoV-19/England/ALDP-119C481/2021|EPI_ISL_945615|2021-01-27
>hCoV-19/England/ALDP-119C8B2/2021|EPI_ISL_945617|2021-01-27
>hCoV-19/England/ALDP-119C6D6/2021|EPI_ISL_945618|2021-01-27
>hCoV-19/England/ALDP-119D1F2/2021|EPI_ISL_945621|2021-01-28
>hCoV-19/England/ALDP-119D7B4/2021|EPI_ISL_945623|2021-01-27
>hCoV-19/England/ALDP-119C31B/2021|EPI_ISL_945624|2021-01-26
>hCoV-19/England/ALDP-119CA34/2021|EPI_ISL_945625|2021-01-27
>hCoV-19/England/ALDP-119CA8F/2021|EPI_ISL_945627|2021-01-28
>hCoV-19/England/ALDP-119C3B1/2021|EPI_ISL_945629|2021-01-27
>hCoV-19/England/ALDP-119C700/2021|EPI_ISL_945630|2021-01-27
>hCoV-19/England/ALDP-119CB5F/2021|EPI_ISL_945631|2021-01-26
>hCoV-19/England/ALDP-119C71F/2021|EPI_ISL_945632|2021-01-27
>hCoV-19/England/ALDP-119D101/2021|EPI_ISL_945635|2021-01-28
>hCoV-19/England/ALDP-119CD95/2021|EPI_ISL_945636|2021-01-28
>hCoV-19/England/ALDP-119C3EE/2021|EPI_ISL_945638|2021-01-27
>hCoV-19/England/ALDP-119D7F0/2021|EPI_ISL_945639|2021-01-27
>hCoV-19/England/ALDP-119CC98/2021|EPI_ISL_945640|2021-01-25
>hCoV-19/England/ALDP-119CBD7/2021|EPI_ISL_945641|2021-01-27
>hCoV-19/England/ALDP-119C955/2021|EPI_ISL_945642|2021-01-27
>hCoV-19/England/ALDP-119C80D/2021|EPI_ISL_945645|2021-01-27
>hCoV-19/England/ALDP-119C418/2021|EPI_ISL_945646|2021-01-27
>hCoV-19/England/ALDP-119D8A2/2021|EPI_ISL_945647|2021-01-27
>hCoV-19/England/ALDP-119CE29/2021|EPI_ISL_945648|2021-01-28
>hCoV-19/England/ALDP-119D893/2021|EPI_ISL_945649|2021-01-27
>hCoV-19/England/ALDP-119D07D/2021|EPI_ISL_945650|2021-01-28
>hCoV-19/England/ALDP-119D71E/2021|EPI_ISL_945652|2021-01-27
>hCoV-19/England/ALDP-119C788/2021|EPI_ISL_945653|2021-01-27
>hCoV-19/England/ALDP-119CE0B/2021|EPI_ISL_945654|2021-01-27
>hCoV-19/England/ALDP-119C16C/2021|EPI_ISL_945655|2021-01-27
>hCoV-19/England/ALDP-119C4BE/2021|EPI_ISL_945657|2021-01-27
>hCoV-19/England/ALDP-119C1A8/2021|EPI_ISL_945658|2021-01-27
>hCoV-19/England/ALDP-119D620/2021|EPI_ISL_945659|2021-01-27
>hCoV-19/England/ALDP-119CE74/2021|EPI_ISL_945661|2021-01-27
>hCoV-19/England/ALDP-119C81C/2021|EPI_ISL_945662|2021-01-26
>hCoV-19/England/ALDP-119D16B/2021|EPI_ISL_945663|2021-01-27
>hCoV-19/England/ALDP-119D13E/2021|EPI_ISL_945664|2021-01-28
>hCoV-19/England/ALDP-119CB8C/2021|EPI_ISL_945667|2021-01-27
>hCoV-19/England/ALDP-119C6E5/2021|EPI_ISL_945670|2021-01-27
>hCoV-19/England/ALDP-119C621/2021|EPI_ISL_945671|2021-01-27
>hCoV-19/England/ALDP-119D09B/2021|EPI_ISL_945672|2021-01-28
>hCoV-19/England/ALDP-119C3DF/2021|EPI_ISL_945673|2021-01-27
>hCoV-19/England/ALDP-119CEA1/2021|EPI_ISL_945674|2021-01-28
>hCoV-19/England/ALDP-119C14E/2021|EPI_ISL_945675|2021-01-27
>hCoV-19/England/ALDP-119C76A/2021|EPI_ISL_945676|2021-01-27
>hCoV-19/England/ALDP-119D0E6/2021|EPI_ISL_945677|2021-01-28
>hCoV-19/England/ALDP-119CB04/2021|EPI_ISL_945679|2021-01-27
>hCoV-19/England/ALDP-118B546/2021|EPI_ISL_946901|2021-01-27
>hCoV-19/England/ALDP-118B6E9/2021|EPI_ISL_946902|2021-01-26
>hCoV-19/England/ALDP-118BB17/2021|EPI_ISL_946903|2021-01-26
>hCoV-19/England/ALDP-118B5DD/2021|EPI_ISL_946906|2021-01-26
>hCoV-19/England/ALDP-118AF94/2021|EPI_ISL_946907|2021-01-26
>hCoV-19/England/ALDP-118B6BC/2021|EPI_ISL_946910|2021-01-26
>hCoV-19/England/ALDP-118B3C4/2021|EPI_ISL_946911|2021-01-27
>hCoV-19/England/ALDP-11957DA/2021|EPI_ISL_946912|2021-01-26
>hCoV-19/England/ALDP-1195B1A/2021|EPI_ISL_946914|2021-01-26
>hCoV-19/England/ALDP-119596B/2021|EPI_ISL_946915|2021-01-26
>hCoV-19/England/ALDP-118B84D/2021|EPI_ISL_946916|2021-01-25
>hCoV-19/England/ALDP-118B2A9/2021|EPI_ISL_946917|2021-01-26
>hCoV-19/England/ALDP-1195CAE/2021|EPI_ISL_946921|2021-01-26
>hCoV-19/England/ALDP-1195C44/2021|EPI_ISL_946922|2021-01-27
>hCoV-19/England/ALDP-1195D50/2021|EPI_ISL_946923|2021-01-26
>hCoV-19/England/ALDP-11955EF/2021|EPI_ISL_946924|2021-01-27
>hCoV-19/England/ALDP-118B090/2021|EPI_ISL_946926|2021-01-26
>hCoV-19/England/ALDP-118B77D/2021|EPI_ISL_946927|2021-01-26
>hCoV-19/England/ALDP-1195E6C/2021|EPI_ISL_946929|2021-01-26
>hCoV-19/England/ALDP-11956FB/2021|EPI_ISL_946930|2021-01-26
>hCoV-19/England/ALDP-118B6F8/2021|EPI_ISL_946931|2021-01-26
>hCoV-19/England/ALDP-1195F4B/2021|EPI_ISL_946932|2021-01-26
>hCoV-19/England/ALDP-118B76E/2021|EPI_ISL_946933|2021-01-26
>hCoV-19/England/ALDP-118B90E/2021|EPI_ISL_946935|2021-01-26
>hCoV-19/England/ALDP-118B995/2021|EPI_ISL_946936|2021-01-26
>hCoV-19/England/ALDP-118B8C5/2021|EPI_ISL_946937|2021-01-26
>hCoV-19/England/ALDP-118B1E8/2021|EPI_ISL_946940|2021-01-26
>hCoV-19/England/ALDP-1195804/2021|EPI_ISL_946941|2021-01-27
>hCoV-19/England/ALDP-1195AB3/2021|EPI_ISL_946942|2021-01-26
>hCoV-19/England/ALDP-1195EB7/2021|EPI_ISL_946943|2021-01-26
>hCoV-19/England/ALDP-118B68F/2021|EPI_ISL_946949|2021-01-26
>hCoV-19/England/ALDP-1195716/2021|EPI_ISL_946950|2021-01-26
>hCoV-19/England/ALDP-119551C/2021|EPI_ISL_946951|2021-01-27
>hCoV-19/England/ALDP-1195E7B/2021|EPI_ISL_946953|2021-01-27
>hCoV-19/England/ALDP-1195F78/2021|EPI_ISL_946954|2021-01-26
>hCoV-19/England/ALDP-1195594/2021|EPI_ISL_946957|2021-01-26
>hCoV-19/England/ALDP-118B43A/2021|EPI_ISL_946959|2021-01-26
>hCoV-19/England/ALDP-118BB26/2021|EPI_ISL_946961|2021-01-26
>hCoV-19/England/ALDP-118B027/2021|EPI_ISL_946962|2021-01-26
>hCoV-19/England/ALDP-1195E3F/2021|EPI_ISL_946964|2021-01-26
>hCoV-19/England/ALDP-1195EA8/2021|EPI_ISL_946966|2021-01-26
>hCoV-19/England/ALDP-118B5A0/2021|EPI_ISL_946967|2021-01-26
>hCoV-19/England/ALDP-11955D0/2021|EPI_ISL_946968|2021-01-27
>hCoV-19/England/ALDP-118B78C/2021|EPI_ISL_946970|2021-01-26
>hCoV-19/England/ALDP-1195F5A/2021|EPI_ISL_946971|2021-01-26
>hCoV-19/England/ALDP-118B35B/2021|EPI_ISL_946972|2021-01-26
>hCoV-19/England/ALDP-118B528/2021|EPI_ISL_946976|2021-01-26
>hCoV-19/England/ALDP-11954C4/2021|EPI_ISL_946977|2021-01-26
>hCoV-19/England/ALDP-118B1AC/2021|EPI_ISL_946978|2021-01-27
>hCoV-19/England/ALDP-1195E8A/2021|EPI_ISL_946980|2021-01-26
>hCoV-19/England/ALDP-1195C35/2021|EPI_ISL_946981|2021-01-26
>hCoV-19/England/ALDP-11958F5/2021|EPI_ISL_946982|2021-01-26
>hCoV-19/England/ALDP-1195A68/2021|EPI_ISL_946983|2021-01-26
>hCoV-19/England/ALDP-118B810/2021|EPI_ISL_946985|2021-01-26
>hCoV-19/England/ALDP-1195FD2/2021|EPI_ISL_946986|2021-01-26
>hCoV-19/England/ALDP-118B485/2021|EPI_ISL_946987|2021-01-27
>hCoV-19/England/ALDP-118B32E/2021|EPI_ISL_946988|2021-01-26
>hCoV-19/England/ALDP-118B2E5/2021|EPI_ISL_946989|2021-01-26
>hCoV-19/England/ALDP-118B3E2/2021|EPI_ISL_946994|2021-01-25
>hCoV-19/England/ALDP-118B4C1/2021|EPI_ISL_946996|2021-01-26
>hCoV-19/England/ALDP-119546A/2021|EPI_ISL_946997|2021-01-27
>hCoV-19/England/ALDP-1195AFF/2021|EPI_ISL_946998|2021-01-26
>hCoV-19/England/ALDP-118BA56/2021|EPI_ISL_946999|2021-01-26
>hCoV-19/England/ALDP-1145D22/2021|EPI_ISL_948700|2021-01-22
>hCoV-19/England/ALDP-1128806/2021|EPI_ISL_948702|2021-01-21
>hCoV-19/England/ALDP-1145C43/2021|EPI_ISL_948705|2021-01-22
>hCoV-19/England/ALDP-1144FC3/2021|EPI_ISL_948706|2021-01-22
>hCoV-19/England/ALDP-11288E8/2021|EPI_ISL_948707|2021-01-22
>hCoV-19/England/ALDP-11458A9/2021|EPI_ISL_948713|2021-01-22
>hCoV-19/England/ALDP-1145C70/2021|EPI_ISL_948714|2021-01-22
>hCoV-19/Italy/APU-POLBA10/2021|EPI_ISL_949182|2021-01-18
>hCoV-19/Italy/APU-POLBA14/2021|EPI_ISL_949184|2021-01-27
>hCoV-19/Italy/APU-POLBA15/2021|EPI_ISL_949185|2021-01-27
>hCoV-19/Italy/APU-POLBA18/2021|EPI_ISL_949188|2021-01-20
>hCoV-19/Italy/APU-POLBA19/2021|EPI_ISL_949191|2021-01-27
>hCoV-19/England/LOND-E4E44/2020|EPI_ISL_950140|2020-12-29
>hCoV-19/England/LOND-E4E80/2020|EPI_ISL_950144|2020-12-30
>hCoV-19/England/LOND-E4F41/2021|EPI_ISL_950154|2021-01-06
>hCoV-19/England/LOND-E5353/2021|EPI_ISL_950160|2021-01-16
>hCoV-19/England/LOND-E5371/2021|EPI_ISL_950162|2021-01-11
>hCoV-19/England/LOND-E5380/2021|EPI_ISL_950163|2021-01-11
>hCoV-19/England/LOND-E53AE/2021|EPI_ISL_950164|2021-01-11
>hCoV-19/England/LOND-E53F9/2020|EPI_ISL_950168|2020-12-26
>hCoV-19/England/LOND-E5414/2021|EPI_ISL_950170|2021-01-23
>hCoV-19/England/LOND-E54C9/2021|EPI_ISL_950181|2021-01-27
>hCoV-19/England/LOND-E54E7/2021|EPI_ISL_950183|2021-01-27
>hCoV-19/England/LOND-E555D/2021|EPI_ISL_950190|2021-01-27
>hCoV-19/England/LOND-E556C/2021|EPI_ISL_950191|2021-01-27
>hCoV-19/England/LOND-E557B/2021|EPI_ISL_950192|2021-01-27
>hCoV-19/England/LOND-E55D5/2021|EPI_ISL_950198|2021-01-28
>hCoV-19/England/LOND-E55E4/2021|EPI_ISL_950199|2021-01-27
>hCoV-19/England/OXON-F57B82/2021|EPI_ISL_951470|2021-01-18
>hCoV-19/England/OXON-F57BEC/2021|EPI_ISL_951471|2021-01-19
>hCoV-19/England/OXON-F58398/2021|EPI_ISL_951480|2021-01-18
>hCoV-19/England/OXON-F583A7/2021|EPI_ISL_951481|2021-01-18
>hCoV-19/England/OXON-F583D4/2021|EPI_ISL_951482|2021-01-19
>hCoV-19/England/OXON-F58583/2021|EPI_ISL_951484|2021-01-19
>hCoV-19/England/OXON-F58635/2021|EPI_ISL_951485|2021-01-19
>hCoV-19/England/OXON-F587BA/2021|EPI_ISL_951487|2021-01-20
>hCoV-19/England/OXON-F58811/2021|EPI_ISL_951489|2021-01-19
>hCoV-19/Wales/PHWC-4BE4D4/2021|EPI_ISL_951496|2021-01-25
>hCoV-19/Wales/PHWC-4BE4E3/2021|EPI_ISL_951497|2021-01-26
>hCoV-19/Wales/PHWC-4BE50E/2021|EPI_ISL_951499|2021-01-26
>hCoV-19/England/TFCI-2703EBB/2021|EPI_ISL_953200|2021-01-04
>hCoV-19/England/TFCI-2703ECA/2021|EPI_ISL_953201|2021-01-04
>hCoV-19/England/TFCI-2703ED9/2021|EPI_ISL_953202|2021-01-04
>hCoV-19/England/TFCI-2703EE8/2021|EPI_ISL_953203|2021-01-03
>hCoV-19/England/TFCI-2703EF7/2021|EPI_ISL_953204|2021-01-03
>hCoV-19/England/TFCI-2703F03/2021|EPI_ISL_953205|2021-01-09
>hCoV-19/England/TFCI-2703F12/2021|EPI_ISL_953206|2021-01-03
>hCoV-19/England/TFCI-2703FF4/2021|EPI_ISL_953212|2021-01-04
>hCoV-19/England/TFCI-270402D/2021|EPI_ISL_953215|2021-01-03
>hCoV-19/England/TFCI-270403C/2021|EPI_ISL_953216|2021-01-09
>hCoV-19/England/TFCI-270404B/2021|EPI_ISL_953217|2021-01-09
>hCoV-19/England/TFCI-270405A/2021|EPI_ISL_953218|2021-01-03
>hCoV-19/England/TFCI-2704069/2021|EPI_ISL_953219|2021-01-09
>hCoV-19/England/TFCI-2704078/2021|EPI_ISL_953220|2021-01-03
>hCoV-19/England/TFCI-2704087/2021|EPI_ISL_953221|2021-01-02
>hCoV-19/England/TFCI-27040A5/2021|EPI_ISL_953223|2021-01-04
>hCoV-19/England/TFCI-27040B4/2021|EPI_ISL_953224|2021-01-03
>hCoV-19/England/TFCI-27040C3/2021|EPI_ISL_953225|2021-01-04
>hCoV-19/England/TFCI-27040D2/2021|EPI_ISL_953226|2021-01-09
>hCoV-19/England/TFCI-27040E1/2021|EPI_ISL_953227|2021-01-03
>hCoV-19/South Africa/NHLS-UCT-GS-2090-KRISP/2020|EPI_ISL_696452|2020-11-19
>hCoV-19/South Africa/NHLS-UCT-GS-2101-KRISP/2020|EPI_ISL_696455|2020-11-19
>hCoV-19/South Africa/NHLS-UCT-GS-7001-KRISP/2020|EPI_ISL_696458|2020-11-20
>hCoV-19/South Africa/NHLS-UCT-GS-3558-KRISP/2020|EPI_ISL_696459|2020-11-20
>hCoV-19/South Africa/NHLS-UCT-GS-1392-KRISP/2020|EPI_ISL_696460|2020-11-20
>hCoV-19/South Africa/NHLS-UCT-GS-1912-KRISP/2020|EPI_ISL_696461|2020-11-19
>hCoV-19/South Africa/NHLS-UCT-GS-7012-KRISP/2020|EPI_ISL_696463|2020-11-18
>hCoV-19/South Africa/NHLS-UCT-GS-1851-KRISP/2020|EPI_ISL_696466|2020-11-19
>hCoV-19/South Africa/NHLS-UCT-GS-1454-KRISP/2020|EPI_ISL_696470|2020-11-19
>hCoV-19/South Africa/NHLS-UCT-GS-3467-KRISP/2020|EPI_ISL_696471|2020-11-19
>hCoV-19/South Africa/NHLS-UCT-GS-1396-KRISP/2020|EPI_ISL_696472|2020-11-18
>hCoV-19/South Africa/NHLS-UCT-GS-3556-KRISP/2020|EPI_ISL_696473|2020-11-19
>hCoV-19/South Africa/NHLS-UCT-GS-1395-KRISP/2020|EPI_ISL_696474|2020-11-18
>hCoV-19/South Africa/NHLS-UCT-GS-7003-KRISP/2020|EPI_ISL_696478|2020-11-18
>hCoV-19/South Africa/NHLS-UCT-GS-3553-KRISP/2020|EPI_ISL_696481|2020-11-19
>hCoV-19/South Africa/NHLS-UCT-GS-7019-KRISP/2020|EPI_ISL_696486|2020-11-20
>hCoV-19/South Africa/NHLS-UCT-GS-3569-KRISP/2020|EPI_ISL_696488|2020-11-20
>hCoV-19/South Africa/NHLS-UCT-GS-7000-KRISP/2020|EPI_ISL_696490|2020-11-20
>hCoV-19/South Africa/NHLS-UCT-GS-7013-KRISP/2020|EPI_ISL_696491|2020-11-19
>hCoV-19/South Africa/NHLS-UCT-GS-7063-KRISP/2020|EPI_ISL_696492|2020-11-24
>hCoV-19/South Africa/NHLS-UCT-GS-7043-KRISP/2020|EPI_ISL_696494|2020-11-24
>hCoV-19/South Africa/NHLS-UCT-GS-7067-KRISP/2020|EPI_ISL_696495|2020-11-25
>hCoV-19/South Africa/NHLS-UCT-GS-7042-KRISP/2020|EPI_ISL_696496|2020-11-24
>hCoV-19/South Africa/NHLS-UCT-GS-7038-KRISP/2020|EPI_ISL_696497|2020-11-24
>hCoV-19/South Africa/NHLS-UCT-GS-7025-KRISP/2020|EPI_ISL_696500|2020-11-24
>hCoV-19/South Africa/NHLS-UCT-GS-7035-KRISP/2020|EPI_ISL_696501|2020-11-24
>hCoV-19/South Africa/NHLS-UCT-GS-7065-KRISP/2020|EPI_ISL_696503|2020-11-25
>hCoV-19/South Africa/NHLS-UCT-GS-7036-KRISP/2020|EPI_ISL_696507|2020-11-24
>hCoV-19/South Africa/NHLS-UCT-GS-7037-KRISP/2020|EPI_ISL_696512|2020-11-24
>hCoV-19/South Africa/NHLS-UCT-GS-7058-KRISP/2020|EPI_ISL_696515|2020-11-24
>hCoV-19/South Africa/NHLS-UCT-GS-7049-KRISP/2020|EPI_ISL_696518|2020-11-24
>hCoV-19/South Africa/NHLS-UCT-GS-7032-KRISP/2020|EPI_ISL_696520|2020-11-24
>hCoV-19/South Africa/NHLS-UCT-GS-7034-KRISP/2020|EPI_ISL_696521|2020-11-24
>hCoV-19/South Africa/NHLS-UCT-GS-1350/2020|EPI_ISL_700440|2020-11-06
>hCoV-19/South Africa/NHLS-UCT-GS-1365/2020|EPI_ISL_700502|2020-11-13
>hCoV-19/South Africa/NHLS-UCT-GS-1107/2020|EPI_ISL_700504|2020-11-04
>hCoV-19/South Africa/NHLS-UCT-GS-1377/2020|EPI_ISL_700505|2020-11-13
>hCoV-19/South Africa/NHLS-UCT-GS-0676/2020|EPI_ISL_700510|2020-10-19
>hCoV-19/South Africa/NHLS-UCT-GS-1389/2020|EPI_ISL_700520|2020-11-12
>hCoV-19/South Africa/NHLS-UCT-GS-1380/2020|EPI_ISL_700524|2020-11-13
>hCoV-19/South Africa/NHLS-UCT-GS-1344/2020|EPI_ISL_700529|2020-11-05
>hCoV-19/South Africa/NHLS-UCT-GS-1349/2020|EPI_ISL_700531|2020-11-06
>hCoV-19/South Africa/NHLS-UCT-GS-0684/2020|EPI_ISL_700535|2020-10-23
>hCoV-19/South Africa/NHLS-UCT-GS-1047/2020|EPI_ISL_700539|2020-10-28
>hCoV-19/South Africa/NHLS-UCT-GS-1071/2020|EPI_ISL_700540|2020-10-26
>hCoV-19/South Africa/NHLS-UCT-GS-1373/2020|EPI_ISL_700541|2020-11-13
>hCoV-19/South Africa/NHLS-UCT-GS-1042/2020|EPI_ISL_700563|2020-10-28
>hCoV-19/South Africa/KRISP-WC-SA04352416/2020|EPI_ISL_736928|2020-11-24
>hCoV-19/South Africa/KRISP-WC-SA04352428/2020|EPI_ISL_736929|2020-11-24
>hCoV-19/South Africa/KRISP-DG01842216/2020|EPI_ISL_736947|2020-11-25
>hCoV-19/England/205221138/2020|EPI_ISL_766245|2020-12-22
>hCoV-19/SouthAfrica/KRISP-K006840/2020|EPI_ISL_825109|2020-11-24
>hCoV-19/Belgium/rega-1571/2020|EPI_ISL_845568|2020-12-20
>hCoV-19/Mayotte/IPP00176/2021|EPI_ISL_855369|2021-01-07
>hCoV-19/Germany/HE-ChVir22108/2021|EPI_ISL_856678|2021-01-08
>hCoV-19/Germany/NI-ChVir21668/2020|EPI_ISL_856680|2020-12-29
>hCoV-19/South Africa/KRISP-K007790/2021|EPI_ISL_860553|2021-01-06
>hCoV-19/South Africa/KRISP-K007777/2021|EPI_ISL_860554|2021-01-05
>hCoV-19/South Africa/KRISP-K007778/2021|EPI_ISL_860555|2021-01-05
>hCoV-19/South Africa/KRISP-K007779/2021|EPI_ISL_860556|2021-01-05
>hCoV-19/South Africa/KRISP-K007780/2021|EPI_ISL_860557|2021-01-05
>hCoV-19/South Africa/KRISP-K007783/2021|EPI_ISL_860558|2021-01-06
>hCoV-19/South Africa/KRISP-K007784/2020|EPI_ISL_860559|2020-12-31
>hCoV-19/South Africa/KRISP-K007785/2021|EPI_ISL_860560|2021-01-02
>hCoV-19/South Africa/KRISP-K007786/2021|EPI_ISL_860561|2021-01-03
>hCoV-19/South Africa/KRISP-K007787/2021|EPI_ISL_860562|2021-01-02
>hCoV-19/South Africa/KRISP-K007788/2021|EPI_ISL_860563|2021-01-02
>hCoV-19/South Africa/KRISP-K007789/2021|EPI_ISL_860564|2021-01-02
>hCoV-19/South Africa/KRISP-K007791/2021|EPI_ISL_860565|2021-01-02
>hCoV-19/South Africa/KRISP-K007792/2020|EPI_ISL_860566|2020-12-26
>hCoV-19/South Africa/KRISP-K007793/2021|EPI_ISL_860567|2021-01-02
>hCoV-19/South Africa/KRISP-K007794/2021|EPI_ISL_860568|2021-01-02
>hCoV-19/South Africa/KRISP-K007795/2021|EPI_ISL_860569|2021-01-03
>hCoV-19/South Africa/KRISP-K007796/2021|EPI_ISL_860570|2021-01-02
>hCoV-19/South Africa/KRISP-K007798/2021|EPI_ISL_860571|2021-01-03
>hCoV-19/South Africa/KRISP-K007800/2021|EPI_ISL_860573|2021-01-03
>hCoV-19/South Africa/KRISP-K007801/2021|EPI_ISL_860574|2021-01-03
>hCoV-19/South Africa/KRISP-K007802/2021|EPI_ISL_860575|2021-01-01
>hCoV-19/South Africa/KRISP-K007830/2020|EPI_ISL_860598|2020-12-21
>hCoV-19/South Africa/KRISP-K007831/2020|EPI_ISL_860599|2020-12-21
>hCoV-19/South Africa/KRISP-K007832/2020|EPI_ISL_860600|2020-12-18
>hCoV-19/South Africa/KRISP-K007833/2020|EPI_ISL_860601|2020-12-19
>hCoV-19/South Africa/KRISP-K007834/2020|EPI_ISL_860602|2020-12-21
>hCoV-19/South Africa/KRISP-K007835/2020|EPI_ISL_860603|2020-12-22
>hCoV-19/South Africa/KRISP-K007836/2020|EPI_ISL_860604|2020-12-21
>hCoV-19/South Africa/KRISP-K007837/2020|EPI_ISL_860605|2020-12-25
>hCoV-19/South Africa/KRISP-K007839/2020|EPI_ISL_860606|2020-12-24
>hCoV-19/South Africa/KRISP-K007840/2020|EPI_ISL_860607|2020-12-24
>hCoV-19/South Africa/KRISP-K007841/2020|EPI_ISL_860608|2020-12-25
>hCoV-19/South Africa/KRISP-K007843/2020|EPI_ISL_860609|2020-12-25
>hCoV-19/South Africa/KRISP-K007844/2020|EPI_ISL_860610|2020-12-22
>hCoV-19/South Africa/KRISP-K007845/2020|EPI_ISL_860611|2020-12-17
>hCoV-19/South Africa/KRISP-K007846/2020|EPI_ISL_860612|2020-12-18
>hCoV-19/South Africa/KRISP-K007848/2020|EPI_ISL_860614|2020-12-25
>hCoV-19/South Africa/KRISP-K007849/2020|EPI_ISL_860615|2020-12-26
>hCoV-19/South Africa/KRISP-K007851/2020|EPI_ISL_860616|2020-12-26
>hCoV-19/South Africa/KRISP-K007852/2020|EPI_ISL_860617|2020-12-26
>hCoV-19/South Africa/KRISP-K007853/2020|EPI_ISL_860618|2020-12-26
>hCoV-19/South Africa/KRISP-K007855/2020|EPI_ISL_860619|2020-12-27
>hCoV-19/South Africa/KRISP-K007856/2020|EPI_ISL_860620|2020-12-25
>hCoV-19/South Africa/KRISP-K007858/2020|EPI_ISL_860621|2020-12-25
>hCoV-19/South Africa/KRISP-K007859/2020|EPI_ISL_860622|2020-12-24
>hCoV-19/South Africa/KRISP-K007860/2020|EPI_ISL_860623|2020-12-26
>hCoV-19/South Africa/KRISP-K007861/2020|EPI_ISL_860624|2020-12-24
>hCoV-19/South Africa/KRISP-K007863/2020|EPI_ISL_860625|2020-12-25
>hCoV-19/South Africa/KRISP-K007865/2020|EPI_ISL_860626|2020-12-18
>hCoV-19/South Africa/KRISP-K007866/2020|EPI_ISL_860627|2020-12-18
>hCoV-19/South Africa/KRISP-K007867/2020|EPI_ISL_860628|2020-12-18
>hCoV-19/South Africa/KRISP-K007868/2020|EPI_ISL_860629|2020-12-21
>hCoV-19/South Africa/KRISP-K007869/2020|EPI_ISL_860630|2020-12-20
>hCoV-19/England/210290874/2021|EPI_ISL_860693|2021-01-16
>hCoV-19/England/210291017/2021|EPI_ISL_860695|2021-01-14
>hCoV-19/England/210300233/2021|EPI_ISL_860709|2021-01-13
>hCoV-19/Portugal/PT2276/2021|EPI_ISL_861709|2021-01-06
>hCoV-19/England/MILK-FCF0C2/2021|EPI_ISL_863626|2021-01-11
>hCoV-19/Scotland/CVR6583/2021|EPI_ISL_865068|2021-01-11
>hCoV-19/Wales/PHWC-4B7BB8/2021|EPI_ISL_867270|2021-01-09
>hCoV-19/Wales/PHWC-4B8B7B/2021|EPI_ISL_867497|2021-01-08
>hCoV-19/Wales/PHWC-4B9828/2021|EPI_ISL_867681|2021-01-13
>hCoV-19/Wales/PHWC-4B9837/2021|EPI_ISL_867682|2021-01-13
>hCoV-19/Denmark/DCGC-32262/2021|EPI_ISL_869266|2021-01-18
>hCoV-19/Botswana/CV1707368/2021|EPI_ISL_871872|2021-01-18
>hCoV-19/England/CAMC-101CAA6/2021|EPI_ISL_873720|2021-01-14
>hCoV-19/New Zealand/21CV0064/2021|EPI_ISL_877209|2021-01-06
>hCoV-19/New Zealand/21CV0086/2021|EPI_ISL_877217|2021-01-08
>hCoV-19/England/ALDP-106490C/2021|EPI_ISL_878114|2021-01-15
>hCoV-19/England/MILK-10504A8/2021|EPI_ISL_879001|2021-01-13
>hCoV-19/Belgium/AZDelta2103131862021/2021|EPI_ISL_891249|2021-01-20
>hCoV-19/Switzerland/GE-32953303/2021|EPI_ISL_897713|2021-01-13
>hCoV-19/Switzerland/un-32955239/2021|EPI_ISL_897714|2021-01-13
>hCoV-19/Switzerland/NE-ETHZ-431070/2020|EPI_ISL_899175|2020-12-29
>hCoV-19/Netherlands/ZH-EMC-1460/2021|EPI_ISL_904380|2021-01-14
>hCoV-19/Netherlands/LI-RIVM-10374/2021|EPI_ISL_905071|2021-01-09
>hCoV-19/Mayotte/IPP00999/2021|EPI_ISL_909687|2021-01-14
>hCoV-19/Mayotte/IPP01008/2021|EPI_ISL_909688|2021-01-15
>hCoV-19/Mayotte/IPP01009/2021|EPI_ISL_909689|2021-01-15
>hCoV-19/Mayotte/IPP01011/2021|EPI_ISL_909690|2021-01-15
>hCoV-19/Mayotte/IPP01012/2021|EPI_ISL_909691|2021-01-15
>hCoV-19/Mayotte/IPP01013/2021|EPI_ISL_909692|2021-01-15
>hCoV-19/Mayotte/IPP01016/2021|EPI_ISL_909693|2021-01-15
>hCoV-19/Mayotte/IPP01021/2021|EPI_ISL_909694|2021-01-15
>hCoV-19/Mayotte/IPP01031/2021|EPI_ISL_909695|2021-01-15
>hCoV-19/Mayotte/IPP01032/2021|EPI_ISL_909696|2021-01-15
>hCoV-19/Mayotte/IPP01000/2021|EPI_ISL_909697|2021-01-14
>hCoV-19/Mayotte/IPP01015/2021|EPI_ISL_909698|2021-01-15
>hCoV-19/Mayotte/IPP01028/2021|EPI_ISL_909699|2021-01-15
>hCoV-19/Switzerland/BS-UHB-11011756/2020|EPI_ISL_910325|2020-12-21
>hCoV-19/Luxembourg/LNS3050676/2021|EPI_ISL_911216|2021-01-18
>hCoV-19/Belgium/AZDelta2103-24025/2021|EPI_ISL_911256|2021-01
>hCoV-19/Belgium/AZDelta2103-24042/2021|EPI_ISL_911257|2021-01
>hCoV-19/Belgium/AZDelta210303396-01_S5/2021|EPI_ISL_911433|2021-01-18
>hCoV-19/USA/MD-HP01567/2021|EPI_ISL_911874|2021-01-25
>hCoV-19/USA/MD-HP01648/2021|EPI_ISL_911912|2021-01-27
>hCoV-19/France/IDF-IPP01211/2021|EPI_ISL_912603|2021-01-15
>hCoV-19/France/NOR-IPP01218/2021|EPI_ISL_912604|2021-01-14
>hCoV-19/France/NOR-IPP01219/2021|EPI_ISL_912605|2021-01-15
>hCoV-19/Mayotte/IPP01143/2021|EPI_ISL_912606|2021
>hCoV-19/France/CVL-IPP01116/2021|EPI_ISL_912607|2021-01-14
>hCoV-19/France/CVL-IPP01117/2021|EPI_ISL_912608|2021-01-13
>hCoV-19/France/CVL-IPP01118/2021|EPI_ISL_912609|2021-01-13
>hCoV-19/France/CVL-IPP01119/2021|EPI_ISL_912610|2021-01-13
>hCoV-19/France/CVL-IPP01217/2021|EPI_ISL_912611|2021-01-13
>hCoV-19/France/un-21012250296/2021|EPI_ISL_912719|2021-01-18
>hCoV-19/Belgium/AZDelta4-15346-2_S5/2021|EPI_ISL_913600|2021-01-16
>hCoV-19/Spain/CT-HUVH-02785/2021|EPI_ISL_918301|2021-01-19
>hCoV-19/Scotland/EDB13487/2021|EPI_ISL_919346|2021-01-18
>hCoV-19/Wales/PHWC-4BC6A3/2021|EPI_ISL_922759|2021-01-16
>hCoV-19/Wales/PHWC-4BD44E/2021|EPI_ISL_922965|2021-01-13
>hCoV-19/England/QEUH-10327A3/2021|EPI_ISL_923815|2021-01-15
>hCoV-19/Denmark/DCGC-38932/2021|EPI_ISL_930074|2021-01-25
>hCoV-19/Austria/CeMM3094/2021|EPI_ISL_934671|2021-01-15
>hCoV-19/Austria/CeMM3094/2021|EPI_ISL_934943|2021-01-15
>hCoV-19/Belgium/rega-2112/2021|EPI_ISL_935208|2021-01-10
>hCoV-19/Belgium/rega-2116/2021|EPI_ISL_935212|2021-01-13
>hCoV-19/Belgium/rega-2117/2021|EPI_ISL_935213|2021-01-13
>hCoV-19/Belgium/rega-2118/2020|EPI_ISL_935214|2020-12-30
>hCoV-19/Belgium/rega-2120/2020|EPI_ISL_935216|2020-12-20
>hCoV-19/Belgium/rega-2121/2020|EPI_ISL_935217|2020-12-29
>hCoV-19/Belgium/rega-2122/2020|EPI_ISL_935218|2020-12-29
>hCoV-19/Belgium/rega-2123/2020|EPI_ISL_935219|2020-12-29
>hCoV-19/France/PDL-IPP01458/2021|EPI_ISL_935546|2021-01-18
>hCoV-19/England/ALDP-115D440/2021|EPI_ISL_937738|2021-01-23
>hCoV-19/England/MILK-1152B46/2021|EPI_ISL_937954|2021-01-22
>hCoV-19/Netherlands/UT-RIVM-10830/2021|EPI_ISL_943062|2021-01-18
>hCoV-19/Netherlands/OV-RIVM-10834/2021|EPI_ISL_943063|2021-01-22
>hCoV-19/Netherlands/NH-RIVM-10901/2021|EPI_ISL_943065|2021-01-14
>hCoV-19/Netherlands/NH-RIVM-11057/2021|EPI_ISL_943066|2021-01-09
>hCoV-19/Netherlands/NH-RIVM-11056/2021|EPI_ISL_943067|2021-01-07
>hCoV-19/Netherlands/NB-RIVM-11198/2021|EPI_ISL_943367|2021-01-25
>hCoV-19/Netherlands/NB-RIVM-11201/2021|EPI_ISL_943369|2021-01-25
>hCoV-19/Netherlands/NH-RIVM-11345/2021|EPI_ISL_943477|2021-01-22
>hCoV-19/Bangladesh/BCSIR-NILMRC-448/2021|EPI_ISL_943561|2021-01-24
>hCoV-19/South Africa/KRISP-K008186/2020|EPI_ISL_944129|2020-12-30
>hCoV-19/South Africa/KRISP-K008195/2021|EPI_ISL_944130|2021-01-06
>hCoV-19/South Africa/KRISP-K008230/2021|EPI_ISL_944131|2021-01-04
>hCoV-19/South Africa/KRISP-K008203/2021|EPI_ISL_944132|2021-01-05
>hCoV-19/South Africa/KRISP-K008211/2021|EPI_ISL_944133|2021-01-02
>hCoV-19/South Africa/KRISP-K008255/2021|EPI_ISL_944134|2021-01-05
>hCoV-19/South Africa/KRISP-K008259/2021|EPI_ISL_944135|2021-01-04
>hCoV-19/South Africa/KRISP-K008264/2021|EPI_ISL_944136|2021-01-05
>hCoV-19/South Africa/KRISP-K008266/2021|EPI_ISL_944137|2021-01-04
>hCoV-19/South Africa/KRISP-K008200/2021|EPI_ISL_944138|2021-01-05
>hCoV-19/South Africa/KRISP-K008220/2021|EPI_ISL_944139|2021-01-05
>hCoV-19/South Africa/KRISP-K008187/2020|EPI_ISL_944140|2020-12-31
>hCoV-19/South Africa/KRISP-K008190/2020|EPI_ISL_944141|2020-12-30
>hCoV-19/South Africa/KRISP-K008191/2020|EPI_ISL_944142|2020-12-31
>hCoV-19/South Africa/KRISP-K008193/2020|EPI_ISL_944143|2020-12-31
>hCoV-19/South Africa/KRISP-K008197/2021|EPI_ISL_944144|2021-01-05
>hCoV-19/South Africa/KRISP-K008199/2021|EPI_ISL_944145|2021-01-04
>hCoV-19/South Africa/KRISP-K008201/2021|EPI_ISL_944146|2021-01-05
>hCoV-19/South Africa/KRISP-K008202/2021|EPI_ISL_944147|2021-01-05
>hCoV-19/South Africa/KRISP-K008204/2021|EPI_ISL_944148|2021-01-04
>hCoV-19/South Africa/KRISP-K008207/2020|EPI_ISL_944149|2020-12-31
>hCoV-19/South Africa/KRISP-K008208/2021|EPI_ISL_944150|2021-01-05
>hCoV-19/South Africa/KRISP-K008210/2021|EPI_ISL_944151|2021-01-02
>hCoV-19/South Africa/KRISP-K008215/2021|EPI_ISL_944152|2021-01-04
>hCoV-19/South Africa/KRISP-K008216/2021|EPI_ISL_944153|2021-01-04
>hCoV-19/South Africa/KRISP-K008217/2021|EPI_ISL_944154|2021-01-04
>hCoV-19/South Africa/KRISP-K008219/2021|EPI_ISL_944155|2021-01-04
>hCoV-19/South Africa/KRISP-K008221/2021|EPI_ISL_944156|2021-01-01
>hCoV-19/South Africa/KRISP-K008222/2021|EPI_ISL_944157|2021-01-04
>hCoV-19/South Africa/KRISP-K008233/2021|EPI_ISL_944158|2021-01-04
>hCoV-19/South Africa/KRISP-K008234/2021|EPI_ISL_944159|2021-01-04
>hCoV-19/South Africa/KRISP-K008237/2021|EPI_ISL_944160|2021-01-05
>hCoV-19/South Africa/KRISP-K008238/2021|EPI_ISL_944161|2021-01-05
>hCoV-19/South Africa/KRISP-K008242/2021|EPI_ISL_944162|2021-01-04
>hCoV-19/South Africa/KRISP-K008246/2021|EPI_ISL_944163|2021-01-04
>hCoV-19/South Africa/KRISP-K008248/2021|EPI_ISL_944164|2021-01-02
>hCoV-19/South Africa/KRISP-K008250/2021|EPI_ISL_944165|2021-01-05
>hCoV-19/South Africa/KRISP-K008256/2021|EPI_ISL_944166|2021-01-04
>hCoV-19/South Africa/KRISP-K008257/2021|EPI_ISL_944167|2021-01-04
>hCoV-19/South Africa/KRISP-K008258/2021|EPI_ISL_944168|2021-01-04
>hCoV-19/South Africa/KRISP-K008261/2021|EPI_ISL_944169|2021-01-04
>hCoV-19/Israel/CVL-2450/2021|EPI_ISL_944251|2021-01-13
>hCoV-19/Israel/CVL-2457/2021|EPI_ISL_944252|2021-01-13
>hCoV-19/Israel/CVL-2482/2021|EPI_ISL_944253|2021-01-13
>hCoV-19/Israel/CVL-2500/2021|EPI_ISL_944254|2021-01-13
>hCoV-19/Israel/CVL-2032/2021|EPI_ISL_944411|2021-01-11
>hCoV-19/Israel/CVL-2557/2021|EPI_ISL_944412|2021-01-15
>hCoV-19/Ghana/WACCBIP-GS73/2021|EPI_ISL_944664|2021-01-06
>hCoV-19/Australia/QLD1487/2020|EPI_ISL_944737|2020-12-29
>hCoV-19/Australia/QLD1527/2021|EPI_ISL_944739|2021-01-17
>hCoV-19/Australia/QLD1540/2021|EPI_ISL_944747|2021-01-24
>hCoV-19/England/CAMC-F0C032/2020|EPI_ISL_945102|2020-12-19
>hCoV-19/England/QEUH-D5570A/2020|EPI_ISL_945136|2020-12-28
>hCoV-19/England/ALDP-11957BC/2021|EPI_ISL_946854|2021-01-26
>hCoV-19/England/OXON-F46A4D/2020|EPI_ISL_950917|2020-12-16
>hCoV-19/Belgium/Jessa_21-2105-001266/2021|EPI_ISL_953378|2021-02-04
>hCoV-19/Belgium/Jessa_11-2105-001378/2021|EPI_ISL_953441|2021-02-01
>hCoV-19/Switzerland/un-33032156/2021|EPI_ISL_953671|2021-01-18
>hCoV-19/France/PDL-IPP01764/2021|EPI_ISL_954036|2021-01-24
>hCoV-19/Belgium/AZDelta03623-2105R/2021|EPI_ISL_954771|2021-02-01
>hCoV-19/Belgium/AZDelta-23523/2021|EPI_ISL_954779|2021-01-30
>hCoV-19/USA/MD-MDH-0833/2021|EPI_ISL_955107|2021-02-01
>hCoV-19/USA/MD-MDH-0830/2021|EPI_ISL_955108|2021-01-30
>hCoV-19/USA/MD-MDH-0831/2021|EPI_ISL_955110|2021-01-29
>hCoV-19/South Africa/KRISP-EC-K004572/2020|EPI_ISL_660609|2020-11-12
>hCoV-19/South Africa/KRISP-EC-K004583/2020|EPI_ISL_660615|2020-11-12
>hCoV-19/South Africa/KRISP-EC-K005270/2020|EPI_ISL_678596|2020-11-19
>hCoV-19/South Africa/KRISP-EC-K005341/2020|EPI_ISL_678626|2020-11-12
>hCoV-19/South Africa/KRISP-EC-K005344/2020|EPI_ISL_678628|2020-11-12
>hCoV-19/South Africa/KRISP-EC-K005347/2020|EPI_ISL_678631|2020-11-12
>hCoV-19/South Africa/NHLS-UCT-GS-1067/2020|EPI_ISL_700428|2020-10-30
>hCoV-19/South Africa/NHLS-UCT-GS-1100/2020|EPI_ISL_700431|2020-11-03
>hCoV-19/South Africa/NHLS-UCT-GS-1358/2020|EPI_ISL_700432|2020-11-05
>hCoV-19/South Africa/NHLS-UCT-GS-0660/2020|EPI_ISL_700438|2020-10-22
>hCoV-19/South Africa/NHLS-UCT-GS-1291/2020|EPI_ISL_700449|2020-11-06
>hCoV-19/South Africa/NHLS-UCT-GS-1383/2020|EPI_ISL_700456|2020-11-13
>hCoV-19/South Africa/NHLS-UCT-GS-1314/2020|EPI_ISL_700458|2020-11-02
>hCoV-19/South Africa/NHLS-UCT-GS-0662/2020|EPI_ISL_700460|2020-10-22
>hCoV-19/South Africa/NHLS-UCT-GS-1269/2020|EPI_ISL_700461|2020-11-05
>hCoV-19/South Africa/NHLS-UCT-GS-1079/2020|EPI_ISL_700464|2020-10-29
>hCoV-19/South Africa/NHLS-UCT-GS-1148/2020|EPI_ISL_700467|2020-11-02
>hCoV-19/South Africa/NHLS-UCT-GS-0677/2020|EPI_ISL_700469|2020-10-20
>hCoV-19/South Africa/NHLS-UCT-GS-1385/2020|EPI_ISL_700470|2020-11-12
>hCoV-19/South Africa/NHLS-UCT-GS-1388/2020|EPI_ISL_700475|2020-11-12
>hCoV-19/South Africa/NHLS-UCT-GS-0633/2020|EPI_ISL_700478|2020-10-19
>hCoV-19/South Africa/NHLS-UCT-GS-0669/2020|EPI_ISL_700482|2020-10-23
>hCoV-19/South Africa/NHLS-UCT-GS-0671/2020|EPI_ISL_700483|2020-10-23
>hCoV-19/South Africa/NHLS-UCT-GS-1376/2020|EPI_ISL_700485|2020-11-13
>hCoV-19/South Africa/NHLS-UCT-GS-1131/2020|EPI_ISL_700487|2020-11-06
>hCoV-19/South Africa/NHLS-UCT-GS-1363/2020|EPI_ISL_700490|2020-11-13
>hCoV-19/South Africa/NHLS-UCT-GS-0807/2020|EPI_ISL_700492|2020-10-15
>hCoV-19/South Africa/NHLS-UCT-GS-1198/2020|EPI_ISL_700496|2020-11-03
>hCoV-19/South Africa/NHLS-UCT-GS-1030/2020|EPI_ISL_700498|2020-10-27
>hCoV-19/South Africa/NHLS-UCT-GS-1362/2020|EPI_ISL_700550|2020-11-12
>hCoV-19/South Africa/NHLS-UCT-GS-0812/2020|EPI_ISL_700551|2020-10-15
>hCoV-19/South Africa/NHLS-UCT-GS-1145/2020|EPI_ISL_700554|2020-11-02
>hCoV-19/South Africa/NHLS-UCT-GS-0659/2020|EPI_ISL_700581|2020-10-22
>hCoV-19/South Africa/NHLS-UCT-GS-0666/2020|EPI_ISL_700587|2020-10-23
>hCoV-19/South Africa/NHLS-UCT-GS-1390/2020|EPI_ISL_700589|2020-11-12
>hCoV-19/South Africa/NHLS-UCT-GS-1028/2020|EPI_ISL_700590|2020-10-27
>hCoV-19/England/205300064/2020|EPI_ISL_770462|2020-12-28
>hCoV-19/England/205300109/2020|EPI_ISL_770467|2020-12-28
>hCoV-19/England/205320747/2020|EPI_ISL_770469|2020-12-28
>hCoV-19/England/ALDP-C8FEC7/2020|EPI_ISL_777292|2020-12-11
>hCoV-19/SouthAfrica/KRISP-K007135/2020|EPI_ISL_825130|2020-11-24
>hCoV-19/Denmark/DCGC-28407/2021|EPI_ISL_844979|2021-01-04
>hCoV-19/Spain/GA-CHUVI-19118872/2020|EPI_ISL_848199|2020-12-24
>hCoV-19/United Arab Emirates/4255/2020|EPI_ISL_860029|2020-12-29
>hCoV-19/United Arab Emirates/4303/2020|EPI_ISL_860064|2020-12-27
>hCoV-19/United Arab Emirates/4311/2020|EPI_ISL_860071|2020-12-27
>hCoV-19/United Arab Emirates/4316/2020|EPI_ISL_860076|2020-12-27
>hCoV-19/United Arab Emirates/4359/2020|EPI_ISL_860088|2020-12-26
>hCoV-19/Japan/IC-0732/2021|EPI_ISL_860109|2021-01
>hCoV-19/Switzerland/GE-32875604/2021|EPI_ISL_860255|2021-01-05
>hCoV-19/South Africa/KRISP-K007804/2021|EPI_ISL_860577|2021-01-03
>hCoV-19/South Africa/KRISP-K007805/2021|EPI_ISL_860578|2021-01-02
>hCoV-19/South Africa/KRISP-K007806/2020|EPI_ISL_860579|2020-12-31
>hCoV-19/South Africa/KRISP-K007807/2020|EPI_ISL_860580|2020-12-30
>hCoV-19/South Africa/KRISP-K007810/2020|EPI_ISL_860581|2020-12-30
>hCoV-19/South Africa/KRISP-K007811/2021|EPI_ISL_860582|2021-01-02
>hCoV-19/South Africa/KRISP-K007812/2020|EPI_ISL_860583|2020-12-31
>hCoV-19/South Africa/KRISP-K007814/2020|EPI_ISL_860584|2020-12-30
>hCoV-19/South Africa/KRISP-K007815/2021|EPI_ISL_860585|2021-01-02
>hCoV-19/South Africa/KRISP-K007817/2021|EPI_ISL_860587|2021-01-01
>hCoV-19/South Africa/KRISP-K007819/2021|EPI_ISL_860588|2021-01-02
>hCoV-19/South Africa/KRISP-K007821/2021|EPI_ISL_860590|2021-01-02
>hCoV-19/South Africa/KRISP-K007822/2021|EPI_ISL_860591|2021-01-01
>hCoV-19/South Africa/KRISP-K007823/2021|EPI_ISL_860592|2021-01-02
>hCoV-19/South Africa/KRISP-K007825/2021|EPI_ISL_860593|2021-01-02
>hCoV-19/South Africa/KRISP-K007826/2021|EPI_ISL_860594|2021-01-01
>hCoV-19/South Africa/KRISP-K007828/2020|EPI_ISL_860596|2020-12-20
>hCoV-19/South Africa/KRISP-K007829/2020|EPI_ISL_860597|2020-12-20
>hCoV-19/Germany/BW-ChVir22131/2021|EPI_ISL_862149|2021-01-10
>hCoV-19/England/MILK-FEB5A3/2021|EPI_ISL_863779|2021-01-11
>hCoV-19/England/MILK-FAEB04/2021|EPI_ISL_864256|2021-01-09
>hCoV-19/Switzerland/GE-32925037/2021|EPI_ISL_864621|2021-01-10
>hCoV-19/France/IDF-IPP00553/2021|EPI_ISL_872270|2021-01-07
>hCoV-19/Mayotte/IPP00633/2021|EPI_ISL_872271|2021-01-11
>hCoV-19/Mayotte/IPP00636/2021|EPI_ISL_872272|2021-01-11
>hCoV-19/Mayotte/IPP00639/2021|EPI_ISL_872273|2021-01-11
>hCoV-19/France/PDL-IPP00648/2021|EPI_ISL_872274|2021-01-07
>hCoV-19/France/PDL-IPP00650/2021|EPI_ISL_872275|2021-01-08
>hCoV-19/France/PDL-IPP00651/2021|EPI_ISL_872276|2021-01-08
>hCoV-19/France/PDL-IPP00659/2021|EPI_ISL_872277|2021-01-08
>hCoV-19/France/PDL-IPP00660/2021|EPI_ISL_872278|2021-01-07
>hCoV-19/Germany/BW-ChVir22275/2021|EPI_ISL_875344|2021-01-15
>hCoV-19/New Zealand/21CV0061/2021|EPI_ISL_877206|2021-01-06
>hCoV-19/New Zealand/21CV0062/2021|EPI_ISL_877207|2021-01-06
>hCoV-19/England/ALDP-101BD44/2021|EPI_ISL_879979|2021-01-14
>hCoV-19/England/MILK-102EAA1/2021|EPI_ISL_880926|2021-01-12
>hCoV-19/Mozambique/INS-K007911/2020|EPI_ISL_887439|2020-12-26
>hCoV-19/Mozambique/INS-K007918/2020|EPI_ISL_887440|2020-12-27
>hCoV-19/Mozambique/INS-K007922/2020|EPI_ISL_887441|2020-12-26
>hCoV-19/Mozambique/INS-K007925/2020|EPI_ISL_887442|2020-12-26
>hCoV-19/Mozambique/INS-K007927/2020|EPI_ISL_887443|2020-12-26
>hCoV-19/Mozambique/INS-K007928/2020|EPI_ISL_887444|2020-12-16
>hCoV-19/Mozambique/INS-K007930/2020|EPI_ISL_887445|2020-12-14
>hCoV-19/Mozambique/INS-K007936/2020|EPI_ISL_887446|2020-12-23
>hCoV-19/Mozambique/INS-K007939/2020|EPI_ISL_887447|2020-12-26
>hCoV-19/Mozambique/INS-K007976/2021|EPI_ISL_887448|2021-01-07
>hCoV-19/Mozambique/INS-K007977/2021|EPI_ISL_887449|2021-01-07
>hCoV-19/Mozambique/INS-K007981/2021|EPI_ISL_887450|2021-01-06
>hCoV-19/Mozambique/INS-K007984/2021|EPI_ISL_887451|2021-01-07
>hCoV-19/Mozambique/INS-K007985/2021|EPI_ISL_887452|2021-01-07
>hCoV-19/Mozambique/INS-K007988/2021|EPI_ISL_887453|2021-01-07
>hCoV-19/Mozambique/INS-K007999/2021|EPI_ISL_887454|2021-01-07
>hCoV-19/Ireland/D-NVRL-21IRL12824/2021|EPI_ISL_888830|2021-01-13
>hCoV-19/Ireland/G-NVRL-21IRL00163/2021|EPI_ISL_888831|2021-01-14
>hCoV-19/Ireland/D-NVRL-21IRL00174/2020|EPI_ISL_888832|2020-12-29
>hCoV-19/Ireland/D-NVRL-21IRL00177/2020|EPI_ISL_888833|2020-12-26
>hCoV-19/Ireland/D-NVRL-21IRL00178/2020|EPI_ISL_888834|2020-12-29
>hCoV-19/Mayotte/IPP00852/2021|EPI_ISL_894225|2021-01-11
>hCoV-19/Mayotte/IPP00852/2021|EPI_ISL_894237|2021-01-11
>hCoV-19/Switzerland/un-UHB-001-31-186398/2020|EPI_ISL_896114|2020-12-28
>hCoV-19/Belgium/rega-1920/2021|EPI_ISL_896474|2021-01-11
>hCoV-19/Netherlands/ZH-EMC-1408/2020|EPI_ISL_904375|2020-12-24
>hCoV-19/Netherlands/ZH-EMC-1340/2021|EPI_ISL_904376|2021-01-03
>hCoV-19/Netherlands/ZH-EMC-1430/2021|EPI_ISL_904377|2021-01-08
>hCoV-19/Netherlands/ZH-EMC-1459/2021|EPI_ISL_904378|2021-01-12
>hCoV-19/Netherlands/ZH-EMC-1461/2021|EPI_ISL_904379|2021-01-13
>hCoV-19/Netherlands/NH-RIVM-10599/2021|EPI_ISL_904672|2021-01-19
>hCoV-19/Netherlands/LI-RIVM-10606/2021|EPI_ISL_904753|2021-01-13
>hCoV-19/Netherlands/LI-RIVM-10626/2021|EPI_ISL_904754|2021-01-13
>hCoV-19/Netherlands/UT-RIVM-10700/2021|EPI_ISL_904755|2021-01-20
>hCoV-19/Netherlands/ZH-RIVM-10615/2021|EPI_ISL_904756|2021-01-18
>hCoV-19/Netherlands/NH-RIVM-10286/2021|EPI_ISL_904977|2021-01-13
>hCoV-19/Netherlands/NH-RIVM-10443/2021|EPI_ISL_905234|2021-01-15
>hCoV-19/Netherlands/NH-RIVM-10451/2021|EPI_ISL_905235|2021-01-03
>hCoV-19/Netherlands/NH-RIVM-10491/2021|EPI_ISL_905236|2021-01-15
>hCoV-19/Netherlands/NH-RIVM-21595/2020|EPI_ISL_905237|2020-12-28
>hCoV-19/Netherlands/UT-RIVM-10496/2021|EPI_ISL_905238|2021-01-02
>hCoV-19/Netherlands/NH-RIVM-10159/2021|EPI_ISL_905586|2021-01-08
>hCoV-19/Netherlands/NH-RIVM-10215/2021|EPI_ISL_905660|2021-01-12
>hCoV-19/England/QEUH-10EF356/2021|EPI_ISL_907655|2021-01-22
>hCoV-19/England/QEUH-10F0ECA/2021|EPI_ISL_907679|2021-01-22
>hCoV-19/England/QEUH-109C200/2021|EPI_ISL_909069|2021-01-19
>hCoV-19/Mayotte/IPP01029/2021|EPI_ISL_909700|2021-01-15
>hCoV-19/Mayotte/IPP01030/2021|EPI_ISL_909701|2021-01-15
>hCoV-19/France/PDL-IPP01037/2021|EPI_ISL_909702|2021-01-14
>hCoV-19/France/PDL-IPP01066/2021|EPI_ISL_909703|2021
>hCoV-19/France/PDL-IPP01063/2021|EPI_ISL_909704|2021
>hCoV-19/France/PDL-IPP01064/2021|EPI_ISL_909705|2021
>hCoV-19/France/PDL-IPP01065/2021|EPI_ISL_909706|2021
>hCoV-19/Luxembourg/LNS8133586/2021|EPI_ISL_911185|2021-01-16
>hCoV-19/Belgium/AZDelta2103-25765/2021|EPI_ISL_911282|2021-01
>hCoV-19/Belgium/AZDelta-2103-1891_S14/2021|EPI_ISL_913498|2021-01-18
>hCoV-19/England/CAMC-10FAE57/2021|EPI_ISL_916363|2021-01-19
>hCoV-19/England/CAMC-1105043/2021|EPI_ISL_916371|2021-01-20
>hCoV-19/Denmark/DCGC-34927/2021|EPI_ISL_926067|2021-01-18
>hCoV-19/Belgium/rega-2124/2021|EPI_ISL_935220|2021-01-02
>hCoV-19/Belgium/rega-2125/2021|EPI_ISL_935221|2021-01-08
>hCoV-19/Belgium/rega-2126/2021|EPI_ISL_935222|2021-01-14
>hCoV-19/Belgium/rega-2127/2021|EPI_ISL_935223|2021-01-02
>hCoV-19/Belgium/rega-2128/2021|EPI_ISL_935224|2021-01-02
>hCoV-19/Belgium/rega-2129/2021|EPI_ISL_935225|2021-01-11
>hCoV-19/Belgium/rega-2130/2021|EPI_ISL_935226|2021-01-06
>hCoV-19/Belgium/rega-2161/2021|EPI_ISL_935256|2021-01-19
>hCoV-19/Belgium/rega-2162/2021|EPI_ISL_935257|2021-01-19
>hCoV-19/Belgium/rega-2167/2021|EPI_ISL_935262|2021-01-19
>hCoV-19/Turkey/HSGM-1574/2021|EPI_ISL_939627|2021-01-22
>hCoV-19/Belgium/UZA-UA-1380/2021|EPI_ISL_939654|2021-01-22
>hCoV-19/Belgium/Jessa_11-2104-003148/2021|EPI_ISL_940572|2021-01-26
>hCoV-19/Belgium/Jessa_55-2104-000225/2021|EPI_ISL_940587|2021-01-25
>hCoV-19/Belgium/Jessa_55-2104-000364/2021|EPI_ISL_940588|2021-01-25
>hCoV-19/SouthAfrica/VIDA-KRISP-V001011/2020|EPI_ISL_940858|2020-12-09
>hCoV-19/SouthAfrica/VIDA-KRISP-V001013/2020|EPI_ISL_940859|2020-12-15
>hCoV-19/SouthAfrica/VIDA-KRISP-V001020/2020|EPI_ISL_940861|2020-12-28
>hCoV-19/SouthAfrica/VIDA-KRISP-K008057/2021|EPI_ISL_940862|2021-01-06
>hCoV-19/SouthAfrica/VIDA-KRISP-V001010/2020|EPI_ISL_940863|2020-12-29
>hCoV-19/SouthAfrica/VIDA-KRISP-V001005/2021|EPI_ISL_940864|2021-01-08
>hCoV-19/SouthAfrica/VIDA-KRISP-V001019/2020|EPI_ISL_940877|2020-11-12
>hCoV-19/SouthAfrica/VIDA-KRISP-V001018/2020|EPI_ISL_940878|2020-12-03
>hCoV-19/SouthAfrica/VIDA-KRISP-V001015/2020|EPI_ISL_940879|2020-12-11
>hCoV-19/SouthAfrica/VIDA-KRISP-K008026/2020|EPI_ISL_940880|2020-12-16
>hCoV-19/SouthAfrica/VIDA-KRISP-V001009/2020|EPI_ISL_940881|2020-12-18
>hCoV-19/SouthAfrica/VIDA-KRISP-V001012/2020|EPI_ISL_940882|2020-12-21
>hCoV-19/SouthAfrica/VIDA-KRISP-K008052/2020|EPI_ISL_940883|2020-12-28
>hCoV-19/SouthAfrica/VIDA-KRISP-V001016/2020|EPI_ISL_940885|2020-12-31
>hCoV-19/SouthAfrica/VIDA-KRISP-V001003/2021|EPI_ISL_940886|2021-01-05
>hCoV-19/SouthAfrica/VIDA-KRISP-V001017/2021|EPI_ISL_940887|2021-01-05
>hCoV-19/SouthAfrica/VIDA-KRISP-K008064/2021|EPI_ISL_940888|2021-01-14
>hCoV-19/SouthAfrica/VIDA-KRISP-K008107/2021|EPI_ISL_940889|2021-01-14
>hCoV-19/SouthAfrica/VIDA-KRISP-K008079/2021|EPI_ISL_940890|2021-01-16
>hCoV-19/SouthAfrica/VIDA-KRISP-K008076/2021|EPI_ISL_940891|2021-01-19
>hCoV-19/France/IDF-IPP01163/2021|EPI_ISL_940996|2021-01-18
>hCoV-19/Netherlands/NH-RIVM-10926/2021|EPI_ISL_942998|2021-01-18
>hCoV-19/South Africa/KRISP-K008262/2021|EPI_ISL_944170|2021-01-04
>hCoV-19/South Africa/KRISP-K008263/2021|EPI_ISL_944171|2021-01-04
>hCoV-19/South Africa/KRISP-K008265/2021|EPI_ISL_944172|2021-01-05
>hCoV-19/South Africa/KRISP-K008267/2021|EPI_ISL_944173|2021-01-04
>hCoV-19/South Africa/KRISP-K008269/2021|EPI_ISL_944174|2021-01-01
>hCoV-19/South Africa/KRISP-K008271/2021|EPI_ISL_944175|2021-01-04
>hCoV-19/South Africa/KRISP-K008274/2021|EPI_ISL_944176|2021-01-04
>hCoV-19/South Africa/KRISP-K008276/2021|EPI_ISL_944177|2021-01-05
>hCoV-19/England/MILK-F6DDFC/2021|EPI_ISL_945182|2021-01-04
>hCoV-19/Belgium/Jessa_55-2103-000369/2021|EPI_ISL_949109|2021-01-20
>hCoV-19/Belgium/Jessa_11-2104-001668/2021|EPI_ISL_949163|2021-01-25
>hCoV-19/England/BIRM-71064/2021|EPI_ISL_949411|2021-01-07
>hCoV-19/Scotland/EDB14633/2021|EPI_ISL_949645|2021-01-26
>hCoV-19/Belgium/Jessa_55-2105-000419/2021|EPI_ISL_953435|2021-02-02
>hCoV-19/Switzerland/VS-33063351/2021|EPI_ISL_953750|2021-01-20
>hCoV-19/Switzerland/GE-33054375/2021|EPI_ISL_953808|2021-01-23
>hCoV-19/Switzerland/GE-33054373/2021|EPI_ISL_953809|2021-01-23
>hCoV-19/Switzerland/GE-33059443/2021|EPI_ISL_953850|2021-01-24
>hCoV-19/Switzerland/GE-33079618/2021|EPI_ISL_953881|2021-01-25
>hCoV-19/Switzerland/GE-33093251/2021|EPI_ISL_953916|2021-01-27
>hCoV-19/Switzerland/GE-33095564/2021|EPI_ISL_953918|2021-01-27
>hCoV-19/Switzerland/GE-33103554/2021|EPI_ISL_953933|2021-01-28
>hCoV-19/USA/AZ-TG724992/2021|EPI_ISL_1113643|2021-01-17
>hCoV-19/USA/AZ-TG725009/2021|EPI_ISL_1113649|2021-01-20
>hCoV-19/USA/AZ-TG725012/2021|EPI_ISL_1113651|2021-01-20
>hCoV-19/USA/TX-CDC-21990256/2021|EPI_ISL_1113814|2021-02-13
>hCoV-19/USA/TX-CDC-21990360/2021|EPI_ISL_1113816|2021-02-11
>hCoV-19/USA/TX-CDC-21989443/2021|EPI_ISL_1113825|2021-02-12
>hCoV-19/USA/TX-CDC-21990958/2021|EPI_ISL_1113842|2021-02-10
>hCoV-19/USA/TX-CDC-21990331/2021|EPI_ISL_1113878|2021-02-12
>hCoV-19/USA/NY-NYCPHL-003461/2021|EPI_ISL_1114526|2021-02-16
>hCoV-19/USA/MI-CDC-22026927/2021|EPI_ISL_1114532|2021-02-12
>hCoV-19/USA/IL-CDC-22026462/2021|EPI_ISL_1114544|2021-02-12
>hCoV-19/USA/MI-CDC-22025467/2021|EPI_ISL_1114553|2021-02-12
>hCoV-19/USA/IL-CDC-22026716/2021|EPI_ISL_1114555|2021-02-12
>hCoV-19/USA/NV-CDC-22025852/2021|EPI_ISL_1114560|2021-02-11
>hCoV-19/USA/NV-CDC-22025863/2021|EPI_ISL_1114567|2021-02-11
>hCoV-19/USA/NMDOH-2021056496/2021|EPI_ISL_1114714|2021-02-11
>hCoV-19/USA/NY-NYULH381/2021|EPI_ISL_1116505|2021-02-18
>hCoV-19/USA/NE-H78792/2021|EPI_ISL_1121088|2021-02-05
>hCoV-19/USA/NM-UNM-01999/2021|EPI_ISL_1121496|2021-02-01
>hCoV-19/USA/NM-UNM-01998/2021|EPI_ISL_1121497|2021-02-01
>hCoV-19/USA/OR-OHSU-9418/2021|EPI_ISL_1122102|2021-01-07
>hCoV-19/USA/OR-OHSU-9534/2021|EPI_ISL_1122188|2021-01-08
>hCoV-19/USA/FL-OHSU-9800/2021|EPI_ISL_1122333|2021-01-02
>hCoV-19/USA/FL-BPHL-0651/2021|EPI_ISL_1132347|2021-02-04
>hCoV-19/USA/FL-BPHL-0662/2021|EPI_ISL_1132349|2021-02-03
>hCoV-19/USA/FL-BPHL-0664/2021|EPI_ISL_1132350|2021-02-03
>hCoV-19/USA/FL-BPHL-0665/2021|EPI_ISL_1132351|2021-02-03
>hCoV-19/USA/FL-BPHL-0675/2021|EPI_ISL_1132355|2021-02-03
>hCoV-19/USA/FL-BPHL-0702/2021|EPI_ISL_1132362|2021-02-15
>hCoV-19/USA/CA-CDC-STM-000012060/2021|EPI_ISL_1133895|2021-02-09
>hCoV-19/USA/FL-CDC-STM-000012356/2021|EPI_ISL_1134106|2021-02-10
>hCoV-19/USA/CA-CDC-STM-000012441/2021|EPI_ISL_1134114|2021-02-10
>hCoV-19/USA/FL-CDC-STM-000012457/2021|EPI_ISL_1134116|2021-02-08
>hCoV-19/USA/CA-CDC-STM-000012458/2021|EPI_ISL_1134127|2021-02-09
>hCoV-19/USA/NC-CDC-STM-000012459/2021|EPI_ISL_1134138|2021-02-08
>hCoV-19/USA/AZ-CDC-STM-000012467/2021|EPI_ISL_1134139|2021-02-09
>hCoV-19/USA/CA-CDC-STM-000012428/2021|EPI_ISL_1134145|2021-02-10
>hCoV-19/USA/CA-CDC-STM-000012444/2021|EPI_ISL_1134146|2021-02-10
>hCoV-19/USA/CA-CDC-STM-000012452/2021|EPI_ISL_1134147|2021-02-09
>hCoV-19/USA/IN-CDC-STM-000012405/2021|EPI_ISL_1134151|2021-02-10
>hCoV-19/USA/CA-CDC-STM-000012485/2021|EPI_ISL_1134157|2021-02-09
>hCoV-19/USA/AZ-CDC-STM-000012493/2021|EPI_ISL_1134158|2021-02-09
>hCoV-19/USA/TX-CDC-STM-000012454/2021|EPI_ISL_1134163|2021-02-08
>hCoV-19/USA/AZ-CDC-STM-000012478/2021|EPI_ISL_1134166|2021-02-09
>hCoV-19/USA/GA-CDC-STM-000012486/2021|EPI_ISL_1134167|2021-02-09
>hCoV-19/USA/AZ-CDC-STM-000012723/2021|EPI_ISL_1134304|2021-02-10
>hCoV-19/USA/CA-CDC-STM-000012747/2021|EPI_ISL_1134305|2021-02-10
>hCoV-19/USA/CA-CDC-STM-000012764/2021|EPI_ISL_1134315|2021-02-12
>hCoV-19/USA/NC-CDC-STM-000012889/2021|EPI_ISL_1134325|2021-02-11
>hCoV-19/USA/CA-CDC-STM-000012858/2021|EPI_ISL_1134332|2021-02-12
>hCoV-19/USA/FL-CDC-STM-000012882/2021|EPI_ISL_1134334|2021-02-11
>hCoV-19/USA/CA-CDC-STM-000012827/2021|EPI_ISL_1134338|2021-02-11
>hCoV-19/USA/CA-CDC-STM-000012852/2021|EPI_ISL_1134351|2021-02-13
>hCoV-19/USA/CA-CDC-STM-000012854/2021|EPI_ISL_1134369|2021-02-12
>hCoV-19/USA/PA-CDC-STM-000012878/2021|EPI_ISL_1134371|2021-02-11
>hCoV-19/USA/FL-CDC-STM-000012909/2021|EPI_ISL_1134389|2021-02-11
>hCoV-19/USA/FL-CDC-STM-000012918/2021|EPI_ISL_1134399|2021-02-11
>hCoV-19/USA/FL-CDC-STM-000013038/2021|EPI_ISL_1134502|2021-02-10
>hCoV-19/USA/AZ-CDC-STM-000013078/2021|EPI_ISL_1134505|2021-02-10
>hCoV-19/USA/MN-CDC-STM-000013189/2021|EPI_ISL_1134533|2021-02-11
>hCoV-19/USA/CA-CDC-STM-000013174/2021|EPI_ISL_1134539|2021-02-10
>hCoV-19/USA/CA-CDC-STM-000013168/2021|EPI_ISL_1134557|2021-02-10
>hCoV-19/USA/AZ-CDC-STM-000013113/2021|EPI_ISL_1134558|2021-02-11
>hCoV-19/USA/CA-CDC-STM-000013169/2021|EPI_ISL_1134563|2021-02-11
>hCoV-19/USA/CA-CDC-STM-000013154/2021|EPI_ISL_1134568|2021-02-12
>hCoV-19/USA/CA-CDC-STM-000013178/2021|EPI_ISL_1134570|2021-02-10
>hCoV-19/USA/CA-CDC-STM-000013115/2021|EPI_ISL_1134574|2021-02-11
>hCoV-19/USA/GA-CDC-STM-000013187/2021|EPI_ISL_1134579|2021-02-11
>hCoV-19/USA/CA-CDC-STM-000013195/2021|EPI_ISL_1134580|2021-02-11
>hCoV-19/USA/CA-CDC-STM-000013124/2021|EPI_ISL_1134582|2021-02-11
>hCoV-19/USA/PA-CDC-STM-000013350/2021|EPI_ISL_1134594|2021-02-11
>hCoV-19/USA/FL-CDC-STM-000013366/2021|EPI_ISL_1134596|2021-02-11
>hCoV-19/USA/AR-CDC-STM-000013526/2021|EPI_ISL_1134730|2021-02-12
>hCoV-19/USA/CA-CDC-STM-000013560/2021|EPI_ISL_1134751|2021-02-13
>hCoV-19/USA/NV-NSPHL-LV_287840/2021|EPI_ISL_1136103|2021-01-14
>hCoV-19/USA/NV-NSPHL-322711/2021|EPI_ISL_1136300|2021-01-07
>hCoV-19/USA/NV-NSPHL-323023/2021|EPI_ISL_1136302|2021-01-07
>hCoV-19/USA/NV-NSPHL-NV2063540/2021|EPI_ISL_1136308|2021-01-11
>hCoV-19/USA/NV-NSPHL-NV2063837/2021|EPI_ISL_1136312|2021-01-12
>hCoV-19/USA/NV-NSPHL-326127/2021|EPI_ISL_1136318|2021-01-14
>hCoV-19/USA/NV-NSPHL-326139/2021|EPI_ISL_1136319|2021-01-14
>hCoV-19/USA/NV-NSPHL-326156/2021|EPI_ISL_1136320|2021-01-14
>hCoV-19/USA/NV-NSPHL-326263/2021|EPI_ISL_1136322|2021-01-15
>hCoV-19/USA/NV-NSPHL-326657/2021|EPI_ISL_1136323|2021-01-15
>hCoV-19/USA/NV-NSPHL-329088/2021|EPI_ISL_1136326|2021-01-21
>hCoV-19/USA/NV-NSPHL-329129/2021|EPI_ISL_1136328|2021-01-21
>hCoV-19/USA/NV-NSPHL-329183/2021|EPI_ISL_1136329|2021-01-21
>hCoV-19/USA/NV-NSPHL-329184/2021|EPI_ISL_1136330|2021-01-21
>hCoV-19/USA/NV-NSPHL-329342/2021|EPI_ISL_1136331|2021-01-21
>hCoV-19/USA/NV-NSPHL-NV2061478/2021|EPI_ISL_1136336|2021-01-21
>hCoV-19/USA/NV-NSPHL-NV2063221/2021|EPI_ISL_1136340|2021-01-21
>hCoV-19/USA/NV-NSPHL-NV2063414/2021|EPI_ISL_1136341|2021-01-21
>hCoV-19/USA/NV-NSPHL-NV2063446.2/2021|EPI_ISL_1136342|2021-01-21
>hCoV-19/USA/NV-NSPHL-NV2063823/2021|EPI_ISL_1136347|2021-01-21
>hCoV-19/USA/NV-NSPHL-NV2065358/2021|EPI_ISL_1136348|2021-01-21
>hCoV-19/USA/NV-NSPHL-NV2065528/2021|EPI_ISL_1136349|2021-01-21
>hCoV-19/USA/NV-NSPHL-UMC35/2021|EPI_ISL_1136508|2021-01-31
>hCoV-19/USA/NV-NSPHL-UMC4/2021|EPI_ISL_1136510|2021-01-31
>hCoV-19/USA/NV-NSPHL-UMC7/2021|EPI_ISL_1136512|2021-01-31
>hCoV-19/USA/NV-NSPHL-LV_294617/2021|EPI_ISL_1136525|2021-01-29
>hCoV-19/USA/NV-NSPHL-332084/2021|EPI_ISL_1136530|2021-01-29
>hCoV-19/USA/NV-NSPHL-332095/2021|EPI_ISL_1136532|2021-01-29
>hCoV-19/USA/NV-NSPHL-332098/2021|EPI_ISL_1136533|2021-01-29
>hCoV-19/USA/NV-NSPHL-332106/2021|EPI_ISL_1136534|2021-01-29
>hCoV-19/USA/NV-NSPHL-332107/2021|EPI_ISL_1136535|2021-01-29
>hCoV-19/USA/NV-NSPHL-332129/2021|EPI_ISL_1136536|2021-01-29
>hCoV-19/USA/NV-NSPHL-331829/2021|EPI_ISL_1136540|2021-01-29
>hCoV-19/USA/NV-NSPHL-331936/2021|EPI_ISL_1136548|2021-01-28
>hCoV-19/USA/NV-NSPHL-LV_294434/2021|EPI_ISL_1136549|2021-01-28
>hCoV-19/USA/NV-NSPHL-LV_293976/2021|EPI_ISL_1136556|2021-01-27
>hCoV-19/USA/NV-NSPHL-LV_293980/2021|EPI_ISL_1136559|2021-01-27
>hCoV-19/USA/NV-NSPHL-UMC16/2021|EPI_ISL_1136560|2021-01-27
>hCoV-19/USA/NV-NSPHL-UMC61/2021|EPI_ISL_1136564|2021-01-27
>hCoV-19/USA/NV-NSPHL-LV292193/2021|EPI_ISL_1136570|2021-01-26
>hCoV-19/USA/NV-NSPHL-LV_293660/2021|EPI_ISL_1136574|2021-01-26
>hCoV-19/USA/NV-NSPHL-UMC19/2021|EPI_ISL_1136575|2021-01-26
>hCoV-19/USA/NV-NSPHL-NV2065656/2021|EPI_ISL_1136579|2021-01-26
>hCoV-19/USA/NV-NSPHL-NV2065659/2021|EPI_ISL_1136580|2021-01-26
>hCoV-19/USA/NV-NSPHL-NV2065715/2021|EPI_ISL_1136581|2021-01-26
>hCoV-19/USA/NV-NSPHL-NV2065716/2021|EPI_ISL_1136582|2021-01-26
>hCoV-19/USA/NV-NSPHL-NV2065497/2021|EPI_ISL_1136585|2021-01-25
>hCoV-19/USA/NV-NSPHL-LV292705/2021|EPI_ISL_1136588|2021-01-25
>hCoV-19/USA/NV-NSPHL-NV2065442/2021|EPI_ISL_1136589|2021-01-25
>hCoV-19/USA/NV-NSPHL-LV_285277/2021|EPI_ISL_1136700|2021-01-14
>hCoV-19/USA/NV-NSPHL-LV_285430/2021|EPI_ISL_1136704|2021-01-14
>hCoV-19/USA/NV-NSPHL-LV_285510/2021|EPI_ISL_1136705|2021-01-14
>hCoV-19/USA/NV-NSPHL-LV_286381/2021|EPI_ISL_1136719|2021-01-14
>hCoV-19/USA/NV-NSPHL-LV_287834/2021|EPI_ISL_1136721|2021-01-14
>hCoV-19/USA/NV-NSPHL-326110/2021|EPI_ISL_1136726|2021-01-14
>hCoV-19/USA/NV-NSPHL-LV_287844/2021|EPI_ISL_1136729|2021-01-13
>hCoV-19/USA/NV-NSPHL-324764/2021|EPI_ISL_1136733|2021-01-12
>hCoV-19/USA/NV-NSPHL-NV2063416/2021|EPI_ISL_1136736|2021-01-12
>hCoV-19/USA/NV-NSPHL-NV2063827/2021|EPI_ISL_1136738|2021-01-12
>hCoV-19/USA/NV-NSPHL-NV2063847/2021|EPI_ISL_1136739|2021-01-12
>hCoV-19/USA/NV-NSPHL-324292/2021|EPI_ISL_1136755|2021-01-11
>hCoV-19/USA/NV-NSPHL-324293/2021|EPI_ISL_1136756|2021-01-11
>hCoV-19/USA/NV-NSPHL-324348/2021|EPI_ISL_1136757|2021-01-11
>hCoV-19/USA/NV-NSPHL-NV2063298/2021|EPI_ISL_1136763|2021-01-11
>hCoV-19/USA/NV-NSPHL-323776/2021|EPI_ISL_1136770|2021-01-08
>hCoV-19/USA/NV-NSPHL-323537/2021|EPI_ISL_1136785|2021-01-07
>hCoV-19/USA/NV-NSPHL-322709/2021|EPI_ISL_1136790|2021-01-07
>hCoV-19/USA/CA-SC210210/2021|EPI_ISL_1137634|2021-01-15
>hCoV-19/USA/CA-SC210211/2021|EPI_ISL_1137635|2021-01-15
>hCoV-19/USA/CA-SC210213/2020|EPI_ISL_1137637|2020-12-23
>hCoV-19/USA/CA-SC210215/2021|EPI_ISL_1137639|2021-01-08
>hCoV-19/USA/CA-SC210242/2021|EPI_ISL_1137646|2021-02-08
>hCoV-19/USA/CA-CDC-22120908/2021|EPI_ISL_1139180|2021-02-18
>hCoV-19/USA/NV-CDC-22126162/2021|EPI_ISL_1139195|2021-02-17
>hCoV-19/USA/OR-CDC-22126082/2021|EPI_ISL_1139199|2021-02-17
>hCoV-19/USA/FL-CDC-22062112/2021|EPI_ISL_1139606|2021-02-15
>hCoV-19/USA/NV-CDC-22062507/2021|EPI_ISL_1139611|2021-02-15
>hCoV-19/USA/TX-CDC-22054780/2021|EPI_ISL_1139616|2021-02-15
>hCoV-19/USA/AZ-CDC-22062924/2021|EPI_ISL_1139804|2021-02-13
>hCoV-19/USA/NM-CDC-22052381/2021|EPI_ISL_1139810|2021-02-12
>hCoV-19/USA/CA-CDC-22057644/2021|EPI_ISL_1139812|2021-02-11
>hCoV-19/USA/LA-CDC-22055773/2021|EPI_ISL_1139813|2021-02-11
>hCoV-19/USA/LA-CDC-22055679/2021|EPI_ISL_1139814|2021-02-11
>hCoV-19/USA/LA-CDC-22055834/2021|EPI_ISL_1139815|2021-02-11
>hCoV-19/USA/CA-CDC-22057639/2021|EPI_ISL_1139819|2021-02-11
>hCoV-19/USA/CA-CDC-22057936/2021|EPI_ISL_1139820|2021-02-11
>hCoV-19/USA/CA-CDC-22057935/2021|EPI_ISL_1139822|2021-02-11
>hCoV-19/USA/CA-CDC-22058024/2021|EPI_ISL_1139825|2021-02-11
>hCoV-19/USA/CA-CDC-22057840/2021|EPI_ISL_1139828|2021-02-11
>hCoV-19/USA/CA-CDC-22061274/2021|EPI_ISL_1139832|2021-02-10
>hCoV-19/USA/CA-CDC-22061294/2021|EPI_ISL_1139833|2021-02-10
>hCoV-19/USA/CA-CDC-22061286/2021|EPI_ISL_1139834|2021-02-10
>hCoV-19/USA/CA-CDC-22060438/2021|EPI_ISL_1139835|2021-02-10
>hCoV-19/USA/CA-CDC-22061051/2021|EPI_ISL_1139836|2021-02-10
>hCoV-19/USA/CA-CDC-22060493/2021|EPI_ISL_1139837|2021-02-10
>hCoV-19/USA/CA-CDC-22060404/2021|EPI_ISL_1139838|2021-02-10
>hCoV-19/USA/CA-CDC-22060362/2021|EPI_ISL_1139841|2021-02-10
>hCoV-19/USA/CA-CDC-22057234/2021|EPI_ISL_1139842|2021-02-10
>hCoV-19/USA/CA-CDC-22057727/2021|EPI_ISL_1139843|2021-02-10
>hCoV-19/USA/CA-CDC-22057845/2021|EPI_ISL_1139844|2021-02-10
>hCoV-19/USA/CA-CDC-22061375/2021|EPI_ISL_1139853|2021-02-09
>hCoV-19/USA/CA-CDC-22060492/2021|EPI_ISL_1139855|2021-02-09
>hCoV-19/USA/CA-CDC-22061285/2021|EPI_ISL_1139856|2021-02-09
>hCoV-19/USA/CA-CDC-22058569/2021|EPI_ISL_1139857|2021-02-09
>hCoV-19/USA/IL-NM-6400/2021|EPI_ISL_1157486|2021-01-21
>hCoV-19/USA/MI-MDHHS-SC24183/2021|EPI_ISL_1158327|2021-02-16
>hCoV-19/USA/NV-CDC-22022708/2021|EPI_ISL_1158994|2021-02-14
>hCoV-19/USA/WV-CDC-22019804/2021|EPI_ISL_1159004|2021-02-12
>hCoV-19/USA/CA-CDC-22022809/2021|EPI_ISL_1159009|2021-02-15
>hCoV-19/USA/IL-CDC-22029503/2021|EPI_ISL_1159401|2021-02-11
>hCoV-19/USA/NV-CDC-22027607/2021|EPI_ISL_1159408|2021-02-12
>hCoV-19/USA/CA-CDC-22028469/2021|EPI_ISL_1159409|2021-02-11
>hCoV-19/USA/WV-CDC-22030960/2021|EPI_ISL_1159412|2021-02-15
>hCoV-19/USA/NV-CDC-22028228/2021|EPI_ISL_1159427|2021-02-11
>hCoV-19/USA/NV-CDC-22028508/2021|EPI_ISL_1159431|2021-02-12
>hCoV-19/USA/MI-CDC-22029849/2021|EPI_ISL_1159444|2021-02-08
>hCoV-19/USA/NV-CDC-22028328/2021|EPI_ISL_1159447|2021-02-11
>hCoV-19/USA/NV-CDC-22027600/2021|EPI_ISL_1159451|2021-02-12
>hCoV-19/USA/IL-CDC-22029668/2021|EPI_ISL_1159455|2021-02-10
>hCoV-19/USA/NV-CDC-22027814/2021|EPI_ISL_1159486|2021-02-11
>hCoV-19/USA/IL-CDC-22052934/2021|EPI_ISL_1159614|2021-02-15
>hCoV-19/USA/OH-CDC-22053910/2021|EPI_ISL_1159642|2021-02-15
>hCoV-19/USA/CA-CDC-22060855/2021|EPI_ISL_1159643|2021-02-08
>hCoV-19/USA/FL-CDC-22062247/2021|EPI_ISL_1159647|2021-02-16
>hCoV-19/USA/CA-CDC-22060490/2021|EPI_ISL_1159653|2021-02-08
>hCoV-19/USA/AZ-CDC-22062658/2021|EPI_ISL_1159656|2021-02-13
>hCoV-19/USA/WI-CDC-22052440/2021|EPI_ISL_1159670|2021-02-15
>hCoV-19/USA/CA-CDC-22060846/2021|EPI_ISL_1159674|2021-02-08
>hCoV-19/USA/MI-CDC-22053367/2021|EPI_ISL_1159680|2021-02-13
>hCoV-19/USA/AZ-CDC-22062720/2021|EPI_ISL_1159681|2021-02-13
>hCoV-19/USA/WI-WSLH-211257/2021|EPI_ISL_1159821|2021-02-08
>hCoV-19/USA/WI-WSLH-211264/2021|EPI_ISL_1159827|2021-02-11
>hCoV-19/USA/WI-WSLH-211305/2021|EPI_ISL_1159858|2021-02-11
>hCoV-19/USA/WI-WSLH-211306/2021|EPI_ISL_1159859|2021-02-11
>hCoV-19/USA/WI-WSLH-211311/2021|EPI_ISL_1159864|2021-02-13
>hCoV-19/USA/WI-WSLH-211321/2021|EPI_ISL_1159869|2021-02-17
>hCoV-19/USA/ID-CDC-LC0014346/2021|EPI_ISL_1163041|2021-02-08
>hCoV-19/USA/FL-CDC-LC0014374/2021|EPI_ISL_1163044|2021-02-09
>hCoV-19/USA/FL-CDC-LC0014377/2021|EPI_ISL_1163045|2021-02-09
>hCoV-19/USA/NJ-CDC-LC0014425/2021|EPI_ISL_1163049|2021-02-09
>hCoV-19/USA/NV-CDC-LC0014522/2021|EPI_ISL_1163051|2021-02-09
>hCoV-19/USA/TN-CDC-LC0014991/2021|EPI_ISL_1163071|2021-02-09
>hCoV-19/USA/WA-CDC-LC0015417/2021|EPI_ISL_1163093|2021-02-09
>hCoV-19/USA/OR-CDC-LC0015435/2021|EPI_ISL_1163097|2021-02-10
>hCoV-19/USA/NY-CDC-LC0013860/2021|EPI_ISL_1163293|2021-02-10
>hCoV-19/USA/NY-CDC-LC0013861/2021|EPI_ISL_1163294|2021-02-10
>hCoV-19/USA/WI-CDC-LC0013906/2021|EPI_ISL_1163296|2021-02-08
>hCoV-19/USA/NC-UNC-0127/2021|EPI_ISL_1164181|2021-02-13
>hCoV-19/USA/WI-UW-3617/2021|EPI_ISL_1166146|2021-02-23
>hCoV-19/USA/WA-UW-59091/2021|EPI_ISL_1167236|2021-02-02
>hCoV-19/USA/WA-UW-59095/2021|EPI_ISL_1167237|2021-02-02
>hCoV-19/USA/WA-UW-59098/2021|EPI_ISL_1167238|2021-02-02
>hCoV-19/USA/WA-UW-59102/2021|EPI_ISL_1167239|2021-02-02
>hCoV-19/USA/WA-UW-59105/2021|EPI_ISL_1167240|2021-02-02
>hCoV-19/USA/WA-UW-59106/2021|EPI_ISL_1167241|2021-02-02
>hCoV-19/USA/WA-UW-59107/2021|EPI_ISL_1167242|2021-02-02
>hCoV-19/USA/WA-UW-59108/2021|EPI_ISL_1167243|2021-02-02
>hCoV-19/USA/WA-UW-59113/2021|EPI_ISL_1167246|2021-02-02
>hCoV-19/USA/WA-UW-59116/2021|EPI_ISL_1167247|2021-02-02
>hCoV-19/USA/WA-UW-59096/2021|EPI_ISL_1167248|2021-02-02
>hCoV-19/USA/WA-UW-59104/2021|EPI_ISL_1167249|2021-02-02
>hCoV-19/USA/WA-UW-59115/2021|EPI_ISL_1167250|2021-02-02
>hCoV-19/USA/MD-MDH-1143/2021|EPI_ISL_1167274|2021-02-20
>hCoV-19/Mexico/JAL-InDRE_423/2021|EPI_ISL_1168501|2021-01-19
>hCoV-19/Mexico/JAL-InDRE_427/2021|EPI_ISL_1168505|2021-01-19
>hCoV-19/Mexico/JAL-InDRE_435/2021|EPI_ISL_1168513|2021-01-21
>hCoV-19/Mexico/JAL-InDRE_438/2021|EPI_ISL_1168516|2021-01-22
>hCoV-19/Mexico/JAL-InDRE_440/2021|EPI_ISL_1168518|2021-01-23
>hCoV-19/Mexico/BCS-InDRE_470/2021|EPI_ISL_1168540|2021-01-17
>hCoV-19/USA/CO-CDPHE-2100447642/2021|EPI_ISL_1169687|2021-02-16
>hCoV-19/USA/CO-CDPHE-2100468239/2021|EPI_ISL_1169688|2021-02-19
>hCoV-19/USA/CO-CDPHE-2100489338/2021|EPI_ISL_1169690|2021-02-24
>hCoV-19/USA/NV-NSPHL-342403/2021|EPI_ISL_1169827|2021-02-25
>hCoV-19/USA/NV-NSPHL-344245/2021|EPI_ISL_1169842|2021-03-02
>hCoV-19/USA/NV-NSPHL-344316/2021|EPI_ISL_1169843|2021-03-02
>hCoV-19/USA/NV-NSPHL-343394/2021|EPI_ISL_1169845|2021-03-01
>hCoV-19/USA/WY-WPHL-21015852/2021|EPI_ISL_1171767|2021-02-18
>hCoV-19/USA/NY-PRL-2021_03_01_00D15/2021|EPI_ISL_1172417|2021-02-26
>hCoV-19/USA/NY-PRL-2021_03_01_01E17/2021|EPI_ISL_1172629|2021-02-26
>hCoV-19/USA/NY-PRL-2021_03_01_01E19/2021|EPI_ISL_1172631|2021-02-26
>hCoV-19/USA/NY-PRL-2021_03_01_01E20/2021|EPI_ISL_1172632|2021-02-26
>hCoV-19/USA/WA-UW-61881/2021|EPI_ISL_1181114|2021-02-07
>hCoV-19/USA/NV-CDC-21954656/2021|EPI_ISL_1114104|2021-02-09
>hCoV-19/USA/FL-CDC-21957162/2021|EPI_ISL_1114110|2021-02-09
>hCoV-19/USA/NV-CDC-21954522/2021|EPI_ISL_1114117|2021-02-10
>hCoV-19/USA/NV-CDC-21954404/2021|EPI_ISL_1114134|2021-02-09
>hCoV-19/USA/CA-CDC-21954423/2021|EPI_ISL_1114137|2021-02-11
>hCoV-19/USA/NY-CDC-22016380/2021|EPI_ISL_1114571|2021-02-11
>hCoV-19/USA/NY-CDC-22018079/2021|EPI_ISL_1114582|2021-02-09
>hCoV-19/USA/NY-CDC-22024077/2021|EPI_ISL_1114583|2021-02-13
>hCoV-19/USA/HI-CDC-22026046/2021|EPI_ISL_1114585|2021-02-14
>hCoV-19/USA/NY-CDC-22016889/2021|EPI_ISL_1114593|2021-02-09
>hCoV-19/USA/NY-NYULH410/2021|EPI_ISL_1116542|2021-02-13
>hCoV-19/USA/NY-NYULH417/2021|EPI_ISL_1116546|2021-02-12
>hCoV-19/USA/NM-UNM-01940/2021|EPI_ISL_1121515|2021-01-22
>hCoV-19/USA/NY-NYCPHL-003480/2021|EPI_ISL_1121901|2021-02-22
>hCoV-19/USA/NY-NYCPHL-003515/2021|EPI_ISL_1121928|2021-02-23
>hCoV-19/USA/MN-MDH-2945/2021|EPI_ISL_1132809|2021-02-02
>hCoV-19/USA/CA-CDC-STM-000012037/2021|EPI_ISL_1133901|2021-02-10
>hCoV-19/USA/AZ-CDC-STM-000012095/2021|EPI_ISL_1133921|2021-02-10
>hCoV-19/USA/AZ-CDC-STM-000012165/2021|EPI_ISL_1133933|2021-02-10
>hCoV-19/USA/CA-CDC-STM-000012456/2021|EPI_ISL_1134180|2021-02-09
>hCoV-19/USA/AZ-CDC-STM-000012472/2021|EPI_ISL_1134181|2021-02-09
>hCoV-19/USA/CA-CDC-STM-000012480/2021|EPI_ISL_1134182|2021-02-09
>hCoV-19/USA/CA-CDC-STM-000013630/2021|EPI_ISL_1134818|2021-02-13
>hCoV-19/USA/AZ-ASPHL-3682/2021|EPI_ISL_1135079|2021-02-12
>hCoV-19/USA/NV-NSPHL-LV_286759/2021|EPI_ISL_1136110|2021-01-15
>hCoV-19/USA/NV-NSPHL-327544/2021|EPI_ISL_1136112|2021-01-17
>hCoV-19/USA/NV-NSPHL-327559/2021|EPI_ISL_1136113|2021-01-17
>hCoV-19/USA/NV-NSPHL-327608/2021|EPI_ISL_1136114|2021-01-17
>hCoV-19/USA/NV-NSPHL-LV292704/2021|EPI_ISL_1136116|2021-01-25
>hCoV-19/USA/NV-NSPHL-LV293329/2021|EPI_ISL_1136122|2021-01-26
>hCoV-19/USA/NV-NSPHL-LV293342/2021|EPI_ISL_1136124|2021-01-26
>hCoV-19/USA/NV-NSPHL-UMC15/2021|EPI_ISL_1136127|2021-01-27
>hCoV-19/USA/NV-NSPHL-UMC60/2021|EPI_ISL_1136129|2021-01-27
>hCoV-19/USA/NV-NSPHL-UMC63/2021|EPI_ISL_1136130|2021-01-27
>hCoV-19/USA/NV-NSPHL-LV294124/2021|EPI_ISL_1136131|2021-01-28
>hCoV-19/USA/NV-NSPHL-LV_294759/2021|EPI_ISL_1136137|2021-01-29
>hCoV-19/USA/NV-NSPHL-LV_295190/2021|EPI_ISL_1136141|2021-01-29
>hCoV-19/USA/NV-NSPHL-UMC32/2021|EPI_ISL_1136146|2021-01-31
>hCoV-19/USA/NV-NSPHL-UMC34/2021|EPI_ISL_1136147|2021-01-31
>hCoV-19/USA/NV-NSPHL-UMC44/2021|EPI_ISL_1136149|2021-01-31
>hCoV-19/USA/NV-NSPHL-LV296373/2021|EPI_ISL_1136153|2021-02-04
>hCoV-19/USA/NV-NSPHL-LV_297136/2021|EPI_ISL_1136156|2021-02-04
>hCoV-19/USA/NV-NSPHL-341670/2021|EPI_ISL_1136160|2021-02-07
>hCoV-19/USA/NV-NSPHL-341714/2021|EPI_ISL_1136161|2021-02-15
>hCoV-19/USA/NV-NSPHL-341717/2021|EPI_ISL_1136162|2021-02-17
>hCoV-19/USA/NV-NSPHL-341736/2021|EPI_ISL_1136163|2021-02-17
>hCoV-19/USA/NV-NSPHL-341742/2021|EPI_ISL_1136164|2021-02-17
>hCoV-19/USA/NV-NSPHL-341748/2021|EPI_ISL_1136165|2021-02-17
>hCoV-19/USA/NV-NSPHL-LV304384/2021|EPI_ISL_1136166|2021-02-19
>hCoV-19/USA/NV-NSPHL-LV304418/2021|EPI_ISL_1136167|2021-02-19
>hCoV-19/USA/NV-NSPHL-338693/2021|EPI_ISL_1136171|2021-02-17
>hCoV-19/USA/NV-NSPHL-338583/2021|EPI_ISL_1136175|2021-02-15
>hCoV-19/USA/NV-NSPHL-339641/2021|EPI_ISL_1136176|2021-02-16
>hCoV-19/USA/NV-NSPHL-324291/2021|EPI_ISL_1136180|2021-01-11
>hCoV-19/USA/NV-NSPHL-330462/2021|EPI_ISL_1136181|2021-01-25
>hCoV-19/USA/NV-NSPHL-333553/2021|EPI_ISL_1136182|2021-02-02
>hCoV-19/USA/NV-NSPHL-333558/2021|EPI_ISL_1136183|2021-02-02
>hCoV-19/USA/NV-NSPHL-336981/2021|EPI_ISL_1136185|2021-02-11
>hCoV-19/USA/NV-NSPHL-338735/2021|EPI_ISL_1136186|2021-02-17
>hCoV-19/USA/NV-NSPHL-342898/2021|EPI_ISL_1136188|2021-02-26
>hCoV-19/USA/NV-NSPHL-342907/2021|EPI_ISL_1136189|2021-02-26
>hCoV-19/USA/NV-NSPHL-332085/2021|EPI_ISL_1136197|2021-01-29
>hCoV-19/USA/NV-NSPHL-332086/2021|EPI_ISL_1136198|2021-01-29
>hCoV-19/USA/NV-NSPHL-NV2065446/2021|EPI_ISL_1136354|2021-01-25
>hCoV-19/USA/NV-NSPHL-NV2065491/2021|EPI_ISL_1136355|2021-01-25
>hCoV-19/USA/NV-NSPHL-331223/2021|EPI_ISL_1136356|2021-01-26
>hCoV-19/USA/NV-NSPHL-NV2065660/2021|EPI_ISL_1136358|2021-01-26
>hCoV-19/USA/NV-NSPHL-NV2065735/2021|EPI_ISL_1136360|2021-01-26
>hCoV-19/USA/NV-NSPHL-331851/2021|EPI_ISL_1136364|2021-01-29
>hCoV-19/USA/NV-NSPHL-332642/2021|EPI_ISL_1136365|2021-02-01
>hCoV-19/USA/NV-NSPHL-NV2066263/2021|EPI_ISL_1136370|2021-02-01
>hCoV-19/USA/NV-NSPHL-NV2066471/2021|EPI_ISL_1136372|2021-02-02
>hCoV-19/USA/NV-NSPHL-334554/2021|EPI_ISL_1136377|2021-02-05
>hCoV-19/USA/NV-NSPHL-NV2066994/2021|EPI_ISL_1136382|2021-02-08
>hCoV-19/USA/NV-NSPHL-NV2067018/2021|EPI_ISL_1136383|2021-02-08
>hCoV-19/USA/NV-NSPHL-335781/2021|EPI_ISL_1136385|2021-02-09
>hCoV-19/USA/NV-NSPHL-NV2067121/2021|EPI_ISL_1136387|2021-02-16
>hCoV-19/USA/NV-NSPHL-NV2067357/2021|EPI_ISL_1136389|2021-02-21
>hCoV-19/USA/NV-NSPHL-339977/2021|EPI_ISL_1136390|2021-02-22
>hCoV-19/USA/NV-NSPHL-340381/2021|EPI_ISL_1136391|2021-02-22
>hCoV-19/USA/NV-NSPHL-342876/2021|EPI_ISL_1136393|2021-02-26
>hCoV-19/USA/NV-NSPHL-NV2065443/2021|EPI_ISL_1136590|2021-01-25
>hCoV-19/USA/NV-NSPHL-NV2065445/2021|EPI_ISL_1136591|2021-01-25
>hCoV-19/USA/NV-NSPHL-LV292692/2021|EPI_ISL_1136595|2021-01-24
>hCoV-19/USA/NV-NSPHL-341894/2021|EPI_ISL_1137265|2021-02-17
>hCoV-19/USA/NV-NSPHL-LV_307020/2021|EPI_ISL_1137266|2021-02-26
>hCoV-19/USA/NV-NSPHL-LV_307021/2021|EPI_ISL_1137267|2021-02-26
>hCoV-19/USA/NV-NSPHL-LV_307023/2021|EPI_ISL_1137268|2021-02-26
>hCoV-19/USA/NV-NSPHL-LV_306696/2021|EPI_ISL_1137269|2021-02-25
>hCoV-19/USA/NV-NSPHL-LV_306250/2021|EPI_ISL_1137271|2021-02-24
>hCoV-19/USA/NV-NSPHL-LV_306297/2021|EPI_ISL_1137272|2021-02-24
>hCoV-19/USA/NV-NSPHL-LV_306377/2021|EPI_ISL_1137273|2021-02-24
>hCoV-19/USA/NV-NSPHL-LV_305663/2021|EPI_ISL_1137274|2021-02-23
>hCoV-19/USA/NV-NSPHL-LV_305725/2021|EPI_ISL_1137275|2021-02-23
>hCoV-19/USA/NV-NSPHL-LV_305745/2021|EPI_ISL_1137276|2021-02-23
>hCoV-19/USA/NV-NSPHL-LV_305801/2021|EPI_ISL_1137277|2021-02-23
>hCoV-19/USA/NV-NSPHL-LV_306060/2021|EPI_ISL_1137280|2021-02-23
>hCoV-19/USA/NV-NSPHL-LV_306066/2021|EPI_ISL_1137283|2021-02-23
>hCoV-19/USA/NV-NSPHL-LV_306210/2021|EPI_ISL_1137284|2021-02-23
>hCoV-19/USA/NV-NSPHL-LV_305061/2021|EPI_ISL_1137286|2021-02-22
>hCoV-19/USA/NV-NSPHL-341700/2021|EPI_ISL_1137289|2021-02-15
>hCoV-19/USA/NV-NSPHL-341674/2021|EPI_ISL_1137290|2021-02-07
>hCoV-19/USA/NV-NSPHL-341678/2021|EPI_ISL_1137291|2021-02-07
>hCoV-19/USA/NV-NSPHL-341684/2021|EPI_ISL_1137295|2021-02-07
>hCoV-19/USA/PA-CDC-22122389/2021|EPI_ISL_1139200|2021-02-17
>hCoV-19/USA/CA-CDC-22061786/2021|EPI_ISL_1139223|2021-02-17
>hCoV-19/USA/OH-CDC-22118189/2021|EPI_ISL_1139238|2021-02-16
>hCoV-19/USA/WV-CDC-22118185/2021|EPI_ISL_1139251|2021-02-16
>hCoV-19/USA/PA-CDC-22118059/2021|EPI_ISL_1139252|2021-02-16
>hCoV-19/USA/FL-CDC-22062167/2021|EPI_ISL_1139263|2021-02-16
>hCoV-19/USA/FL-CDC-22062246/2021|EPI_ISL_1139268|2021-02-16
>hCoV-19/USA/IL-CDC-22085715/2021|EPI_ISL_1139275|2021-02-16
>hCoV-19/USA/CA-CDC-22120713/2021|EPI_ISL_1139400|2021-02-10
>hCoV-19/USA/CA-CDC-22120951/2021|EPI_ISL_1139407|2021-02-09
>hCoV-19/USA/CA-CDC-22120915/2021|EPI_ISL_1139409|2021-02-09
>hCoV-19/USA/CA-CDC-22120692/2021|EPI_ISL_1139413|2021-02-09
>hCoV-19/USA/CA-CDC-22120688/2021|EPI_ISL_1139415|2021-02-09
>hCoV-19/USA/CA-CDC-22121372/2021|EPI_ISL_1139417|2021-02-09
>hCoV-19/USA/CA-CDC-22121358/2021|EPI_ISL_1139421|2021-02-09
>hCoV-19/USA/CA-CDC-22121285/2021|EPI_ISL_1139428|2021-02-08
>hCoV-19/USA/CA-CDC-22120997/2021|EPI_ISL_1139429|2021-02-08
>hCoV-19/USA/NM-CDC-22122163/2021|EPI_ISL_1139430|2021-02-06
>hCoV-19/USA/FL-CDC-22062397/2021|EPI_ISL_1139484|2021-02-16
>hCoV-19/USA/TX-CDC-22054399/2021|EPI_ISL_1139634|2021-02-15
>hCoV-19/USA/FL-CDC-22061629/2021|EPI_ISL_1139637|2021-02-15
>hCoV-19/USA/FL-CDC-22062417/2021|EPI_ISL_1139640|2021-02-15
>hCoV-19/USA/NV-CDC-22061698/2021|EPI_ISL_1139658|2021-02-15
>hCoV-19/USA/NV-CDC-22061797/2021|EPI_ISL_1139659|2021-02-15
>hCoV-19/USA/NV-CDC-22061857/2021|EPI_ISL_1139662|2021-02-15
>hCoV-19/USA/FL-CDC-22061630/2021|EPI_ISL_1139664|2021-02-15
>hCoV-19/USA/NV-CDC-22062011/2021|EPI_ISL_1139670|2021-02-15
>hCoV-19/USA/NV-CDC-22061787/2021|EPI_ISL_1139671|2021-02-15
>hCoV-19/USA/NV-CDC-22061751/2021|EPI_ISL_1139672|2021-02-15
>hCoV-19/USA/NV-CDC-22061855/2021|EPI_ISL_1139675|2021-02-15
>hCoV-19/USA/NV-CDC-22062002/2021|EPI_ISL_1139676|2021-02-15
>hCoV-19/USA/TX-CDC-22054047/2021|EPI_ISL_1139686|2021-02-14
>hCoV-19/USA/CA-CDC-22061297/2021|EPI_ISL_1139860|2021-02-09
>hCoV-19/USA/CA-CDC-22058529/2021|EPI_ISL_1139863|2021-02-09
>hCoV-19/USA/CA-CDC-22058196/2021|EPI_ISL_1139864|2021-02-09
>hCoV-19/USA/CA-CDC-22058186/2021|EPI_ISL_1139865|2021-02-09
>hCoV-19/USA/CA-CDC-22058085/2021|EPI_ISL_1139866|2021-02-09
>hCoV-19/USA/CA-CDC-22057844/2021|EPI_ISL_1139867|2021-02-09
>hCoV-19/USA/CA-CDC-22060336/2021|EPI_ISL_1139868|2021-02-09
>hCoV-19/USA/CA-CDC-22058498/2021|EPI_ISL_1139869|2021-02-09
>hCoV-19/USA/CA-CDC-22058398/2021|EPI_ISL_1139871|2021-02-09
>hCoV-19/USA/CA-CDC-22060488/2021|EPI_ISL_1139872|2021-02-09
>hCoV-19/USA/CA-CDC-22060340/2021|EPI_ISL_1139873|2021-02-09
>hCoV-19/USA/CA-CDC-22058099/2021|EPI_ISL_1139875|2021-02-09
>hCoV-19/USA/CA-CDC-22058081/2021|EPI_ISL_1139876|2021-02-09
>hCoV-19/USA/CA-CDC-22060940/2021|EPI_ISL_1139877|2021-02-09
>hCoV-19/USA/CA-CDC-22058732/2021|EPI_ISL_1139878|2021-02-09
>hCoV-19/USA/CA-CDC-22058102/2021|EPI_ISL_1139879|2021-02-09
>hCoV-19/USA/CA-CDC-22061268/2021|EPI_ISL_1139880|2021-02-09
>hCoV-19/USA/CA-CDC-22060858/2021|EPI_ISL_1139884|2021-02-09
>hCoV-19/USA/CA-CDC-22061054/2021|EPI_ISL_1139888|2021-02-09
>hCoV-19/USA/CA-CDC-22061418/2021|EPI_ISL_1139892|2021-02-09
>hCoV-19/USA/CA-CDC-22061329/2021|EPI_ISL_1139893|2021-02-09
>hCoV-19/USA/CA-CDC-22061066/2021|EPI_ISL_1139894|2021-02-09
>hCoV-19/USA/CA-CDC-22057579/2021|EPI_ISL_1139895|2021-02-09
>hCoV-19/USA/CA-CDC-22057585/2021|EPI_ISL_1139896|2021-02-09
>hCoV-19/USA/CA-CDC-22057494/2021|EPI_ISL_1139899|2021-02-09
>hCoV-19/USA/CA-CDC-22061306/2021|EPI_ISL_1140001|2021-02-08
>hCoV-19/USA/CA-CDC-22061135/2021|EPI_ISL_1140003|2021-02-08
>hCoV-19/USA/CA-CDC-22061032/2021|EPI_ISL_1140005|2021-02-08
>hCoV-19/USA/CA-CDC-22060498/2021|EPI_ISL_1140007|2021-02-08
>hCoV-19/USA/CA-CDC-22060835/2021|EPI_ISL_1140009|2021-02-08
>hCoV-19/USA/CA-CDC-22058734/2021|EPI_ISL_1140033|2021-02-08
>hCoV-19/USA/CA-CDC-22058496/2021|EPI_ISL_1140034|2021-02-08
>hCoV-19/USA/CA-CDC-22060710/2021|EPI_ISL_1140035|2021-02-07
>hCoV-19/USA/CA-CDC-22060944/2021|EPI_ISL_1140036|2021-02-07
>hCoV-19/USA/CA-CDC-22060383/2021|EPI_ISL_1140037|2021-02-07
>hCoV-19/USA/CA-CDC-22058452/2021|EPI_ISL_1140038|2021-02-07
>hCoV-19/USA/CA-CDC-22060337/2021|EPI_ISL_1140042|2021-02-07
>hCoV-19/USA/NY-CDC-22023106/2021|EPI_ISL_1159010|2021-02-10
>hCoV-19/USA/NY-CDC-22017241/2021|EPI_ISL_1159013|2021-02-09
>hCoV-19/USA/MD-CDC-22018652/2021|EPI_ISL_1159015|2021-02-12
>hCoV-19/USA/PA-CDC-22022508/2021|EPI_ISL_1159019|2021-02-10
>hCoV-19/USA/NV-CDC-22028365/2021|EPI_ISL_1159020|2021-02-11
>hCoV-19/USA/CT-CDC-22025257/2021|EPI_ISL_1159022|2021-02-11
>hCoV-19/USA/NY-CDC-22017517/2021|EPI_ISL_1159024|2021-02-10
>hCoV-19/USA/CT-CDC-22024863/2021|EPI_ISL_1159048|2021-02-11
>hCoV-19/USA/CT-CDC-22025116/2021|EPI_ISL_1159058|2021-02-11
>hCoV-19/USA/NY-CDC-22018648/2021|EPI_ISL_1159059|2021-02-10
>hCoV-19/USA/NV-CDC-22022701/2021|EPI_ISL_1159063|2021-02-14
>hCoV-19/USA/NV-CDC-22027353/2021|EPI_ISL_1159068|2021-02-12
>hCoV-19/USA/PA-CDC-22121911/2021|EPI_ISL_1159255|2021-02-15
>hCoV-19/USA/FL-CDC-22120605/2021|EPI_ISL_1159263|2021-02-17
>hCoV-19/USA/FL-CDC-22118815/2021|EPI_ISL_1159273|2021-02-17
>hCoV-19/USA/CA-CDC-22120824/2021|EPI_ISL_1159275|2021-02-10
>hCoV-19/USA/FL-CDC-22118857/2021|EPI_ISL_1159276|2021-02-17
>hCoV-19/USA/FL-CDC-22120668/2021|EPI_ISL_1159281|2021-02-17
>hCoV-19/USA/NV-CDC-22165211/2021|EPI_ISL_1159284|2021-02-17
>hCoV-19/USA/CA-CDC-22120683/2021|EPI_ISL_1159287|2021-02-08
>hCoV-19/USA/CA-CDC-22121727/2021|EPI_ISL_1159288|2021-02-08
>hCoV-19/USA/CA-CDC-22120646/2021|EPI_ISL_1159295|2021-02-18
>hCoV-19/USA/FL-CDC-22119230/2021|EPI_ISL_1159297|2021-02-17
>hCoV-19/USA/NV-CDC-22028401/2021|EPI_ISL_1159460|2021-02-11
>hCoV-19/USA/IL-CDC-22028238/2021|EPI_ISL_1159471|2021-02-12
>hCoV-19/USA/NV-CDC-22027983/2021|EPI_ISL_1159476|2021-02-12
>hCoV-19/USA/MI-CDC-22029530/2021|EPI_ISL_1159484|2021-02-11
>hCoV-19/USA/NV-CDC-22027476/2021|EPI_ISL_1159490|2021-02-13
>hCoV-19/USA/NV-CDC-22028461/2021|EPI_ISL_1159497|2021-02-11
>hCoV-19/USA/FL-CDC-LC0017791/2021|EPI_ISL_1161119|2021-02-17
>hCoV-19/USA/WI-CDC-LC0017911/2021|EPI_ISL_1161143|2021-02-11
>hCoV-19/USA/VT-CDC-LC0017952/2021|EPI_ISL_1161149|2021-02-10
>hCoV-19/USA/IL-CDC-LC0018019/2021|EPI_ISL_1161164|2021-02-12
>hCoV-19/USA/AZ-CDC-LC0018731/2021|EPI_ISL_1161303|2021-02-13
>hCoV-19/USA/AZ-CDC-LC0018732/2021|EPI_ISL_1161304|2021-02-13
>hCoV-19/USA/AZ-CDC-LC0018740/2021|EPI_ISL_1161305|2021-02-14
>hCoV-19/USA/AR-CDC-LC0018745/2021|EPI_ISL_1161308|2021-02-14
>hCoV-19/USA/NV-CDC-LC0018750/2021|EPI_ISL_1161309|2021-02-12
>hCoV-19/USA/KS-CDC-LC0018760/2021|EPI_ISL_1161312|2021-02-14
>hCoV-19/USA/KS-CDC-LC0018764/2021|EPI_ISL_1161315|2021-02-14
>hCoV-19/USA/AZ-CDC-LC0018771/2021|EPI_ISL_1161317|2021-02-13
>hCoV-19/USA/AZ-CDC-LC0018795/2021|EPI_ISL_1161321|2021-02-14
>hCoV-19/USA/NV-CDC-LC0018848/2021|EPI_ISL_1161333|2021-02-14
>hCoV-19/USA/CA-CDC-LC0018853/2021|EPI_ISL_1161335|2021-02-15
>hCoV-19/USA/UT-CDC-LC0018862/2021|EPI_ISL_1161336|2021-02-15
>hCoV-19/USA/UT-CDC-LC0018870/2021|EPI_ISL_1161341|2021-02-15
>hCoV-19/USA/UT-CDC-LC0018873/2021|EPI_ISL_1161342|2021-02-15
>hCoV-19/USA/CA-CDC-LC0018882/2021|EPI_ISL_1161343|2021-02-15
>hCoV-19/USA/CA-CDC-LC0018891/2021|EPI_ISL_1161346|2021-02-14
>hCoV-19/USA/CA-CDC-LC0018896/2021|EPI_ISL_1161347|2021-02-15
>hCoV-19/USA/CA-CDC-LC0018944/2021|EPI_ISL_1161351|2021-02-15
>hCoV-19/USA/AZ-CDC-LC0018981/2021|EPI_ISL_1161357|2021-02-16
>hCoV-19/USA/CA-CDC-LC0018983/2021|EPI_ISL_1161358|2021-02-16
>hCoV-19/USA/MA-CDC-LC0019049/2021|EPI_ISL_1161378|2021-02-12
>hCoV-19/USA/NY-CDC-LC0019054/2021|EPI_ISL_1161380|2021-02-11
>hCoV-19/USA/IL-CDC-LC0019072/2021|EPI_ISL_1161391|2021-02-12
>hCoV-19/USA/NJ-CDC-LC0019087/2021|EPI_ISL_1161397|2021-02-12
>hCoV-19/USA/TX-CDC-LC0013988/2021|EPI_ISL_1163304|2021-02-08
>hCoV-19/USA/AZ-CDC-LC0014146/2021|EPI_ISL_1163315|2021-02-09
>hCoV-19/USA/AZ-CDC-LC0014218/2021|EPI_ISL_1163324|2021-02-09
>hCoV-19/USA/AZ-CDC-LC0014262/2021|EPI_ISL_1163330|2021-02-09
>hCoV-19/USA/FL-CDC-LC0014379/2021|EPI_ISL_1163335|2021-02-09
>hCoV-19/USA/AZ-CDC-LC0014486/2021|EPI_ISL_1163339|2021-02-09
>hCoV-19/USA/AR-CDC-LC0014682/2021|EPI_ISL_1163345|2021-02-09
>hCoV-19/USA/NJ-CDC-LC0014736/2021|EPI_ISL_1163347|2021-02-09
>hCoV-19/USA/NJ-CDC-LC0014738/2021|EPI_ISL_1163348|2021-02-09
>hCoV-19/USA/NJ-CDC-LC0015350/2021|EPI_ISL_1163386|2021-02-09
>hCoV-19/USA/AZ-CDC-LC0015495/2021|EPI_ISL_1163392|2021-02-10
>hCoV-19/USA/KY-CDC-LC0016981/2021|EPI_ISL_1163522|2021-02-07
>hCoV-19/USA/ME-HETL-J1805/2021|EPI_ISL_1163595|2021-02-16
>hCoV-19/USA/ME-HETL-J1678/2021|EPI_ISL_1163596|2021-02-17
>hCoV-19/USA/ID-IBL-708996/2021|EPI_ISL_1164805|2021-02-03
>hCoV-19/USA/ID-IBL-711400/2021|EPI_ISL_1164809|2021-02-16
>hCoV-19/USA/ID-IBL-713404/2021|EPI_ISL_1164812|2021-02-15
>hCoV-19/Chile/RM-263441/2020|EPI_ISL_1167914|2020-12-27
>hCoV-19/USA/OR-OHSU-8368/2020|EPI_ISL_1171101|2020-12-22
>hCoV-19/USA/OR-OHSU-8535/2020|EPI_ISL_1171166|2020-12-24
>hCoV-19/USA/OR-OHSU-8602/2020|EPI_ISL_1171181|2020-12-25
>hCoV-19/USA/NY-PRL-2021_03_01_00I10/2021|EPI_ISL_1172466|2021-02-25
>hCoV-19/USA/NY-PRL-2021_03_05_00K23/2021|EPI_ISL_1173121|2021-03-03
>hCoV-19/USA/NY-PRL-2021_03_05_00L09/2021|EPI_ISL_1173124|2021-03-03
>hCoV-19/USA/NY-PRL-2021_03_05_00P15/2021|EPI_ISL_1173155|2021-03-03
>hCoV-19/USA/WA-UW-61444/2021|EPI_ISL_1180954|2021-02-09
>hCoV-19/USA/AZ-TG724516/2020|EPI_ISL_1113507|2020-12-28
>hCoV-19/USA/AZ-TG724651/2020|EPI_ISL_1113558|2020-12-10
>hCoV-19/USA/AZ-TG724765/2021|EPI_ISL_1113569|2021-01-31
>hCoV-19/USA/NM-DOH-2020496077/2020|EPI_ISL_1113733|2020-11-05
>hCoV-19/USA/TX-CDC-21992288/2021|EPI_ISL_1113784|2021-02-10
>hCoV-19/USA/TX-CDC-21990679/2021|EPI_ISL_1113915|2021-02-13
>hCoV-19/USA/TX-CDC-21992038/2021|EPI_ISL_1113932|2021-02-10
>hCoV-19/USA/TX-CDC-21990846/2021|EPI_ISL_1113937|2021-02-10
>hCoV-19/USA/TX-CDC-21990345/2021|EPI_ISL_1113938|2021-02-10
>hCoV-19/USA/WY-WPHL-21012406/2021|EPI_ISL_1114407|2021-02-04
>hCoV-19/USA/WY-WPHL-20166742/2020|EPI_ISL_1114412|2020-12-16
>hCoV-19/USA/PA-CDC-22016823/2021|EPI_ISL_1114608|2021-02-10
>hCoV-19/USA/WV-CDC-22024865/2021|EPI_ISL_1114612|2021-02-11
>hCoV-19/USA/NV-CDC-22025854/2021|EPI_ISL_1114638|2021-02-11
>hCoV-19/USA/NY-CDC-22016339/2021|EPI_ISL_1114640|2021-02-12
>hCoV-19/USA/NV-CDC-22025963/2021|EPI_ISL_1114642|2021-02-11
>hCoV-19/USA/OH-CDC-22026904/2021|EPI_ISL_1114644|2021-02-12
>hCoV-19/USA/PA-CDC-22024135/2021|EPI_ISL_1114647|2021-02-10
>hCoV-19/USA/KY-CDC-22025464/2021|EPI_ISL_1114652|2021-02-12
>hCoV-19/USA/OH-CDC-22025638/2021|EPI_ISL_1114656|2021-02-12
>hCoV-19/USA/NV-CDC-22025830/2021|EPI_ISL_1114658|2021-02-11
>hCoV-19/USA/HI-CDC-22026082/2021|EPI_ISL_1114662|2021-02-13
>hCoV-19/USA/NMDOH-2021049254/2021|EPI_ISL_1114672|2021-02-04
>hCoV-19/USA/NE-7906/2021|EPI_ISL_1121114|2021-02-12
>hCoV-19/USA/NE-8217/2021|EPI_ISL_1121115|2021-02-16
>hCoV-19/USA/NE-8379/2021|EPI_ISL_1121116|2021-02-16
>hCoV-19/USA/NE-8429/2021|EPI_ISL_1121118|2021-02-17
>hCoV-19/USA/NE-8606/2021|EPI_ISL_1121121|2021-02-18
>hCoV-19/USA/NE-W49929/2021|EPI_ISL_1121136|2021-02-10
>hCoV-19/USA/NM-UNM-01948/2021|EPI_ISL_1121530|2021-01-23
>hCoV-19/USA/MN-MDH-2954/2021|EPI_ISL_1121560|2021-02-03
>hCoV-19/USA/MN-MDH-2989/2021|EPI_ISL_1121592|2021-02-08
>hCoV-19/Australia/NSW-R0093/2021|EPI_ISL_1121982|2021-02-25
>hCoV-19/USA/OR-OHSU-9561/2021|EPI_ISL_1122208|2021-01-09
>hCoV-19/USA/OR-OHSU-9591/2021|EPI_ISL_1122226|2021-01-09
>hCoV-19/USA/OR-OHSU-9605/2021|EPI_ISL_1122236|2021-01-11
>hCoV-19/USA/OR-OHSU-9617/2021|EPI_ISL_1122243|2021-01-11
>hCoV-19/USA/OR-OHSU-9657/2021|EPI_ISL_1122266|2021-01-12
>hCoV-19/USA/OR-OHSU-9666/2021|EPI_ISL_1122268|2021-01-12
>hCoV-19/Denmark/DCGC-49329/2021|EPI_ISL_1125719|2021-02-15
>hCoV-19/USA/FL-BPHL-0724/2021|EPI_ISL_1132292|2021-01-29
>hCoV-19/USA/IN-CDC-STM-000011981/2021|EPI_ISL_1133798|2021-02-09
>hCoV-19/USA/CA-CDC-STM-000012171/2021|EPI_ISL_1133984|2021-02-09
>hCoV-19/USA/CA-CDC-STM-000012234/2021|EPI_ISL_1134005|2021-02-11
>hCoV-19/USA/IN-CDC-STM-000012258/2021|EPI_ISL_1134006|2021-02-10
>hCoV-19/USA/FL-CDC-STM-000012291/2021|EPI_ISL_1134016|2021-02-10
>hCoV-19/USA/MI-CDC-STM-000012528/2021|EPI_ISL_1134213|2021-02-08
>hCoV-19/USA/MI-CDC-STM-000012507/2021|EPI_ISL_1134238|2021-02-10
>hCoV-19/USA/FL-CDC-STM-000012765/2021|EPI_ISL_1134261|2021-02-10
>hCoV-19/USA/CA-CDC-STM-000012712/2021|EPI_ISL_1134280|2021-02-11
>hCoV-19/USA/TX-CDC-STM-000012720/2021|EPI_ISL_1134281|2021-02-10
>hCoV-19/USA/FL-CDC-STM-000012926/2021|EPI_ISL_1134400|2021-02-11
>hCoV-19/USA/CA-CDC-STM-000012966/2021|EPI_ISL_1134404|2021-02-12
>hCoV-19/USA/CA-CDC-STM-000012990/2021|EPI_ISL_1134407|2021-02-12
>hCoV-19/USA/CA-CDC-STM-000012967/2021|EPI_ISL_1134412|2021-02-12
>hCoV-19/USA/CA-CDC-STM-000012985/2021|EPI_ISL_1134432|2021-02-12
>hCoV-19/USA/AZ-CDC-STM-000013091/2021|EPI_ISL_1134481|2021-02-10
>hCoV-19/USA/FL-CDC-STM-000013375/2021|EPI_ISL_1134607|2021-02-11
>hCoV-19/USA/AZ-CDC-STM-000013392/2021|EPI_ISL_1134616|2021-02-10
>hCoV-19/USA/LA-CDC-STM-000013393/2021|EPI_ISL_1134626|2021-02-10
>hCoV-19/USA/MI-CDC-STM-000013386/2021|EPI_ISL_1134634|2021-02-11
>hCoV-19/USA/FL-CDC-STM-000013307/2021|EPI_ISL_1134635|2021-02-11
>hCoV-19/USA/CA-CDC-STM-000013441/2021|EPI_ISL_1134654|2021-02-13
>hCoV-19/USA/FL-CDC-STM-000013460/2021|EPI_ISL_1134680|2021-02-11
>hCoV-19/USA/AZ-ASPHL-3028/2020|EPI_ISL_1135105|2020-12-07
>hCoV-19/USA/NV-NSPHL-332109/2021|EPI_ISL_1136200|2021-01-29
>hCoV-19/USA/NV-NSPHL-332113/2021|EPI_ISL_1136201|2021-01-29
>hCoV-19/USA/NV-NSPHL-332121/2021|EPI_ISL_1136202|2021-01-29
>hCoV-19/USA/NV-NSPHL-332135/2021|EPI_ISL_1136203|2021-01-29
>hCoV-19/USA/NV-NSPHL-332273/2021|EPI_ISL_1136204|2021-01-29
>hCoV-19/USA/NV-NSPHL-334963/2021|EPI_ISL_1136205|2021-02-04
>hCoV-19/USA/NV-NSPHL-336372/2021|EPI_ISL_1136207|2021-02-09
>hCoV-19/USA/NV-NSPHL-334426/2021|EPI_ISL_1136209|2021-02-04
>hCoV-19/USA/NV-NSPHL-340334/2021|EPI_ISL_1136400|2021-02-22
>hCoV-19/USA/NV-NSPHL-340393/2021|EPI_ISL_1136401|2021-02-22
>hCoV-19/USA/NV-NSPHL-340005/2021|EPI_ISL_1136402|2021-02-22
>hCoV-19/USA/NV-NSPHL-NV2067338/2021|EPI_ISL_1136405|2021-02-21
>hCoV-19/USA/NV-NSPHL-339299/2021|EPI_ISL_1136408|2021-02-19
>hCoV-19/USA/NV-NSPHL-LV304387/2021|EPI_ISL_1136409|2021-02-19
>hCoV-19/USA/NV-NSPHL-339188/2021|EPI_ISL_1136410|2021-02-19
>hCoV-19/USA/NV-NSPHL-341749/2021|EPI_ISL_1136415|2021-02-17
>hCoV-19/USA/NV-NSPHL-341750/2021|EPI_ISL_1136416|2021-02-17
>hCoV-19/USA/NV-NSPHL-338376/2021|EPI_ISL_1136421|2021-02-16
>hCoV-19/USA/NV-NSPHL-335441/2021|EPI_ISL_1136448|2021-02-08
>hCoV-19/USA/NV-NSPHL-LV296349/2021|EPI_ISL_1136469|2021-02-04
>hCoV-19/USA/NV-NSPHL-329634/2021|EPI_ISL_1136600|2021-01-22
>hCoV-19/USA/NV-NSPHL-NV2060992/2021|EPI_ISL_1136616|2021-01-21
>hCoV-19/USA/NV-NSPHL-NV2063756/2021|EPI_ISL_1136618|2021-01-21
>hCoV-19/USA/NV-NSPHL-329128/2021|EPI_ISL_1136623|2021-01-21
>hCoV-19/USA/NV-NSPHL-NV2063414.2/2021|EPI_ISL_1136632|2021-01-21
>hCoV-19/USA/NV-NSPHL-NV2063499/2021|EPI_ISL_1136633|2021-01-21
>hCoV-19/USA/NV-NSPHL-NV2063525/2021|EPI_ISL_1136634|2021-01-21
>hCoV-19/USA/NV-NSPHL-NV2063741/2021|EPI_ISL_1136635|2021-01-21
>hCoV-19/USA/NV-NSPHL-NV2065531/2021|EPI_ISL_1136637|2021-01-21
>hCoV-19/USA/NV-NSPHL-327614/2021|EPI_ISL_1136644|2021-01-19
>hCoV-19/USA/NV-NSPHL-327834/2021|EPI_ISL_1136650|2021-01-19
>hCoV-19/USA/NV-NSPHL-327547/2021|EPI_ISL_1136654|2021-01-17
>hCoV-19/USA/NV-NSPHL-327552/2021|EPI_ISL_1136655|2021-01-17
>hCoV-19/USA/NV-NSPHL-327606/2021|EPI_ISL_1136656|2021-01-17
>hCoV-19/USA/NV-NSPHL-327611/2021|EPI_ISL_1136657|2021-01-17
>hCoV-19/USA/NV-NSPHL-327542/2021|EPI_ISL_1136658|2021-01-17
>hCoV-19/USA/NV-NSPHL-LV_286740/2021|EPI_ISL_1136662|2021-01-15
>hCoV-19/USA/NV-NSPHL-LV286772/2021|EPI_ISL_1136667|2021-01-15
>hCoV-19/USA/NV-NSPHL-LV288058/2021|EPI_ISL_1136669|2021-01-15
>hCoV-19/USA/NV-NSPHL-LV_288066/2021|EPI_ISL_1136671|2021-01-15
>hCoV-19/USA/NV-NSPHL-326560/2021|EPI_ISL_1136674|2021-01-15
>hCoV-19/USA/NV-NSPHL-NV2062380/2021|EPI_ISL_1136806|2021-01-06
>hCoV-19/USA/NV-NSPHL-322121/2021|EPI_ISL_1136830|2021-01-05
>hCoV-19/USA/NV-NSPHL-320753/2021|EPI_ISL_1136835|2021-01-05
>hCoV-19/USA/NV-NSPHL-320785/2021|EPI_ISL_1136837|2021-01-05
>hCoV-19/USA/NV-NSPHL-320802/2021|EPI_ISL_1136838|2021-01-05
>hCoV-19/USA/NV-NSPHL-320855/2021|EPI_ISL_1136842|2021-01-05
>hCoV-19/USA/NV-NSPHL-320871/2021|EPI_ISL_1136843|2021-01-05
>hCoV-19/USA/NV-NSPHL-321018/2021|EPI_ISL_1136846|2021-01-05
>hCoV-19/USA/NV-NSPHL-321024/2021|EPI_ISL_1136847|2021-01-05
>hCoV-19/USA/NV-NSPHL-NV2061459/2021|EPI_ISL_1136854|2021-01-04
>hCoV-19/USA/NV-NSPHL-321189/2021|EPI_ISL_1136856|2021-01-04
>hCoV-19/USA/NV-NSPHL-NV2061451/2021|EPI_ISL_1136862|2021-01-04
>hCoV-19/USA/NV-NSPHL-NV2061549/2021|EPI_ISL_1136865|2021-01-04
>hCoV-19/USA/NV-NSPHL-NV2061616/2021|EPI_ISL_1136866|2021-01-04
>hCoV-19/USA/NV-NSPHL-NV2061628/2021|EPI_ISL_1136867|2021-01-04
>hCoV-19/USA/NV-NSPHL-NV2061798/2021|EPI_ISL_1136870|2021-01-04
>hCoV-19/USA/NV-NSPHL-NV2061919/2021|EPI_ISL_1136874|2021-01-04
>hCoV-19/USA/NV-NSPHL-NV2062014/2021|EPI_ISL_1136875|2021-01-04
>hCoV-19/USA/NV-NSPHL-NV2061654/2021|EPI_ISL_1136881|2021-01-01
>hCoV-19/USA/NV-NSPHL-319764/2020|EPI_ISL_1136889|2020-12-31
>hCoV-19/USA/NC-UNC-0106/2021|EPI_ISL_1137506|2021-02-07
>hCoV-19/USA/NC-UNC-0122/2021|EPI_ISL_1137522|2021-02-07
>hCoV-19/USA/NC-UNC-0129/2021|EPI_ISL_1137529|2021-02-13
>hCoV-19/USA/NC-UNC-0158/2021|EPI_ISL_1137558|2021-02-10
>hCoV-19/USA/MI-CDC-22085958/2021|EPI_ISL_1139265|2021-02-16
>hCoV-19/USA/IL-CDC-22082912/2021|EPI_ISL_1139287|2021-02-16
>hCoV-19/USA/IL-CDC-22086758/2021|EPI_ISL_1139291|2021-02-16
>hCoV-19/USA/NV-CDC-22062006/2021|EPI_ISL_1139292|2021-02-16
>hCoV-19/USA/CA-CDC-22061863/2021|EPI_ISL_1139297|2021-02-16
>hCoV-19/USA/IL-CDC-22055223/2021|EPI_ISL_1139708|2021-02-14
>hCoV-19/USA/FL-CDC-22062201/2021|EPI_ISL_1139711|2021-02-14
>hCoV-19/USA/FL-CDC-22062506/2021|EPI_ISL_1139717|2021-02-14
>hCoV-19/USA/TX-CDC-22055460/2021|EPI_ISL_1139718|2021-02-14
>hCoV-19/USA/TX-CDC-22053911/2021|EPI_ISL_1139719|2021-02-14
>hCoV-19/USA/TX-CDC-22054043/2021|EPI_ISL_1139730|2021-02-14
>hCoV-19/USA/FL-CDC-22062449/2021|EPI_ISL_1139732|2021-02-14
>hCoV-19/USA/FL-CDC-22062351/2021|EPI_ISL_1139736|2021-02-14
>hCoV-19/USA/CA-CDC-22060310/2021|EPI_ISL_1139902|2021-02-09
>hCoV-19/USA/CA-CDC-22058575/2021|EPI_ISL_1139903|2021-02-09
>hCoV-19/USA/CA-CDC-22060766/2021|EPI_ISL_1139904|2021-02-09
>hCoV-19/USA/CA-CDC-22057487/2021|EPI_ISL_1139905|2021-02-09
>hCoV-19/USA/CA-CDC-22056642/2021|EPI_ISL_1139907|2021-02-09
>hCoV-19/USA/CA-CDC-22056579/2021|EPI_ISL_1139909|2021-02-09
>hCoV-19/USA/CA-CDC-22057419/2021|EPI_ISL_1139911|2021-02-09
>hCoV-19/USA/CA-CDC-22058069/2021|EPI_ISL_1139912|2021-02-09
>hCoV-19/USA/CA-CDC-22056972/2021|EPI_ISL_1139913|2021-02-09
>hCoV-19/USA/CA-CDC-22057422/2021|EPI_ISL_1139915|2021-02-09
>hCoV-19/USA/CA-CDC-22057564/2021|EPI_ISL_1139916|2021-02-09
>hCoV-19/USA/CA-CDC-22057408/2021|EPI_ISL_1139917|2021-02-09
>hCoV-19/USA/CA-CDC-22061394/2021|EPI_ISL_1139931|2021-02-08
>hCoV-19/USA/CA-CDC-22059012/2021|EPI_ISL_1139934|2021-02-08
>hCoV-19/USA/CA-CDC-22060478/2021|EPI_ISL_1139936|2021-02-08
>hCoV-19/USA/CA-CDC-22061042/2021|EPI_ISL_1139937|2021-02-08
>hCoV-19/USA/CA-CDC-22061402/2021|EPI_ISL_1139939|2021-02-08
>hCoV-19/USA/CA-CDC-22061371/2021|EPI_ISL_1139941|2021-02-08
>hCoV-19/USA/CA-CDC-22061049/2021|EPI_ISL_1139942|2021-02-08
>hCoV-19/USA/CA-CDC-22061367/2021|EPI_ISL_1139944|2021-02-08
>hCoV-19/USA/CA-CDC-22060483/2021|EPI_ISL_1139947|2021-02-08
>hCoV-19/USA/CA-CDC-22061027/2021|EPI_ISL_1139951|2021-02-08
>hCoV-19/USA/CA-CDC-22060843/2021|EPI_ISL_1139952|2021-02-08
>hCoV-19/USA/CA-CDC-22060939/2021|EPI_ISL_1139953|2021-02-08
>hCoV-19/USA/CA-CDC-22061388/2021|EPI_ISL_1139954|2021-02-08
>hCoV-19/USA/CA-CDC-22061296/2021|EPI_ISL_1139955|2021-02-08
>hCoV-19/USA/CA-CDC-22060489/2021|EPI_ISL_1139957|2021-02-08
>hCoV-19/USA/CA-CDC-22061368/2021|EPI_ISL_1139959|2021-02-08
>hCoV-19/USA/CA-CDC-22060891/2021|EPI_ISL_1139970|2021-02-08
>hCoV-19/USA/CA-CDC-22060137/2021|EPI_ISL_1139971|2021-02-08
>hCoV-19/USA/CA-CDC-22060844/2021|EPI_ISL_1139979|2021-02-08
>hCoV-19/USA/CA-CDC-22060708/2021|EPI_ISL_1140014|2021-02-08
>hCoV-19/USA/CA-CDC-22060705/2021|EPI_ISL_1140017|2021-02-08
>hCoV-19/USA/CA-CDC-22061068/2021|EPI_ISL_1140018|2021-02-08
>hCoV-19/USA/CA-CDC-22058149/2021|EPI_ISL_1140020|2021-02-08
>hCoV-19/USA/CA-CDC-22061287/2021|EPI_ISL_1140021|2021-02-08
>hCoV-19/USA/CA-CDC-22060174/2021|EPI_ISL_1140022|2021-02-08
>hCoV-19/USA/CA-CDC-22058814/2021|EPI_ISL_1140023|2021-02-08
>hCoV-19/USA/CA-CDC-22061269/2021|EPI_ISL_1140024|2021-02-08
>hCoV-19/USA/CA-CDC-22058399/2021|EPI_ISL_1140025|2021-02-08
>hCoV-19/USA/CA-CDC-22058588/2021|EPI_ISL_1140026|2021-02-08
>hCoV-19/USA/CA-CDC-22060193/2021|EPI_ISL_1140028|2021-02-08
>hCoV-19/USA/CA-CDC-22061428/2021|EPI_ISL_1140029|2021-02-08
>hCoV-19/USA/CA-CDC-22061380/2021|EPI_ISL_1140040|2021-02-07
>hCoV-19/USA/CA-CDC-22061403/2021|EPI_ISL_1140041|2021-02-07
>hCoV-19/USA/CA-CDC-22060482/2021|EPI_ISL_1140046|2021-02-05
>hCoV-19/USA/IL-NM-6663/2021|EPI_ISL_1157563|2021-02-10
>hCoV-19/USA/IL-NM-6666/2021|EPI_ISL_1157565|2021-02-10
>hCoV-19/USA/IL-NM-6689/2021|EPI_ISL_1157567|2021-02-10
>hCoV-19/USA/FL-CDC-22120913/2021|EPI_ISL_1159323|2021-02-17
>hCoV-19/USA/PA-CDC-22118064/2021|EPI_ISL_1159330|2021-02-16
>hCoV-19/USA/RI-CDC-22026786/2021|EPI_ISL_1159506|2021-02-12
>hCoV-19/USA/NV-CDC-22027783/2021|EPI_ISL_1159512|2021-02-11
>hCoV-19/USA/NV-CDC-22028429/2021|EPI_ISL_1159515|2021-02-11
>hCoV-19/USA/IL-CDC-22030188/2021|EPI_ISL_1159517|2021-02-11
>hCoV-19/USA/IL-CDC-22029615/2021|EPI_ISL_1159521|2021-02-11
>hCoV-19/USA/NV-CDC-22027337/2021|EPI_ISL_1159523|2021-02-12
>hCoV-19/USA/NV-CDC-22027346/2021|EPI_ISL_1159528|2021-02-12
>hCoV-19/USA/MI-CDC-22028702/2021|EPI_ISL_1159544|2021-02-11
>hCoV-19/USA/CA-CDC-22027920/2021|EPI_ISL_1159549|2021-02-12
>hCoV-19/USA/CA-CDC-LC0018939/2021|EPI_ISL_1160923|2021-02-15
>hCoV-19/USA/CA-CDC-LC0018940/2021|EPI_ISL_1160924|2021-02-15
>hCoV-19/USA/UT-CDC-LC0018808/2021|EPI_ISL_1160927|2021-02-14
>hCoV-19/USA/NY-CDC-LC0017087/2021|EPI_ISL_1160953|2021-02-11
>hCoV-19/USA/NJ-CDC-LC0017119/2021|EPI_ISL_1160965|2021-02-12
>hCoV-19/USA/PA-CDC-LC0017167/2021|EPI_ISL_1160979|2021-02-11
>hCoV-19/USA/PA-CDC-LC0017168/2021|EPI_ISL_1160980|2021-02-11
>hCoV-19/USA/GA-CDC-LC0017237/2021|EPI_ISL_1160995|2021-02-14
>hCoV-19/USA/CT-CDC-LC0018134/2021|EPI_ISL_1161182|2021-02-12
>hCoV-19/USA/CA-CDC-LC0014383/2021|EPI_ISL_1163192|2021-02-08
>hCoV-19/USA/NV-CDC-LC0014515/2021|EPI_ISL_1163197|2021-02-09
>hCoV-19/USA/LA-CDC-LC0014972/2021|EPI_ISL_1163364|2021-02-09
>hCoV-19/USA/AZ-CDC-LC0015112/2021|EPI_ISL_1163371|2021-02-09
>hCoV-19/USA/LA-EVTL2114/2021|EPI_ISL_1164915|2021-02-12
>hCoV-19/Mexico/QUE-InDRE_385/2021|EPI_ISL_1168463|2021-01-25
>hCoV-19/Mexico/NLE-InDRE_396/2021|EPI_ISL_1168474|2021-01-19
>hCoV-19/Mexico/NLE-InDRE_399/2021|EPI_ISL_1168477|2021-01-19
>hCoV-19/USA/MP-CDC-2-3880447/2021|EPI_ISL_1169549|2021-01-16
>hCoV-19/USA/CA-SC210253/2021|EPI_ISL_1169595|2021-01-03
>hCoV-19/USA/CA-SC210255/2021|EPI_ISL_1169596|2021-01-04
>hCoV-19/USA/CA-SC210252/2021|EPI_ISL_1169599|2021-01-25
>hCoV-19/USA/CO-CDPHE-2100366278/2021|EPI_ISL_1169720|2021-02-08
>hCoV-19/USA/CO-CDPHE-2100421473/2021|EPI_ISL_1169733|2021-02-15
>hCoV-19/USA/CO-CDPHE-2100418799/2021|EPI_ISL_1169741|2021-02-16
>hCoV-19/USA/CO-CDPHE-2100425696/2021|EPI_ISL_1169776|2021-02-16
>hCoV-19/USA/CO-CDPHE-2100428246/2021|EPI_ISL_1169780|2021-02-16
>hCoV-19/USA/CO-CDPHE-2100438106/2021|EPI_ISL_1169782|2021-02-16
>hCoV-19/USA/CO-CDPHE-2100449075/2021|EPI_ISL_1169783|2021-02-16
>hCoV-19/USA/CO-CDPHE-2100449079/2021|EPI_ISL_1169786|2021-02-16
>hCoV-19/USA/CO-CDPHE-2100449080/2021|EPI_ISL_1169787|2021-02-16
>hCoV-19/USA/CO-CDPHE-2100449083/2021|EPI_ISL_1169789|2021-02-16
>hCoV-19/USA/CO-CDPHE-2100449087/2021|EPI_ISL_1169791|2021-02-16
>hCoV-19/USA/CO-CDPHE-2100449090/2021|EPI_ISL_1169793|2021-02-16
>hCoV-19/USA/CO-CDPHE-2100449093/2021|EPI_ISL_1169794|2021-02-16
>hCoV-19/USA/OR-OHSU-8644/2020|EPI_ISL_1171202|2020-12-28
>hCoV-19/USA/OR-OHSU-8648/2020|EPI_ISL_1171204|2020-12-28
>hCoV-19/USA/NY-PRL-2021_03_01_01A01/2021|EPI_ISL_1172547|2021-02-26
>hCoV-19/USA/NY-PRL-2021_03_01_01K18/2021|EPI_ISL_1172706|2021-02-26
>hCoV-19/USA/NY-PRL-2021_03_03_00I01/2021|EPI_ISL_1172999|2021-03-01
>hCoV-19/USA/WA-UW-61410/2021|EPI_ISL_1180942|2021-02-08
>hCoV-19/USA/WA-UW-61572/2021|EPI_ISL_1180970|2021-02-18
>hCoV-19/USA/WA-UW-61594/2021|EPI_ISL_1180980|2021-02-17
>hCoV-19/USA/WA-UW-61601/2021|EPI_ISL_1180983|2021-02-17
>hCoV-19/USA/WA-UW-61614/2021|EPI_ISL_1180990|2021-02-17
>hCoV-19/USA/WA-UW-61618/2021|EPI_ISL_1180992|2021-02-16
>hCoV-19/USA/WA-UW-61621/2021|EPI_ISL_1180994|2021-02-17
>hCoV-19/USA/WA-UW-61639/2021|EPI_ISL_1181004|2021-02-17
>hCoV-19/USA/WA-UW-61646/2021|EPI_ISL_1181008|2021-02-17
>hCoV-19/USA/WA-UW-61649/2021|EPI_ISL_1181009|2021-02-17
>hCoV-19/USA/WA-UW-61652/2021|EPI_ISL_1181011|2021-02-17
>hCoV-19/USA/WA-UW-61653/2021|EPI_ISL_1181012|2021-02-17
>hCoV-19/USA/WA-UW-61654/2021|EPI_ISL_1181013|2021-02-17
>hCoV-19/USA/DE-DHSS-B1061974/2021|EPI_ISL_1181638|2021-01-27
>hCoV-19/USA/AZ-TG724828/2021|EPI_ISL_1113593|2021-01-19
>hCoV-19/USA/TX-CDC-21991982/2021|EPI_ISL_1114003|2021-02-10
>hCoV-19/USA/FL-CDC-21958515/2021|EPI_ISL_1114015|2021-02-12
>hCoV-19/USA/CT-CDC-21991508/2021|EPI_ISL_1114025|2021-02-11
>hCoV-19/USA/NV-CDC-21953894/2021|EPI_ISL_1114031|2021-02-10
>hCoV-19/USA/FL-CDC-21955617/2021|EPI_ISL_1114041|2021-02-06
>hCoV-19/USA/FL-CDC-21953611/2021|EPI_ISL_1114046|2021-02-09
>hCoV-19/USA/FL-CDC-21954520/2021|EPI_ISL_1114049|2021-02-12
>hCoV-19/USA/TX-CDC-21960320/2021|EPI_ISL_1114051|2021-02-10
>hCoV-19/USA/TX-CDC-21959960/2021|EPI_ISL_1114053|2021-02-12
>hCoV-19/USA/ME-CDC-21955374/2021|EPI_ISL_1114065|2021-02-11
>hCoV-19/USA/NY-CDC-21953720/2021|EPI_ISL_1114067|2021-02-08
>hCoV-19/USA/CA-CDC-21954639/2021|EPI_ISL_1114075|2021-02-10
>hCoV-19/USA/NV-CDC-21954514/2021|EPI_ISL_1114083|2021-02-10
>hCoV-19/USA/NV-CDC-21954900/2021|EPI_ISL_1114089|2021-02-08
>hCoV-19/USA/FL-CDC-21958403/2021|EPI_ISL_1114099|2021-02-12
>hCoV-19/USA/WA-S5076/2021|EPI_ISL_1114233|2021-02-16
>hCoV-19/USA/WA-S5093/2021|EPI_ISL_1114250|2021-02-11
>hCoV-19/USA/WA-S5094/2021|EPI_ISL_1114251|2021-02-11
>hCoV-19/USA/WA-S5107/2021|EPI_ISL_1114264|2021-02-19
>hCoV-19/USA/WA-S5109/2021|EPI_ISL_1114266|2021-02-20
>hCoV-19/USA/WA-S5119/2021|EPI_ISL_1114276|2021-02-22
>hCoV-19/USA/WA-S5126/2021|EPI_ISL_1114283|2021-02-21
>hCoV-19/USA/NY-NYCPHL-003389/2021|EPI_ISL_1114479|2021-02-17
>hCoV-19/USA/NMDOH-2021051128/2021|EPI_ISL_1114684|2021-02-04
>hCoV-19/USA/NMDOH-2021051251/2021|EPI_ISL_1114689|2021-02-06
>hCoV-19/USA/NMDOH-2021054555/2021|EPI_ISL_1114693|2021-02-09
>hCoV-19/USA/NMDOH-2021054696/2021|EPI_ISL_1114698|2021-02-09
>hCoV-19/USA/MN-MDH-3026/2021|EPI_ISL_1121629|2021-02-08
>hCoV-19/USA/RI-Broad_RIDOH-00316/2021|EPI_ISL_1121832|2021-02-10
>hCoV-19/USA/RI-Broad_RIDOH-00323/2021|EPI_ISL_1121838|2021-02-10
>hCoV-19/USA/NY-NYCPHL-003473/2021|EPI_ISL_1121897|2021-02-20
>hCoV-19/USA/OR-OHSU-6611/2020|EPI_ISL_1122055|2020-12-02
>hCoV-19/USA/OR-OHSU-8846/2020|EPI_ISL_1122083|2020-12-31
>hCoV-19/USA/OR-OHSU-8861/2020|EPI_ISL_1122088|2020-12-31
>hCoV-19/USA/FL-BPHL-0514/2021|EPI_ISL_1132300|2021-02-03
>hCoV-19/USA/MN-MDH-2874/2021|EPI_ISL_1132742|2021-01-03
>hCoV-19/USA/MN-MDH-2902/2021|EPI_ISL_1132770|2021-02-01
>hCoV-19/USA/MN-MDH-2914/2021|EPI_ISL_1132781|2021-01-28
>hCoV-19/USA/FL-CDC-STM-000011958/2021|EPI_ISL_1133804|2021-02-09
>hCoV-19/USA/CA-CDC-STM-000011938/2021|EPI_ISL_1133842|2021-02-10
>hCoV-19/USA/CA-CDC-STM-000012365/2021|EPI_ISL_1134056|2021-02-11
>hCoV-19/USA/CA-CDC-STM-000012389/2021|EPI_ISL_1134058|2021-02-11
>hCoV-19/USA/CA-CDC-STM-000012390/2021|EPI_ISL_1134063|2021-02-11
>hCoV-19/USA/CA-CDC-STM-000012327/2021|EPI_ISL_1134065|2021-02-10
>hCoV-19/USA/CA-CDC-STM-000012367/2021|EPI_ISL_1134070|2021-02-11
>hCoV-19/USA/CA-CDC-STM-000012320/2021|EPI_ISL_1134073|2021-02-10
>hCoV-19/USA/NY-CDC-STM-000012362/2021|EPI_ISL_1134090|2021-02-10
>hCoV-19/USA/CA-CDC-STM-000012379/2021|EPI_ISL_1134099|2021-02-11
>hCoV-19/USA/MA-CDC-STM-000012777/2021|EPI_ISL_1134294|2021-02-10
>hCoV-19/USA/AZ-CDC-STM-000012738/2021|EPI_ISL_1134298|2021-02-10
>hCoV-19/USA/CA-CDC-STM-000012762/2021|EPI_ISL_1134299|2021-02-12
>hCoV-19/USA/AZ-CDC-STM-000013431/2021|EPI_ISL_1134704|2021-02-11
>hCoV-19/USA/GA-CDC-STM-000013471/2021|EPI_ISL_1134708|2021-02-11
>hCoV-19/USA/FL-CDC-STM-000013488/2021|EPI_ISL_1134718|2021-02-11
>hCoV-19/USA/NV-NSPHL-320861/2021|EPI_ISL_1136052|2021-01-05
>hCoV-19/USA/NV-NSPHL-NV2060817/2021|EPI_ISL_1136061|2021-01-12
>hCoV-19/USA/NV-NSPHL-319780/2020|EPI_ISL_1136062|2020-12-31
>hCoV-19/USA/NV-NSPHL-321503/2021|EPI_ISL_1136065|2021-01-05
>hCoV-19/USA/NV-NSPHL-323654/2021|EPI_ISL_1136066|2021-01-08
>hCoV-19/USA/NV-NSPHL-329756/2021|EPI_ISL_1136068|2021-01-22
>hCoV-19/USA/NV-NSPHL-333924/2021|EPI_ISL_1136070|2021-02-03
>hCoV-19/USA/NV-NSPHL-340391/2021|EPI_ISL_1136071|2021-02-22
>hCoV-19/USA/NV-NSPHL-322120/2021|EPI_ISL_1136072|2021-01-05
>hCoV-19/USA/NV-NSPHL-332088/2021|EPI_ISL_1136073|2021-01-05
>hCoV-19/USA/NV-NSPHL-326928/2021|EPI_ISL_1136074|2021-01-15
>hCoV-19/USA/NV-NSPHL-331439/2021|EPI_ISL_1136076|2021-01-26
>hCoV-19/USA/NV-NSPHL-339174/2021|EPI_ISL_1136077|2021-02-18
>hCoV-19/USA/NV-NSPHL-324436/2021|EPI_ISL_1136083|2021-01-11
>hCoV-19/USA/NV-NSPHL-327185/2021|EPI_ISL_1136087|2021-01-13
>hCoV-19/USA/NV-NSPHL-327186/2021|EPI_ISL_1136088|2021-01-13
>hCoV-19/USA/NV-NSPHL-LV_287842/2021|EPI_ISL_1136089|2021-01-13
>hCoV-19/USA/NV-NSPHL-LV_285962/2021|EPI_ISL_1136097|2021-01-14
>hCoV-19/USA/NV-NSPHL-LV_286000/2021|EPI_ISL_1136099|2021-01-14
>hCoV-19/USA/NV-NSPHL-334960/2021|EPI_ISL_1136210|2021-02-04
>hCoV-19/USA/NV-NSPHL-316573/2020|EPI_ISL_1136256|2020-12-24
>hCoV-19/USA/NV-NSPHL-317251/2020|EPI_ISL_1136259|2020-12-28
>hCoV-19/USA/NV-NSPHL-NV2060993/2021|EPI_ISL_1136267|2021-01-04
>hCoV-19/USA/NV-NSPHL-NV2061806/2021|EPI_ISL_1136271|2021-01-04
>hCoV-19/USA/NV-NSPHL-NV2061897/2021|EPI_ISL_1136272|2021-01-04
>hCoV-19/USA/NV-NSPHL-321001/2021|EPI_ISL_1136283|2021-01-05
>hCoV-19/USA/NV-NSPHL-321028/2021|EPI_ISL_1136284|2021-01-05
>hCoV-19/USA/NV-NSPHL-321049/2021|EPI_ISL_1136285|2021-01-05
>hCoV-19/USA/NV-NSPHL-321060/2021|EPI_ISL_1136286|2021-01-05
>hCoV-19/USA/NV-NSPHL-321063/2021|EPI_ISL_1136287|2021-01-05
>hCoV-19/USA/NV-NSPHL-NV2062611/2021|EPI_ISL_1136295|2021-01-06
>hCoV-19/USA/NV-NSPHL-NV2007311/2021|EPI_ISL_1136450|2021-02-08
>hCoV-19/USA/NV-NSPHL-335704/2021|EPI_ISL_1136454|2021-02-06
>hCoV-19/USA/NV-NSPHL-334487/2021|EPI_ISL_1136459|2021-02-05
>hCoV-19/USA/NV-NSPHL-LV297985/2021|EPI_ISL_1136475|2021-02-04
>hCoV-19/USA/NV-NSPHL-334961/2021|EPI_ISL_1136478|2021-02-04
>hCoV-19/USA/NV-NSPHL-NV2066382/2021|EPI_ISL_1136489|2021-02-02
>hCoV-19/USA/NV-NSPHL-332866/2021|EPI_ISL_1136498|2021-02-01
>hCoV-19/USA/NV-NSPHL-LV_285219/2021|EPI_ISL_1136697|2021-01-14
>hCoV-19/USA/NV-NSPHL-LV_285242/2021|EPI_ISL_1136698|2021-01-14
>hCoV-19/USA/NV-NSPHL-LV_285274/2021|EPI_ISL_1136699|2021-01-14
>hCoV-19/USA/PA-MGEL-01586/2021|EPI_ISL_1137179|2021-02-03
>hCoV-19/USA/NV-NSPHL-341695/2021|EPI_ISL_1137300|2021-02-07
>hCoV-19/USA/NV-NSPHL-341702/2021|EPI_ISL_1137301|2021-02-07
>hCoV-19/USA/NV-NSPHL-343386/2021|EPI_ISL_1137302|2021-03-01
>hCoV-19/USA/NV-NSPHL-341384/2021|EPI_ISL_1137303|2021-02-23
>hCoV-19/USA/NC-UNC-0167/2021|EPI_ISL_1137567|2021-02-11
>hCoV-19/USA/NC-UNC-0168/2021|EPI_ISL_1137568|2021-02-11
>hCoV-19/USA/CA-CDC-22062005/2021|EPI_ISL_1139322|2021-02-16
>hCoV-19/USA/IL-CDC-22083111/2021|EPI_ISL_1139334|2021-02-16
>hCoV-19/USA/MI-CDC-22083073/2021|EPI_ISL_1139335|2021-02-16
>hCoV-19/USA/CT-CDC-22117815/2021|EPI_ISL_1139342|2021-02-15
>hCoV-19/USA/OH-CDC-22118035/2021|EPI_ISL_1139343|2021-02-15
>hCoV-19/USA/PA-CDC-22122473/2021|EPI_ISL_1139351|2021-02-15
>hCoV-19/USA/MA-CDC-22087976/2021|EPI_ISL_1139364|2021-02-15
>hCoV-19/USA/CA-CDC-22121908/2021|EPI_ISL_1139383|2021-02-11
>hCoV-19/USA/CA-CDC-22120793/2021|EPI_ISL_1139389|2021-02-10
>hCoV-19/USA/CA-CDC-22121879/2021|EPI_ISL_1139390|2021-02-10
>hCoV-19/USA/CA-CDC-22120974/2021|EPI_ISL_1139393|2021-02-10
>hCoV-19/USA/CA-CDC-22120699/2021|EPI_ISL_1139394|2021-02-10
>hCoV-19/USA/CA-CDC-22120968/2021|EPI_ISL_1139399|2021-02-10
>hCoV-19/USA/CA-CDC-22061752/2021|EPI_ISL_1139505|2021-02-16
>hCoV-19/USA/CA-CDC-22061779/2021|EPI_ISL_1139506|2021-02-16
>hCoV-19/USA/MI-CDC-22055146/2021|EPI_ISL_1139564|2021-02-15
>hCoV-19/USA/CT-CDC-22057842/2021|EPI_ISL_1139567|2021-02-15
>hCoV-19/USA/MA-CDC-22058187/2021|EPI_ISL_1139570|2021-02-15
>hCoV-19/USA/PA-CDC-22057482/2021|EPI_ISL_1139590|2021-02-15
>hCoV-19/USA/PA-CDC-22057489/2021|EPI_ISL_1139591|2021-02-15
>hCoV-19/USA/FL-CDC-22061577/2021|EPI_ISL_1139599|2021-02-15
>hCoV-19/USA/TX-CDC-22054141/2021|EPI_ISL_1139740|2021-02-14
>hCoV-19/USA/TX-CDC-22056062/2021|EPI_ISL_1139741|2021-02-14
>hCoV-19/USA/TX-CDC-22054686/2021|EPI_ISL_1139742|2021-02-14
>hCoV-19/USA/FL-CDC-22062245/2021|EPI_ISL_1139746|2021-02-14
>hCoV-19/USA/TX-CDC-22052774/2021|EPI_ISL_1139747|2021-02-14
>hCoV-19/USA/FL-CDC-22062234/2021|EPI_ISL_1139748|2021-02-14
>hCoV-19/USA/AZ-CDC-22062927/2021|EPI_ISL_1139760|2021-02-14
>hCoV-19/USA/TX-CDC-22052425/2021|EPI_ISL_1139767|2021-02-13
>hCoV-19/USA/NM-CDC-22052416/2021|EPI_ISL_1139768|2021-02-13
>hCoV-19/USA/AZ-CDC-22062784/2021|EPI_ISL_1139776|2021-02-13
>hCoV-19/USA/FL-CDC-22062508/2021|EPI_ISL_1139781|2021-02-13
>hCoV-19/USA/AZ-CDC-22062858/2021|EPI_ISL_1139785|2021-02-13
>hCoV-19/USA/AZ-CDC-22062933/2021|EPI_ISL_1139796|2021-02-13
>hCoV-19/USA/AZ-CDC-22063001/2021|EPI_ISL_1139799|2021-02-13
>hCoV-19/USA/CA-CDC-22061031/2021|EPI_ISL_1139961|2021-02-08
>hCoV-19/USA/CA-CDC-22061052/2021|EPI_ISL_1139962|2021-02-08
>hCoV-19/USA/CA-CDC-22060853/2021|EPI_ISL_1139963|2021-02-08
>hCoV-19/USA/CA-CDC-22061007/2021|EPI_ISL_1139964|2021-02-08
>hCoV-19/USA/CA-CDC-22060798/2021|EPI_ISL_1139966|2021-02-08
>hCoV-19/USA/CA-CDC-22060635/2021|EPI_ISL_1139967|2021-02-08
>hCoV-19/USA/CA-CDC-22061270/2021|EPI_ISL_1139980|2021-02-08
>hCoV-19/USA/CA-CDC-22058941/2021|EPI_ISL_1139981|2021-02-08
>hCoV-19/USA/CA-CDC-22062166/2021|EPI_ISL_1139982|2021-02-08
>hCoV-19/USA/CA-CDC-22060945/2021|EPI_ISL_1139983|2021-02-08
>hCoV-19/USA/CA-CDC-22060499/2021|EPI_ISL_1139984|2021-02-08
>hCoV-19/USA/CA-CDC-22060682/2021|EPI_ISL_1139985|2021-02-08
>hCoV-19/USA/CA-CDC-22058494/2021|EPI_ISL_1139987|2021-02-08
>hCoV-19/USA/CA-CDC-22060315/2021|EPI_ISL_1139989|2021-02-08
>hCoV-19/USA/CA-CDC-22060789/2021|EPI_ISL_1139990|2021-02-08
>hCoV-19/USA/CA-CDC-22060854/2021|EPI_ISL_1139992|2021-02-08
>hCoV-19/USA/CA-CDC-22057574/2021|EPI_ISL_1139994|2021-02-08
>hCoV-19/USA/CA-CDC-22059008/2021|EPI_ISL_1139995|2021-02-08
>hCoV-19/USA/CA-CDC-22060376/2021|EPI_ISL_1139996|2021-02-08
>hCoV-19/USA/CA-CDC-22060709/2021|EPI_ISL_1139997|2021-02-08
>hCoV-19/USA/MI-MDHHS-SC24013/2021|EPI_ISL_1158047|2021-02-14
>hCoV-19/USA/MI-MDHHS-SC24134/2021|EPI_ISL_1158278|2021-02-10
>hCoV-19/USA/MI-MDHHS-SC24137/2021|EPI_ISL_1158281|2021-02-16
>hCoV-19/USA/MI-MDHHS-SC24143/2021|EPI_ISL_1158287|2021-02-04
>hCoV-19/USA/NV-CDC-22165077/2021|EPI_ISL_1159310|2021-02-17
>hCoV-19/USA/MI-CDC-22029496/2021|EPI_ISL_1159551|2021-02-11
>hCoV-19/USA/IL-CDC-22053982/2021|EPI_ISL_1159554|2021-02-15
>hCoV-19/USA/FL-CDC-LC0017315/2021|EPI_ISL_1161004|2021-02-13
>hCoV-19/USA/NC-CDC-LC0017329/2021|EPI_ISL_1161010|2021-02-15
>hCoV-19/USA/FL-CDC-LC0017416/2021|EPI_ISL_1161044|2021-02-12
>hCoV-19/USA/VA-CDC-LC0017554/2021|EPI_ISL_1161079|2021-02-16
>hCoV-19/USA/KY-CDC-LC0018227/2021|EPI_ISL_1161201|2021-02-15
>hCoV-19/USA/NC-CDC-LC0018468/2021|EPI_ISL_1161250|2021-02-14
>hCoV-19/USA/VA-CDC-LC0018572/2021|EPI_ISL_1161270|2021-02-17
>hCoV-19/USA/GA-CDC-LC0018606/2021|EPI_ISL_1161276|2021-02-17
>hCoV-19/USA/NV-CDC-LC0018674/2021|EPI_ISL_1161286|2021-02-11
>hCoV-19/USA/CA-CDC-LC0018694/2021|EPI_ISL_1161291|2021-02-10
>hCoV-19/USA/VA-CDC-LC0015919/2021|EPI_ISL_1162992|2021-02-09
>hCoV-19/USA/WA-CDC-LC0014349/2021|EPI_ISL_1162993|2021-02-10
>hCoV-19/USA/UT-CDC-LC0014827/2021|EPI_ISL_1163002|2021-02-09
>hCoV-19/USA/PR-CDC-LC0016907/2021|EPI_ISL_1163003|2021-02-10
>hCoV-19/USA/CT-CDC-LC0015904/2021|EPI_ISL_1163005|2021-02-11
>hCoV-19/USA/NY-CDC-LC0013916/2021|EPI_ISL_1163010|2021-02-05
>hCoV-19/USA/FL-CDC-LC0014106/2021|EPI_ISL_1163020|2021-02-09
>hCoV-19/USA/NC-CDC-LC0014291/2021|EPI_ISL_1163039|2021-02-09
>hCoV-19/USA/IL-CDC-LC0015464/2021|EPI_ISL_1163246|2021-02-09
>hCoV-19/USA/AZ-CDC-LC0015487/2021|EPI_ISL_1163248|2021-02-09
>hCoV-19/USA/NY-CDC-LC0015705/2021|EPI_ISL_1163268|2021-02-09
>hCoV-19/USA/MD-CDC-LC0016226/2021|EPI_ISL_1163422|2021-02-11
>hCoV-19/USA/CA-CDC-LC0016399/2021|EPI_ISL_1163423|2021-02-10
>hCoV-19/USA/CA-CDC-LC0016401/2021|EPI_ISL_1163424|2021-02-10
>hCoV-19/USA/CA-CDC-LC0016404/2021|EPI_ISL_1163425|2021-02-10
>hCoV-19/USA/CA-CDC-LC0016406/2021|EPI_ISL_1163426|2021-02-10
>hCoV-19/USA/CA-CDC-LC0016409/2021|EPI_ISL_1163427|2021-02-10
>hCoV-19/USA/CA-CDC-LC0016410/2021|EPI_ISL_1163428|2021-02-10
>hCoV-19/USA/CA-CDC-LC0016573/2021|EPI_ISL_1163429|2021-02-10
>hCoV-19/USA/CA-CDC-LC0016845/2021|EPI_ISL_1163431|2021-02-10
>hCoV-19/USA/CA-CDC-LC0016847/2021|EPI_ISL_1163432|2021-02-10
>hCoV-19/USA/CA-CDC-LC0016849/2021|EPI_ISL_1163433|2021-02-10
>hCoV-19/USA/CA-CDC-LC0016856/2021|EPI_ISL_1163436|2021-02-10
>hCoV-19/USA/NV-CDC-LC0016255/2021|EPI_ISL_1163442|2021-02-08
>hCoV-19/USA/UT-CDC-LC0016320/2021|EPI_ISL_1163447|2021-02-09
>hCoV-19/USA/NY-CDC-LC0016617/2021|EPI_ISL_1163483|2021-02-11
>hCoV-19/USA/SC-CDC-LC0016660/2021|EPI_ISL_1163492|2021-02-10
>hCoV-19/USA/WA-CDC-LC0016718/2021|EPI_ISL_1163499|2021-02-11
>hCoV-19/USA/ME-HETL-J1687/2021|EPI_ISL_1163610|2021-02-18
>hCoV-19/USA/ME-HETL-J1768/2021|EPI_ISL_1163631|2021-02-23
>hCoV-19/USA/ME-HETL-J1772/2021|EPI_ISL_1163638|2021-02-24
>hCoV-19/USA/ME-HETL-J1813/2021|EPI_ISL_1163661|2021-02-26
>hCoV-19/USA/TX-HHD-4520381/2021|EPI_ISL_1168705|2021-02-01
>hCoV-19/USA/TX-HHD-4520383/2021|EPI_ISL_1168706|2021-02-01
>hCoV-19/USA/TX-HHD-4520461/2021|EPI_ISL_1168720|2021-02-01
>hCoV-19/USA/CO-CDPHE-2100455526/2021|EPI_ISL_1169800|2021-02-18
>hCoV-19/USA/CO-CDPHE-2100455543/2021|EPI_ISL_1169801|2021-02-18
>hCoV-19/USA/CO-CDPHE-2100468238/2021|EPI_ISL_1169804|2021-02-20
>hCoV-19/USA/CO-CDPHE-2100478891/2021|EPI_ISL_1169811|2021-02-23
>hCoV-19/USA/CO-CDPHE-2100489332/2021|EPI_ISL_1169814|2021-02-24
>hCoV-19/USA/OR-OHSU-7553/2020|EPI_ISL_1171065|2020-12-10
>hCoV-19/USA/OR-OHSU-8678/2020|EPI_ISL_1171218|2020-12-29
>hCoV-19/USA/OR-OHSU-8692/2020|EPI_ISL_1171226|2020-12-29
>hCoV-19/USA/OR-OHSU-8693/2020|EPI_ISL_1171227|2020-12-29
>hCoV-19/USA/OR-OHSU-8702/2020|EPI_ISL_1171231|2020-12-29
>hCoV-19/USA/OR-OHSU-8710/2020|EPI_ISL_1171234|2020-12-29
>hCoV-19/USA/OR-OHSU-8715/2020|EPI_ISL_1171238|2020-12-29
>hCoV-19/USA/NY-PRL-2021_02_26_00C10/2021|EPI_ISL_1172133|2021-02-23
>hCoV-19/USA/NY-PRL-2021_02_26_00J21/2021|EPI_ISL_1172198|2021-02-23
>hCoV-19/USA/NY-PRL-2021_02_26_01L22/2021|EPI_ISL_1172350|2021-02-24
>hCoV-19/USA/NY-PRL-2021_02_26_01N15/2021|EPI_ISL_1172364|2021-02-23
>hCoV-19/USA/NY-PRL-2021_03_01_01B01/2021|EPI_ISL_1172568|2021-02-26
>hCoV-19/USA/NY-PRL-2021_03_03_00I08/2021|EPI_ISL_1173000|2021-03-01
>hCoV-19/USA/NY-PRL-2021_03_05_00A18/2021|EPI_ISL_1173050|2021-03-03
>hCoV-19/USA/WA-UW-61665/2021|EPI_ISL_1181018|2021-02-17
>hCoV-19/USA/WA-UW-61676/2021|EPI_ISL_1181023|2021-02-18
>hCoV-19/USA/WA-UW-61680/2021|EPI_ISL_1181026|2021-02-18
>hCoV-19/France/IDF-CERBAHC-20210205-S7/2021|EPI_ISL_1009673|2021-01-27
>hCoV-19/Ghana/NMIMR-TRA-190/2021|EPI_ISL_1018082|2021-01-13
>hCoV-19/Denmark/DCGC-42199/2021|EPI_ISL_1022477|2021-02-08
>hCoV-19/Denmark/DCGC-42748/2021|EPI_ISL_1023026|2021-02-08
>hCoV-19/Denmark/DCGC-43048/2021|EPI_ISL_1023326|2021-02-08
>hCoV-19/Denmark/DCGC-43055/2021|EPI_ISL_1023333|2021-02-08
>hCoV-19/Denmark/DCGC-43172/2021|EPI_ISL_1023453|2021-02-08
>hCoV-19/Denmark/DCGC-43246/2021|EPI_ISL_1023538|2021-02-08
>hCoV-19/Denmark/DCGC-43258/2021|EPI_ISL_1023550|2021-02-08
>hCoV-19/Denmark/DCGC-43377/2021|EPI_ISL_1023711|2021-02-01
>hCoV-19/Denmark/DCGC-43567/2021|EPI_ISL_1023945|2021-02-01
>hCoV-19/Denmark/DCGC-43619/2021|EPI_ISL_1023997|2021-02-01
>hCoV-19/Denmark/DCGC-43695/2021|EPI_ISL_1024073|2021-02-01
>hCoV-19/Denmark/DCGC-43756/2021|EPI_ISL_1024134|2021-02-01
>hCoV-19/Denmark/DCGC-43917/2021|EPI_ISL_1024295|2021-02-01
>hCoV-19/Denmark/DCGC-44046/2021|EPI_ISL_1024424|2021-02-01
>hCoV-19/Denmark/DCGC-44087/2021|EPI_ISL_1024465|2021-02-01
>hCoV-19/Denmark/DCGC-44100/2021|EPI_ISL_1024478|2021-02-01
>hCoV-19/Denmark/DCGC-44132/2021|EPI_ISL_1024510|2021-02-01
>hCoV-19/Denmark/DCGC-44162/2021|EPI_ISL_1024540|2021-02-01
>hCoV-19/Denmark/DCGC-44298/2021|EPI_ISL_1024676|2021-02-01
>hCoV-19/Denmark/DCGC-44368/2021|EPI_ISL_1024746|2021-02-01
>hCoV-19/Denmark/DCGC-44372/2021|EPI_ISL_1024750|2021-02-01
>hCoV-19/Denmark/DCGC-44408/2021|EPI_ISL_1024786|2021-02-01
>hCoV-19/Denmark/DCGC-44438/2021|EPI_ISL_1024816|2021-02-01
>hCoV-19/Denmark/DCGC-44530/2021|EPI_ISL_1024908|2021-02-01
>hCoV-19/Nigeria/CV667/2020|EPI_ISL_1035819|2020-12-20
>hCoV-19/Italy/EMR-045156-008-01/2021|EPI_ISL_1036755|2021-02-03
>hCoV-19/USA/NY-PRL-2021_02_17_00I19/2021|EPI_ISL_1041850|2021-02-14
>hCoV-19/Belgium/rega-2618/2021|EPI_ISL_1049122|2021-01-28
>hCoV-19/Italy/EMR-UOM-PVS_0021/2021|EPI_ISL_1049260|2021-02-03
>hCoV-19/Switzerland/ZH-ETHZ-471244/2021|EPI_ISL_1059438|2021-01-22
>hCoV-19/Italy/LAZ-INMI-251/2021|EPI_ISL_1079356|2021-02-09
>hCoV-19/Italy/LAZ-INMI-252/2021|EPI_ISL_1079358|2021-02-09
>hCoV-19/Italy/LAZ-INMI-255/2021|EPI_ISL_1079992|2021-02-09
>hCoV-19/Italy/LAZ-INMI-260/2021|EPI_ISL_1079998|2021-02-14
>hCoV-19/Belgium/rega-3203/2021|EPI_ISL_1091368|2021-02-12
>hCoV-19/Belgium/rega-3204/2021|EPI_ISL_1091369|2021-02-11
>hCoV-19/Germany/RP-USAFSAM-S0750/2021|EPI_ISL_1091671|2021-02-04
>hCoV-19/Nigeria/CV714/2020|EPI_ISL_1093465|2020
>hCoV-19/Nigeria/CV719/2021|EPI_ISL_1093466|2021-01-02
>hCoV-19/Nigeria/CV727/2020|EPI_ISL_1093467|2020-12-29
>hCoV-19/Nigeria/CV728/2020|EPI_ISL_1093468|2020-12-27
>hCoV-19/Nigeria/CV729/2021|EPI_ISL_1093469|2021-01-02
>hCoV-19/Nigeria/CV731/2021|EPI_ISL_1093470|2021-01-02
>hCoV-19/Nigeria/CV732/2021|EPI_ISL_1093471|2021-01-03
>hCoV-19/Nigeria/CV735/2021|EPI_ISL_1093472|2021-01-05
>hCoV-19/USA/NY-PRL-2021_02_25_00G05/2021|EPI_ISL_1098548|2021-02-22
>hCoV-19/Belgium/Jessa_55-2108-000244/2021|EPI_ISL_1098886|2021-02-23
>hCoV-19/USA/WA-UW-60363/2021|EPI_ISL_1110052|2021-02-02
>hCoV-19/USA/WA-UW-60949/2021|EPI_ISL_1110053|2021-02-03
>hCoV-19/Norway/3051/2021|EPI_ISL_1118444|2021-01-27
>hCoV-19/Slovenia/73900/2021|EPI_ISL_1118865|2021-02-10
>hCoV-19/Ireland/D-NVRL-21IRL29490/2021|EPI_ISL_1118872|2021-02-14
>hCoV-19/Denmark/DCGC-48059/2021|EPI_ISL_1123519|2021-02-22
>hCoV-19/Denmark/DCGC-48063/2021|EPI_ISL_1123528|2021-02-15
>hCoV-19/Denmark/DCGC-48065/2021|EPI_ISL_1123533|2021-02-15
>hCoV-19/Denmark/DCGC-48066/2021|EPI_ISL_1123535|2021-02-15
>hCoV-19/Denmark/DCGC-48109/2021|EPI_ISL_1123633|2021-02-22
>hCoV-19/Denmark/DCGC-48132/2021|EPI_ISL_1123686|2021-02-15
>hCoV-19/Denmark/DCGC-48154/2021|EPI_ISL_1123736|2021-02-15
>hCoV-19/Denmark/DCGC-48539/2021|EPI_ISL_1124603|2021-02-15
>hCoV-19/Denmark/DCGC-48577/2021|EPI_ISL_1124693|2021-02-15
>hCoV-19/Denmark/DCGC-48582/2021|EPI_ISL_1124705|2021-02-22
>hCoV-19/Denmark/DCGC-48583/2021|EPI_ISL_1124707|2021-02-15
>hCoV-19/Denmark/DCGC-48602/2021|EPI_ISL_1124750|2021-02-22
>hCoV-19/Denmark/DCGC-48761/2021|EPI_ISL_1125107|2021-02-15
>hCoV-19/Denmark/DCGC-48800/2021|EPI_ISL_1125146|2021-02-22
>hCoV-19/Denmark/DCGC-48807/2021|EPI_ISL_1125153|2021-02-15
>hCoV-19/Denmark/DCGC-48817/2021|EPI_ISL_1125163|2021-02-15
>hCoV-19/Denmark/DCGC-48929/2021|EPI_ISL_1125304|2021-02-15
>hCoV-19/Denmark/DCGC-48945/2021|EPI_ISL_1125331|2021-02-15
>hCoV-19/Denmark/DCGC-49086/2021|EPI_ISL_1125475|2021-02-22
>hCoV-19/Denmark/DCGC-49100/2021|EPI_ISL_1125489|2021-02-15
>hCoV-19/Denmark/DCGC-49200/2021|EPI_ISL_1125590|2021-02-15
>hCoV-19/Denmark/DCGC-49210/2021|EPI_ISL_1125600|2021-02-15
>hCoV-19/Denmark/DCGC-49301/2021|EPI_ISL_1125691|2021-02-15
>hCoV-19/Denmark/DCGC-49412/2021|EPI_ISL_1125802|2021-02-15
>hCoV-19/Denmark/DCGC-49440/2021|EPI_ISL_1125830|2021-02-15
>hCoV-19/Denmark/DCGC-49547/2021|EPI_ISL_1125938|2021-02-15
>hCoV-19/Denmark/DCGC-49580/2021|EPI_ISL_1125971|2021-02-15
>hCoV-19/Denmark/DCGC-49613/2021|EPI_ISL_1126004|2021-02-15
>hCoV-19/Denmark/DCGC-49671/2021|EPI_ISL_1126062|2021-02-15
>hCoV-19/Denmark/DCGC-49705/2021|EPI_ISL_1126096|2021-02-15
>hCoV-19/Denmark/DCGC-49813/2021|EPI_ISL_1126204|2021-02-15
>hCoV-19/Denmark/DCGC-49825/2021|EPI_ISL_1126216|2021-02-15
>hCoV-19/Denmark/DCGC-49964/2021|EPI_ISL_1126355|2021-02-15
>hCoV-19/Denmark/DCGC-50072/2021|EPI_ISL_1126463|2021-02-15
>hCoV-19/Denmark/DCGC-50073/2021|EPI_ISL_1126464|2021-02-15
>hCoV-19/Denmark/DCGC-50163/2021|EPI_ISL_1126554|2021-02-15
>hCoV-19/Denmark/DCGC-50171/2021|EPI_ISL_1126562|2021-02-08
>hCoV-19/Denmark/DCGC-50189/2021|EPI_ISL_1126580|2021-02-15
>hCoV-19/Denmark/DCGC-50233/2021|EPI_ISL_1126624|2021-02-15
>hCoV-19/Denmark/DCGC-50256/2021|EPI_ISL_1126647|2021-02-15
>hCoV-19/Denmark/DCGC-50349/2021|EPI_ISL_1126740|2021-02-15
>hCoV-19/Denmark/DCGC-50431/2021|EPI_ISL_1126822|2021-02-15
>hCoV-19/Denmark/DCGC-50588/2021|EPI_ISL_1126979|2021-02-15
>hCoV-19/Denmark/DCGC-50648/2021|EPI_ISL_1127039|2021-02-15
>hCoV-19/Ireland/LH-NVRL-e85IRL42977/2021|EPI_ISL_1132620|2021-02-08
>hCoV-19/Ireland/LH-NVRL-e85IRL43191/2021|EPI_ISL_1132621|2021-02-08
>hCoV-19/Germany/HE-RKI-I-016563/2021|EPI_ISL_1146725|2021-02-08
>hCoV-19/Germany/NW-RKI-I-023540/2021|EPI_ISL_1153708|2021-02-09
>hCoV-19/Germany/NW-RKI-I-025365/2021|EPI_ISL_1155539|2021-02-16
>hCoV-19/Germany/SN-RKI-I-026172/2021|EPI_ISL_1156357|2021-02-17
>hCoV-19/USA/VA-SU-SC_67/2021|EPI_ISL_1168766|2021-02-26
>hCoV-19/USA/VA-SU-SC_69/2021|EPI_ISL_1168768|2021-02-26
>hCoV-19/USA/NY-PRL-2021_02_26_00O06/2021|EPI_ISL_1172241|2021-02-24
>hCoV-19/USA/NY-PRL-2021_03_01_01F18/2021|EPI_ISL_1172643|2021-02-26
>hCoV-19/Nigeria/CV777/2021|EPI_ISL_1173212|2021-01-14
>hCoV-19/Nigeria/CV779/2021|EPI_ISL_1173213|2021-01-07
>hCoV-19/Nigeria/CV781/2021|EPI_ISL_1173215|2021-01-15
>hCoV-19/Nigeria/CV789/2021|EPI_ISL_1173219|2021-01-08
>hCoV-19/Nigeria/CV792/2021|EPI_ISL_1173222|2021-01-19
>hCoV-19/Nigeria/CV793/2021|EPI_ISL_1173223|2021-01-19
>hCoV-19/Nigeria/CV794/2021|EPI_ISL_1173224|2021-01-19
>hCoV-19/Nigeria/CV796/2021|EPI_ISL_1173226|2021-01-20
>hCoV-19/Nigeria/CV836/2021|EPI_ISL_1173233|2021-01-26
>hCoV-19/Nigeria/CV838/2021|EPI_ISL_1173235|2021-01-27
>hCoV-19/Nigeria/CV839/2021|EPI_ISL_1173236|2021-01-27
>hCoV-19/Nigeria/CV840/2021|EPI_ISL_1173237|2021-01-27
>hCoV-19/Nigeria/CV842/2021|EPI_ISL_1173239|2021-01-21
>hCoV-19/Thailand/Bangkok_11695/2021|EPI_ISL_1173247|2021-03-01
>hCoV-19/England/ALDP-12D26F1/2021|EPI_ISL_1177237|2021-02-15
>hCoV-19/Ireland/D-NVRL-21IRL23073/2021|EPI_ISL_1180280|2021-02-08
>hCoV-19/Italy/PIE-17519-1/2021|EPI_ISL_1181342|2021-02
>hCoV-19/Slovenia/57573/2021|EPI_ISL_1181833|2021-02-01
>hCoV-19/Slovenia/57916/2021|EPI_ISL_1181834|2021-02-01
>hCoV-19/Denmark/DCGC-31254/2021|EPI_ISL_855634|2021-01-11
>hCoV-19/Nigeria/FC-CV562/2020|EPI_ISL_872626|2020-12-29
>hCoV-19/Nigeria/CV616/2021|EPI_ISL_906277|2021-01-07
>hCoV-19/Nigeria/CV625/2021|EPI_ISL_906284|2021-01-11
>hCoV-19/Denmark/DCGC-37140/2021|EPI_ISL_928281|2021-01-11
>hCoV-19/Jordan/PHBC3/2021|EPI_ISL_935041|2021-01-07
>hCoV-19/Nigeria/CV639/2020|EPI_ISL_941287|2020-12-29
>hCoV-19/Nigeria/CV641/2020|EPI_ISL_941289|2020-12-29
>hCoV-19/Ghana/WACCBIP-GS57/2021|EPI_ISL_944729|2021-01-06
>hCoV-19/Spain/CT-HUVH-23956/2021|EPI_ISL_954180|2021-01-25
>hCoV-19/Denmark/DCGC-41460/2021|EPI_ISL_973137|2021-02-01
>hCoV-19/Denmark/DCGC-41622/2021|EPI_ISL_973299|2021-01-25
>hCoV-19/Denmark/DCGC-41773/2021|EPI_ISL_973450|2021-01-25
>hCoV-19/Denmark/DCGC-41839/2021|EPI_ISL_973557|2021-01-25
>hCoV-19/Denmark/DCGC-41879/2021|EPI_ISL_973638|2021-02-01
>hCoV-19/Canada/BC-BCCDC-13529/2021|EPI_ISL_982299|2021-01-29
>hCoV-19/Singapore/188/2021|EPI_ISL_995301|2021-01-31
>hCoV-19/England/ALDP-119C1E4/2021|EPI_ISL_945503|2021-01-27
>hCoV-19/England/ALDP-119C32A/2021|EPI_ISL_945505|2021-01-27
>hCoV-19/England/ALDP-119CD3B/2021|EPI_ISL_945508|2021-01-28
>hCoV-19/England/ALDP-119D268/2021|EPI_ISL_945509|2021-01-27
>hCoV-19/England/ALDP-119C66D/2021|EPI_ISL_945511|2021-01-27
>hCoV-19/England/ALDP-119C937/2021|EPI_ISL_945513|2021-01-27
>hCoV-19/England/ALDP-119CFAE/2021|EPI_ISL_945514|2021-01-28
>hCoV-19/England/ALDP-119D7D2/2021|EPI_ISL_945516|2021-01-27
>hCoV-19/England/ALDP-119D295/2021|EPI_ISL_945518|2021-01-28
>hCoV-19/England/ALDP-119C2A5/2021|EPI_ISL_945519|2021-01-27
>hCoV-19/England/ALDP-119CB9B/2021|EPI_ISL_945521|2021-01-27
>hCoV-19/England/ALDP-119CD68/2021|EPI_ISL_945522|2021-01-28
>hCoV-19/England/ALDP-119C7F1/2021|EPI_ISL_945524|2021-01-27
>hCoV-19/England/ALDP-119CC01/2021|EPI_ISL_945525|2021-01-28
>hCoV-19/England/ALDP-119D5D8/2021|EPI_ISL_945528|2021-01-27
>hCoV-19/England/ALDP-119D2B3/2021|EPI_ISL_945529|2021-01-28
>hCoV-19/England/ALDP-119C2F0/2021|EPI_ISL_945531|2021-01-27
>hCoV-19/England/ALDP-119C630/2021|EPI_ISL_945532|2021-01-27
>hCoV-19/England/ALDP-119CD0E/2021|EPI_ISL_945533|2021-01-27
>hCoV-19/England/ALDP-119D65D/2021|EPI_ISL_945535|2021-01-27
>hCoV-19/England/ALDP-119C6B8/2021|EPI_ISL_945536|2021-01-27
>hCoV-19/England/ALDP-119D031/2021|EPI_ISL_945537|2021-01-26
>hCoV-19/England/ALDP-119D1A7/2021|EPI_ISL_945539|2021-01-28
>hCoV-19/England/ALDP-119CC5C/2021|EPI_ISL_945541|2021-01-27
>hCoV-19/England/ALDP-119C9CE/2021|EPI_ISL_945543|2021-01-28
>hCoV-19/England/ALDP-119D4DB/2021|EPI_ISL_945544|2021-01-27
>hCoV-19/North Macedonia/1691/2021|EPI_ISL_945547|2021-01-09
>hCoV-19/England/ALDP-119D259/2021|EPI_ISL_945549|2021-01-28
>hCoV-19/England/ALDP-119D365/2021|EPI_ISL_945552|2021-01-27
>hCoV-19/England/ALDP-119D3A1/2021|EPI_ISL_945554|2021-01-27
>hCoV-19/England/ALDP-119D040/2021|EPI_ISL_945555|2021-01-28
>hCoV-19/Wales/ALDP-119C357/2021|EPI_ISL_945557|2021-01-27
>hCoV-19/England/ALDP-119CAE9/2021|EPI_ISL_945558|2021-01-27
>hCoV-19/England/ALDP-119C779/2021|EPI_ISL_945559|2021-01-27
>hCoV-19/England/ALDP-119C278/2021|EPI_ISL_945562|2021-01-27
>hCoV-19/England/ALDP-119D1E3/2021|EPI_ISL_945563|2021-01-28
>hCoV-19/England/ALDP-119D875/2021|EPI_ISL_945566|2021-01-27
>hCoV-19/England/ALDP-119D4AE/2021|EPI_ISL_945567|2021-01-27
>hCoV-19/England/ALDP-119CDC2/2021|EPI_ISL_945568|2021-01-27
>hCoV-19/England/ALDP-119CE47/2021|EPI_ISL_945569|2021-01-28
>hCoV-19/England/ALDP-119C296/2021|EPI_ISL_945570|2021-01-27
>hCoV-19/England/ALDP-119C1D5/2021|EPI_ISL_945571|2021-01-27
>hCoV-19/England/ALDP-119CAAD/2021|EPI_ISL_945572|2021-01-27
>hCoV-19/England/ALDP-119CAF8/2021|EPI_ISL_945573|2021-01-27
>hCoV-19/England/ALDP-119C8D0/2021|EPI_ISL_945574|2021-01-27
>hCoV-19/England/ALDP-119C23C/2021|EPI_ISL_945575|2021-01-27
>hCoV-19/England/ALDP-119D7A5/2021|EPI_ISL_945577|2021-01-27
>hCoV-19/England/ALDP-119CD4A/2021|EPI_ISL_945578|2021-01-27
>hCoV-19/England/ALDP-119D12F/2021|EPI_ISL_945579|2021-01-28
>hCoV-19/England/ALDP-119C6F4/2021|EPI_ISL_945580|2021-01-27
>hCoV-19/England/ALDP-119D611/2021|EPI_ISL_945581|2021-01-27
>hCoV-19/England/ALDP-119CE38/2021|EPI_ISL_945582|2021-01-28
>hCoV-19/England/ALDP-119D2E0/2021|EPI_ISL_945583|2021-01-27
>hCoV-19/England/ALDP-119C3FD/2021|EPI_ISL_945584|2021-01-27
>hCoV-19/England/ALDP-119C3C0/2021|EPI_ISL_945585|2021-01-27
>hCoV-19/England/ALDP-119C5AC/2021|EPI_ISL_945586|2021-01-27
>hCoV-19/England/ALDP-119D189/2021|EPI_ISL_945587|2021-01-28
>hCoV-19/England/ALDP-119CABC/2021|EPI_ISL_945588|2021-01-27
>hCoV-19/England/ALDP-119CFBD/2021|EPI_ISL_945591|2021-01-28
>hCoV-19/England/ALDP-119C4DC/2021|EPI_ISL_945592|2021-01-27
>hCoV-19/England/ALDP-119D5F6/2021|EPI_ISL_945594|2021-01-27
>hCoV-19/England/ALDP-119CB22/2021|EPI_ISL_945595|2021-01-27
>hCoV-19/England/ALDP-119CF62/2021|EPI_ISL_945597|2021-01-28
>hCoV-19/England/ALDP-119C454/2021|EPI_ISL_945598|2021-01-27
>hCoV-19/England/ALDP-119C2C3/2021|EPI_ISL_945599|2021-01-27
>hCoV-19/England/ALDP-1195585/2021|EPI_ISL_946818|2021-01-26
>hCoV-19/England/ALDP-1195A95/2021|EPI_ISL_946819|2021-01-26
>hCoV-19/England/ALDP-118B8A7/2021|EPI_ISL_946821|2021-01-26
>hCoV-19/England/ALDP-1195AE0/2021|EPI_ISL_946822|2021-01-27
>hCoV-19/England/ALDP-1195D14/2021|EPI_ISL_946823|2021-01-26
>hCoV-19/England/ALDP-119585F/2021|EPI_ISL_946825|2021-01-26
>hCoV-19/England/ALDP-118BAA1/2021|EPI_ISL_946826|2021-01-25
>hCoV-19/England/ALDP-1195840/2021|EPI_ISL_946827|2021-01-26
>hCoV-19/England/ALDP-118B124/2021|EPI_ISL_946828|2021-01-26
>hCoV-19/England/ALDP-11956DD/2021|EPI_ISL_946831|2021-01-26
>hCoV-19/England/ALDP-118B18E/2021|EPI_ISL_946833|2021-01-26
>hCoV-19/England/ALDP-1195998/2021|EPI_ISL_946835|2021-01-27
>hCoV-19/England/ALDP-1195752/2021|EPI_ISL_946837|2021-01-27
>hCoV-19/England/ALDP-118B0FA/2021|EPI_ISL_946839|2021-01-27
>hCoV-19/England/ALDP-118B4B2/2021|EPI_ISL_946840|2021-01-26
>hCoV-19/England/ALDP-11956A0/2021|EPI_ISL_946842|2021-01-27
>hCoV-19/England/ALDP-118BAFC/2021|EPI_ISL_946843|2021-01-26
>hCoV-19/England/ALDP-1195B74/2021|EPI_ISL_946845|2021-01-26
>hCoV-19/England/ALDP-1195D23/2021|EPI_ISL_946847|2021-01-26
>hCoV-19/England/ALDP-118B9C2/2021|EPI_ISL_946849|2021-01-25
>hCoV-19/England/ALDP-118BA38/2021|EPI_ISL_946851|2021-01-26
>hCoV-19/England/ALDP-119593E/2021|EPI_ISL_946852|2021-01-26
>hCoV-19/England/ALDP-1195DBA/2021|EPI_ISL_946853|2021-01-26
>hCoV-19/England/ALDP-118B5BF/2021|EPI_ISL_946855|2021-01-27
>hCoV-19/England/ALDP-118BA65/2021|EPI_ISL_946856|2021-01-26
>hCoV-19/England/ALDP-11958E6/2021|EPI_ISL_946857|2021-01-26
>hCoV-19/England/ALDP-1195A3B/2021|EPI_ISL_946858|2021-01-26
>hCoV-19/England/ALDP-118BA0B/2021|EPI_ISL_946859|2021-01-27
>hCoV-19/England/ALDP-118BADE/2021|EPI_ISL_946861|2021-01-26
>hCoV-19/England/ALDP-118B704/2021|EPI_ISL_946863|2021-01-25
>hCoV-19/England/ALDP-118B0DC/2021|EPI_ISL_946865|2021-01-26
>hCoV-19/England/ALDP-118B519/2021|EPI_ISL_946868|2021-01-26
>hCoV-19/England/ALDP-11957F8/2021|EPI_ISL_946869|2021-01-27
>hCoV-19/England/ALDP-1195822/2021|EPI_ISL_946870|2021-01-26
>hCoV-19/England/ALDP-11956BF/2021|EPI_ISL_946872|2021-01-27
>hCoV-19/England/ALDP-1195AC2/2021|EPI_ISL_946873|2021-01-26
>hCoV-19/England/ALDP-1195A77/2021|EPI_ISL_946874|2021-01-26
>hCoV-19/Wales/ALDP-118B28B/2021|EPI_ISL_946876|2021-01-26
>hCoV-19/England/ALDP-118B27C/2021|EPI_ISL_946878|2021-01-26
>hCoV-19/England/ALDP-118B24F/2021|EPI_ISL_946879|2021-01-26
>hCoV-19/England/ALDP-1195707/2021|EPI_ISL_946881|2021-01-26
>hCoV-19/England/ALDP-118B300/2021|EPI_ISL_946882|2021-01-26
>hCoV-19/England/ALDP-118B91D/2021|EPI_ISL_946884|2021-01-26
>hCoV-19/England/ALDP-118B40D/2021|EPI_ISL_946885|2021-01-26
>hCoV-19/England/ALDP-118B83E/2021|EPI_ISL_946886|2021-01-26
>hCoV-19/England/ALDP-118B4A3/2021|EPI_ISL_946887|2021-01-26
>hCoV-19/England/ALDP-1195FE1/2021|EPI_ISL_946891|2021-01-26
>hCoV-19/England/ALDP-118B7E6/2021|EPI_ISL_946892|2021-01-27
>hCoV-19/England/ALDP-1195EC6/2021|EPI_ISL_946893|2021-01-26
>hCoV-19/England/ALDP-118B397/2021|EPI_ISL_946894|2021-01-26
>hCoV-19/England/ALDP-118BA83/2021|EPI_ISL_946895|2021-01-26
>hCoV-19/England/ALDP-118B33D/2021|EPI_ISL_946897|2021-01-26
>hCoV-19/England/ALDP-11958C8/2021|EPI_ISL_946898|2021-01-27
>hCoV-19/England/ALDP-118B1D9/2021|EPI_ISL_946899|2021-01-25
>hCoV-19/England/MILK-11807E1/2021|EPI_ISL_947300|2021-01-26
>hCoV-19/Indonesia/JB-EIJK101/2020|EPI_ISL_947301|2020-12-10
>hCoV-19/England/MILK-117752F/2021|EPI_ISL_947302|2021-01-26
>hCoV-19/England/MILK-11742C1/2021|EPI_ISL_947303|2021-01-25
>hCoV-19/Indonesia/JK-EIJK102/2020|EPI_ISL_947304|2020-12-11
>hCoV-19/England/MILK-1176775/2021|EPI_ISL_947306|2021-01-25
>hCoV-19/Indonesia/JB-EIJK105/2020|EPI_ISL_947307|2020-12-14
>hCoV-19/Indonesia/JB-EIJK106/2020|EPI_ISL_947309|2020-12-15
>hCoV-19/England/MILK-1180839/2021|EPI_ISL_947310|2021-01-26
>hCoV-19/England/MILK-117D1BC/2021|EPI_ISL_947311|2021-01-25
>hCoV-19/Indonesia/JB-EIJK109/2020|EPI_ISL_947312|2020-12-18
>hCoV-19/England/MILK-117DBAF/2021|EPI_ISL_947313|2021-01-26
>hCoV-19/England/QEUH-11717E3/2021|EPI_ISL_947314|2021-01-25
>hCoV-19/Indonesia/JK-EIJK111/2020|EPI_ISL_947315|2020-12-18
>hCoV-19/England/QEUH-117140A/2021|EPI_ISL_947316|2021-01-26
>hCoV-19/England/MILK-1176793/2021|EPI_ISL_947318|2021-01-23
>hCoV-19/England/ALDP-112896D/2021|EPI_ISL_948600|2021-01-22
>hCoV-19/England/ALDP-114529C/2021|EPI_ISL_948601|2021-01-22
>hCoV-19/England/ALDP-1145663/2021|EPI_ISL_948602|2021-01-22
>hCoV-19/England/ALDP-1144E5D/2021|EPI_ISL_948603|2021-01-22
>hCoV-19/England/ALDP-114544B/2021|EPI_ISL_948604|2021-01-22
>hCoV-19/England/ALDP-1128AD3/2021|EPI_ISL_948606|2021-01-22
>hCoV-19/England/ALDP-114550C/2021|EPI_ISL_948608|2021-01-22
>hCoV-19/England/ALDP-1145250/2021|EPI_ISL_948611|2021-01-22
>hCoV-19/England/ALDP-1145A3A/2021|EPI_ISL_948612|2021-01-22
>hCoV-19/England/ALDP-1145724/2021|EPI_ISL_948613|2021-01-21
>hCoV-19/England/ALDP-1145478/2021|EPI_ISL_948617|2021-01-20
>hCoV-19/England/ALDP-1145E3E/2021|EPI_ISL_948618|2021-01-22
>hCoV-19/England/ALDP-1128C55/2021|EPI_ISL_948620|2021-01-23
>hCoV-19/England/ALDP-1128763/2021|EPI_ISL_948621|2021-01-22
>hCoV-19/England/ALDP-114534E/2021|EPI_ISL_948622|2021-01-22
>hCoV-19/England/ALDP-11450CF/2021|EPI_ISL_948623|2021-01-21
>hCoV-19/England/ALDP-114540F/2021|EPI_ISL_948625|2021-01-22
>hCoV-19/England/ALDP-1145672/2021|EPI_ISL_948626|2021-01-22
>hCoV-19/England/ALDP-1145CBC/2021|EPI_ISL_948627|2021-01-22
>hCoV-19/England/ALDP-11456CD/2021|EPI_ISL_948628|2021-01-23
>hCoV-19/England/ALDP-1145047/2021|EPI_ISL_948629|2021-01-22
>hCoV-19/England/ALDP-1145A85/2021|EPI_ISL_948631|2021-01-22
>hCoV-19/England/ALDP-1145214/2021|EPI_ISL_948635|2021-01-22
>hCoV-19/England/ALDP-1144F96/2021|EPI_ISL_948637|2021-01-21
>hCoV-19/England/ALDP-1144CF9/2021|EPI_ISL_948639|2021-01-22
>hCoV-19/England/ALDP-1128B1C/2021|EPI_ISL_948640|2021-01-22
>hCoV-19/England/ALDP-1145CDA/2021|EPI_ISL_948641|2021-01-22
>hCoV-19/England/ALDP-1128A4C/2021|EPI_ISL_948643|2021-01-21
>hCoV-19/England/ALDP-1144E02/2021|EPI_ISL_948645|2021-01-22
>hCoV-19/England/ALDP-1145126/2021|EPI_ISL_948646|2021-01-22
>hCoV-19/England/ALDP-114586D/2021|EPI_ISL_948647|2021-01-22
>hCoV-19/England/ALDP-11289B8/2021|EPI_ISL_948648|2021-01-22
>hCoV-19/England/ALDP-1144D14/2021|EPI_ISL_948649|2021-01-22
>hCoV-19/England/LOND-12E643C/2021|EPI_ISL_949900|2021-02-03
>hCoV-19/England/LOND-12E644B/2021|EPI_ISL_949901|2021-02-02
>hCoV-19/England/LOND-12E9A91/2021|EPI_ISL_949907|2021-01-23
>hCoV-19/England/LOND-12E9ABF/2021|EPI_ISL_949909|2021-01-25
>hCoV-19/England/LOND-12E9ADD/2021|EPI_ISL_949911|2021-01-26
>hCoV-19/England/LOND-12E9B07/2021|EPI_ISL_949914|2021-01-25
>hCoV-19/England/LOND-12E9B16/2021|EPI_ISL_949915|2021-01-28
>hCoV-19/England/LOND-12E9B25/2021|EPI_ISL_949916|2021-01-28
>hCoV-19/England/LOND-12F64EE/2021|EPI_ISL_949923|2021-01-28
>hCoV-19/England/LOND-12F67E5/2021|EPI_ISL_949930|2021-01-29
>hCoV-19/England/LOND-12F6C13/2021|EPI_ISL_949942|2021-01-30
>hCoV-19/England/LOND-12F6DD4/2021|EPI_ISL_949948|2021-01-27
>hCoV-19/England/LOND-12F6DE3/2021|EPI_ISL_949949|2021-01-28
>hCoV-19/England/LOND-12F6EC2/2021|EPI_ISL_949958|2021-01-31
>hCoV-19/England/LOND-12F7D00/2021|EPI_ISL_949973|2021-02-01
>hCoV-19/England/LOND-DFEC4/2021|EPI_ISL_949978|2021-01-22
>hCoV-19/England/LOND-E4A8C/2021|EPI_ISL_950085|2021-01-09
>hCoV-19/England/LOND-E4AD7/2021|EPI_ISL_950089|2021-01-05
>hCoV-19/England/LOND-E4AE6/2021|EPI_ISL_950090|2021-01-07
>hCoV-19/England/LOND-E4AF5/2021|EPI_ISL_950091|2021-01-06
>hCoV-19/England/LOND-E4B2F/2021|EPI_ISL_950094|2021-01-04
>hCoV-19/England/LOND-E4B3E/2021|EPI_ISL_950095|2021-01-06
>hCoV-19/England/LOND-E4B7A/2021|EPI_ISL_950099|2021-01-05
>hCoV-19/England/OXON-F465E2/2020|EPI_ISL_950900|2020-12-16
>hCoV-19/England/OXON-F46746/2020|EPI_ISL_950904|2020-12-15
>hCoV-19/England/OXON-F468BC/2020|EPI_ISL_950908|2020-12-16
>hCoV-19/England/OXON-F46931/2020|EPI_ISL_950910|2020-12-16
>hCoV-19/England/OXON-F4698C/2020|EPI_ISL_950911|2020-12-15
>hCoV-19/England/OXON-F4699B/2020|EPI_ISL_950912|2020-12-16
>hCoV-19/England/OXON-F469C8/2020|EPI_ISL_950914|2020-12-15
>hCoV-19/England/OXON-F46B4A/2020|EPI_ISL_950918|2020-12-16
>hCoV-19/England/OXON-F46C47/2020|EPI_ISL_950924|2020-12-22
>hCoV-19/England/OXON-F46C65/2020|EPI_ISL_950925|2020-12-22
>hCoV-19/England/OXON-F46C83/2020|EPI_ISL_950926|2020-12-21
>hCoV-19/England/OXON-F46C92/2020|EPI_ISL_950927|2020-12-22
>hCoV-19/England/OXON-F46CFC/2020|EPI_ISL_950928|2020-12-21
>hCoV-19/England/OXON-F46D08/2020|EPI_ISL_950929|2020-12-22
>hCoV-19/England/OXON-F46D44/2020|EPI_ISL_950931|2020-12-22
>hCoV-19/England/OXON-F46DAE/2020|EPI_ISL_950933|2020-12-22
>hCoV-19/England/OXON-F46DDB/2020|EPI_ISL_950934|2020-12-22
>hCoV-19/England/OXON-F46E05/2020|EPI_ISL_950935|2020-12-22
>hCoV-19/England/OXON-F46E14/2020|EPI_ISL_950936|2020-12-21
>hCoV-19/England/OXON-F46E9C/2020|EPI_ISL_950938|2020-12-22
>hCoV-19/England/OXON-F46EAB/2020|EPI_ISL_950939|2020-12-22
>hCoV-19/England/OXON-F46EE7/2020|EPI_ISL_950940|2020-12-21
>hCoV-19/England/OXON-F46F4E/2020|EPI_ISL_950941|2020-12-22
>hCoV-19/England/OXON-F46F8A/2020|EPI_ISL_950943|2020-12-22
>hCoV-19/England/OXON-F46FF3/2020|EPI_ISL_950946|2020-12-22
>hCoV-19/England/OXON-F4701D/2020|EPI_ISL_950948|2020-12-22
>hCoV-19/England/OXON-F4703B/2020|EPI_ISL_950949|2020-12-22
>hCoV-19/England/OXON-F47086/2020|EPI_ISL_950950|2020-12-22
>hCoV-19/England/OXON-F470B3/2020|EPI_ISL_950952|2020-12-21
>hCoV-19/England/OXON-F471A1/2020|EPI_ISL_950953|2020-12-29
>hCoV-19/England/OXON-F471DE/2020|EPI_ISL_950954|2020-12-29
>hCoV-19/Scotland/OXON-F47217/2020|EPI_ISL_950955|2020-12-28
>hCoV-19/Scotland/OXON-F472AE/2020|EPI_ISL_950958|2020-12-29
>hCoV-19/Scotland/OXON-F472BD/2020|EPI_ISL_950959|2020-12-29
>hCoV-19/England/TFCI-2703923/2020|EPI_ISL_953125|2020-12-22
>hCoV-19/England/TFCI-2703950/2020|EPI_ISL_953128|2020-12-22
>hCoV-19/England/TFCI-270396F/2020|EPI_ISL_953129|2020-12-20
>hCoV-19/England/TFCI-270399C/2020|EPI_ISL_953132|2020-12-20
>hCoV-19/England/TFCI-27039C9/2020|EPI_ISL_953135|2020-12-19
>hCoV-19/England/TFCI-27039F6/2020|EPI_ISL_953138|2020-12-20
>hCoV-19/England/TFCI-2703A6C/2020|EPI_ISL_953145|2020-12-21
>hCoV-19/England/TFCI-2703B0F/2020|EPI_ISL_953150|2020-12-21
>hCoV-19/England/TFCI-2703B3C/2020|EPI_ISL_953153|2020-12-21
>hCoV-19/England/TFCI-2703B96/2020|EPI_ISL_953159|2020-12-21
>hCoV-19/England/TFCI-2703D18/2021|EPI_ISL_953174|2021-01-03
>hCoV-19/England/TFCI-2703D63/2021|EPI_ISL_953179|2021-01-03
>hCoV-19/England/TFCI-2703D72/2021|EPI_ISL_953180|2021-01-09
>hCoV-19/England/TFCI-2703D81/2021|EPI_ISL_953181|2021-01-09
>hCoV-19/England/TFCI-2703DBE/2021|EPI_ISL_953184|2021-01-04
>hCoV-19/England/TFCI-2703DCD/2021|EPI_ISL_953185|2021-01-09
>hCoV-19/England/TFCI-2703DDC/2021|EPI_ISL_953186|2021-01-03
>hCoV-19/England/TFCI-2703DFA/2021|EPI_ISL_953188|2021-01-04
>hCoV-19/England/TFCI-2703E15/2021|EPI_ISL_953190|2021-01-04
>hCoV-19/England/TFCI-2703E24/2021|EPI_ISL_953191|2021-01-03
>hCoV-19/England/TFCI-2703E33/2021|EPI_ISL_953192|2021-01-04
>hCoV-19/England/TFCI-2703E42/2021|EPI_ISL_953193|2021-01-09
>hCoV-19/England/TFCI-2703E51/2021|EPI_ISL_953194|2021-01-03
>hCoV-19/England/TFCI-2703E60/2021|EPI_ISL_953195|2021-01-03
>hCoV-19/England/TFCI-2703E8E/2021|EPI_ISL_953197|2021-01-03
>hCoV-19/England/TFCI-2703E9D/2021|EPI_ISL_953198|2021-01-03
>hCoV-19/England/TFCI-2703EAC/2021|EPI_ISL_953199|2021-01-09
>hCoV-19/Canada/QC-JUS-V6111251/2020|EPI_ISL_954445|2020-04-10
>hCoV-19/Canada/QC-JUS-V6111250/2020|EPI_ISL_954446|2020-04-10
>hCoV-19/Canada/QC-JUS-V6100724/2020|EPI_ISL_954478|2020-04-09
>hCoV-19/Canada/QC-JUS-V6100797/2020|EPI_ISL_954483|2020-04-09
>hCoV-19/England/ALDP-1195A2C/2021|EPI_ISL_946800|2021-01-26
>hCoV-19/England/ALDP-118B045/2021|EPI_ISL_946801|2021-01-27
>hCoV-19/England/ALDP-1195C62/2021|EPI_ISL_946805|2021-01-26
>hCoV-19/England/ALDP-118B959/2021|EPI_ISL_946806|2021-01-27
>hCoV-19/England/ALDP-118B115/2021|EPI_ISL_946808|2021-01-26
>hCoV-19/England/ALDP-118B564/2021|EPI_ISL_946809|2021-01-26
>hCoV-19/England/ALDP-118B670/2021|EPI_ISL_946810|2021-01-26
>hCoV-19/England/ALDP-1195CBD/2021|EPI_ISL_946814|2021-01-26
>hCoV-19/Indonesia/BT-EIJK78/2020|EPI_ISL_947270|2020-11-19
>hCoV-19/Indonesia/JK-EIJK85/2020|EPI_ISL_947278|2020-12-02
>hCoV-19/England/QEUH-11717D4/2021|EPI_ISL_947280|2021-01-25
>hCoV-19/Indonesia/JB-EIJK86/2020|EPI_ISL_947281|2020-12-02
>hCoV-19/England/MILK-117EAA1/2021|EPI_ISL_947282|2021-01-26
>hCoV-19/England/QEUH-1171FDC/2021|EPI_ISL_947283|2021-01-26
>hCoV-19/Indonesia/BT-EIJK92/2020|EPI_ISL_947284|2020-12-03
>hCoV-19/England/MILK-1175390/2021|EPI_ISL_947286|2021-01-25
>hCoV-19/Indonesia/BT-EIJK93/2020|EPI_ISL_947287|2020-12-02
>hCoV-19/England/MILK-1175345/2021|EPI_ISL_947288|2021-01-25
>hCoV-19/England/MILK-11774C8/2021|EPI_ISL_947289|2021-01-26
>hCoV-19/Indonesia/BT-EIJK94/2020|EPI_ISL_947290|2020-12-02
>hCoV-19/England/MILK-1173F8F/2021|EPI_ISL_947291|2021-01-25
>hCoV-19/England/MILK-117757A/2021|EPI_ISL_947292|2021-01-26
>hCoV-19/Indonesia/JK-EIJK96/2020|EPI_ISL_947293|2020-12-07
>hCoV-19/England/QEUH-11720D8/2021|EPI_ISL_947294|2021-01-27
>hCoV-19/England/QEUH-117181D/2021|EPI_ISL_947295|2021-01-25
>hCoV-19/Indonesia/JB-EIJK99/2020|EPI_ISL_947298|2020-12-10
>hCoV-19/England/MILK-11767EE/2021|EPI_ISL_947299|2021-01-25
>hCoV-19/Scotland/QEUH-1015603/2021|EPI_ISL_949002|2021-01-15
>hCoV-19/Scotland/QEUH-10157C4/2021|EPI_ISL_949006|2021-01-15
>hCoV-19/Scotland/QEUH-1015797/2021|EPI_ISL_949009|2021-01-15
>hCoV-19/Scotland/QEUH-1014EEE/2021|EPI_ISL_949010|2021-01-15
>hCoV-19/Scotland/QEUH-10160C8/2021|EPI_ISL_949014|2021-01-15
>hCoV-19/Scotland/QEUH-1014B32/2021|EPI_ISL_949015|2021-01-15
>hCoV-19/Belgium/Jessa_55-2103-000136/2021|EPI_ISL_949016|2021-01-18
>hCoV-19/Scotland/QEUH-101613E/2021|EPI_ISL_949017|2021-01-15
>hCoV-19/Scotland/QEUH-1015D1D/2021|EPI_ISL_949018|2021-01-15
>hCoV-19/Scotland/QEUH-101506F/2021|EPI_ISL_949020|2021-01-15
>hCoV-19/Scotland/QEUH-1014B14/2021|EPI_ISL_949021|2021-01-15
>hCoV-19/Scotland/QEUH-1014B05/2021|EPI_ISL_949023|2021-01-15
>hCoV-19/Scotland/QEUH-101507E/2021|EPI_ISL_949025|2021-01-15
>hCoV-19/Scotland/QEUH-1014BBA/2021|EPI_ISL_949026|2021-01-15
>hCoV-19/Scotland/QEUH-10161A7/2021|EPI_ISL_949027|2021-01-15
>hCoV-19/Scotland/QEUH-1014AEA/2021|EPI_ISL_949030|2021-01-15
>hCoV-19/Scotland/QEUH-1015CD4/2021|EPI_ISL_949031|2021-01-15
>hCoV-19/Scotland/QEUH-1014B9C/2021|EPI_ISL_949033|2021-01-15
>hCoV-19/Scotland/QEUH-10160F5/2021|EPI_ISL_949034|2021-01-15
>hCoV-19/Scotland/QEUH-1016189/2021|EPI_ISL_949036|2021-01-15
>hCoV-19/Scotland/QEUH-1015CB6/2021|EPI_ISL_949037|2021-01-15
>hCoV-19/Scotland/QEUH-10160E6/2021|EPI_ISL_949040|2021-01-15
>hCoV-19/Scotland/QEUH-1016110/2021|EPI_ISL_949043|2021-01-15
>hCoV-19/Scotland/QEUH-1016101/2021|EPI_ISL_949044|2021-01-15
>hCoV-19/Scotland/QEUH-1014B50/2021|EPI_ISL_949047|2021-01-15
>hCoV-19/Scotland/QEUH-101616B/2021|EPI_ISL_949048|2021-01-15
>hCoV-19/Scotland/QEUH-1015D4A/2021|EPI_ISL_949049|2021-01-15
>hCoV-19/Scotland/QEUH-10166E4/2021|EPI_ISL_949050|2021-01-15
>hCoV-19/Scotland/QEUH-101670F/2021|EPI_ISL_949051|2021-01-15
>hCoV-19/Scotland/QEUH-1015D86/2021|EPI_ISL_949053|2021-01-15
>hCoV-19/Scotland/QEUH-1014B23/2021|EPI_ISL_949054|2021-01-15
>hCoV-19/Scotland/QEUH-1014BAB/2021|EPI_ISL_949056|2021-01-15
>hCoV-19/Scotland/QEUH-101617A/2021|EPI_ISL_949057|2021-01-15
>hCoV-19/Scotland/QEUH-101508D/2021|EPI_ISL_949058|2021-01-15
>hCoV-19/Scotland/QEUH-101615C/2021|EPI_ISL_949061|2021-01-15
>hCoV-19/Scotland/QEUH-10166F3/2021|EPI_ISL_949064|2021-01-15
>hCoV-19/Scotland/QEUH-1014B6F/2021|EPI_ISL_949066|2021-01-15
>hCoV-19/North Macedonia/29123/2020|EPI_ISL_949067|2020-12-23
>hCoV-19/Belgium/Jessa_11-2103-004725/2021|EPI_ISL_949073|2021-01-20
>hCoV-19/Belgium/Jessa_11-2103-004763/2021|EPI_ISL_949074|2021-01-20
>hCoV-19/Belgium/Jessa_11-2103-004826/2021|EPI_ISL_949075|2021-01-20
>hCoV-19/Belgium/Jessa_11-2103-004837/2021|EPI_ISL_949076|2021-01-20
>hCoV-19/Belgium/Jessa_11-2103-006822/2021|EPI_ISL_949086|2021-01-21
>hCoV-19/Belgium/Jessa_11-2103-006835/2021|EPI_ISL_949087|2021-01-21
>hCoV-19/England/LOND-E00CA/2021|EPI_ISL_950003|2021-01-22
>hCoV-19/England/LOND-E00D9/2021|EPI_ISL_950004|2021-01-22
>hCoV-19/England/LOND-E015E/2021|EPI_ISL_950009|2021-01-23
>hCoV-19/England/LOND-E018B/2021|EPI_ISL_950011|2021-01-23
>hCoV-19/England/LOND-E01D6/2021|EPI_ISL_950015|2021-01-23
>hCoV-19/England/LOND-E01F4/2021|EPI_ISL_950017|2021-01-22
>hCoV-19/England/LOND-E021F/2021|EPI_ISL_950018|2021-01-22
>hCoV-19/England/LOND-E026A/2021|EPI_ISL_950023|2021-01-23
>hCoV-19/England/LOND-E02A6/2021|EPI_ISL_950027|2021-01-23
>hCoV-19/England/LOND-E02B5/2021|EPI_ISL_950028|2021-01-25
>hCoV-19/England/LOND-E031C/2021|EPI_ISL_950032|2021-01-23
>hCoV-19/England/LOND-E0367/2021|EPI_ISL_950036|2021-01-24
>hCoV-19/England/LOND-E03C1/2021|EPI_ISL_950041|2021-01-26
>hCoV-19/England/LOND-E03EF/2021|EPI_ISL_950042|2021-01-25
>hCoV-19/England/LOND-E0428/2021|EPI_ISL_950046|2021-01-25
>hCoV-19/England/LOND-E0437/2021|EPI_ISL_950047|2021-01-26
>hCoV-19/England/LOND-E0455/2021|EPI_ISL_950049|2021-01-26
>hCoV-19/England/LOND-E0464/2021|EPI_ISL_950050|2021-01-26
>hCoV-19/England/LOND-E0491/2021|EPI_ISL_950053|2021-01-26
>hCoV-19/England/LOND-E0516/2021|EPI_ISL_950057|2021-01-25
>hCoV-19/England/LOND-E059E/2021|EPI_ISL_950062|2021-01-26
>hCoV-19/England/LOND-E4970/2021|EPI_ISL_950068|2021-01-06
>hCoV-19/England/LOND-E498F/2021|EPI_ISL_950069|2021-01-09
>hCoV-19/England/LOND-E49CB/2021|EPI_ISL_950073|2021-01-06
>hCoV-19/England/LOND-E49DA/2021|EPI_ISL_950074|2021-01-08
>hCoV-19/England/LOND-E4A04/2021|EPI_ISL_950077|2021-01-09
>hCoV-19/England/OXON-F50B2F/2021|EPI_ISL_951300|2021-01-10
>hCoV-19/England/OXON-F50BE3/2021|EPI_ISL_951301|2021-01-07
>hCoV-19/England/OXON-F50E08/2021|EPI_ISL_951304|2021-01-11
>hCoV-19/England/OXON-F50F41/2021|EPI_ISL_951307|2021-01-11
>hCoV-19/Scotland/OXON-F50FD8/2021|EPI_ISL_951308|2021-01-08
>hCoV-19/England/OXON-F5102F/2021|EPI_ISL_951309|2021-01-10
>hCoV-19/England/OXON-F510F2/2021|EPI_ISL_951311|2021-01-12
>hCoV-19/England/OXON-F51186/2021|EPI_ISL_951313|2021-01-12
>hCoV-19/England/OXON-F51238/2021|EPI_ISL_951316|2021-01-10
>hCoV-19/England/OXON-F51292/2021|EPI_ISL_951317|2021-01-11
>hCoV-19/England/OXON-F525F2/2021|EPI_ISL_951319|2021-01-04
>hCoV-19/England/OXON-F5264A/2021|EPI_ISL_951320|2021-01-05
>hCoV-19/England/OXON-F526C2/2021|EPI_ISL_951323|2021-01-05
>hCoV-19/England/OXON-F52738/2021|EPI_ISL_951324|2021-01-06
>hCoV-19/England/OXON-F527CF/2021|EPI_ISL_951326|2021-01-06
>hCoV-19/Wales/OXON-F527FC/2021|EPI_ISL_951327|2021-01-06
>hCoV-19/England/OXON-F52808/2021|EPI_ISL_951328|2021-01-05
>hCoV-19/England/OXON-F52844/2021|EPI_ISL_951329|2021-01-06
>hCoV-19/England/OXON-F52932/2021|EPI_ISL_951331|2021-01-06
>hCoV-19/England/OXON-F5297E/2021|EPI_ISL_951333|2021-01-05
>hCoV-19/England/OXON-F529AB/2021|EPI_ISL_951334|2021-01-05
>hCoV-19/England/OXON-F529F6/2021|EPI_ISL_951335|2021-01-05
>hCoV-19/England/OXON-F52A5D/2021|EPI_ISL_951336|2021-01-05
>hCoV-19/England/OXON-F52B1E/2021|EPI_ISL_951338|2021-01-02
>hCoV-19/England/OXON-F52C93/2021|EPI_ISL_951339|2021-01-05
>hCoV-19/England/OXON-F52CB1/2021|EPI_ISL_951340|2021-01-05
>hCoV-19/England/OXON-F52DCD/2021|EPI_ISL_951341|2021-01-06
>hCoV-19/England/OXON-F52E33/2021|EPI_ISL_951342|2021-01-06
>hCoV-19/England/OXON-F52E51/2020|EPI_ISL_951343|2020-12-27
>hCoV-19/England/OXON-F52E8E/2021|EPI_ISL_951344|2021-01-06
>hCoV-19/England/OXON-F52F30/2021|EPI_ISL_951346|2021-01-07
>hCoV-19/England/OXON-F52F8B/2021|EPI_ISL_951347|2021-01-07
>hCoV-19/England/OXON-F52FD6/2021|EPI_ISL_951349|2021-01-07
>hCoV-19/Northern Ireland/OXON-F5301E/2021|EPI_ISL_951351|2021-01-07
>hCoV-19/England/OXON-F5304B/2021|EPI_ISL_951352|2021-01-07
>hCoV-19/England/OXON-F53069/2021|EPI_ISL_951353|2021-01-07
>hCoV-19/England/OXON-F5311B/2021|EPI_ISL_951356|2021-01-09
>hCoV-19/England/OXON-F531EE/2021|EPI_ISL_951359|2021-01-16
>hCoV-19/England/OXON-F53227/2021|EPI_ISL_951360|2021-01-18
>hCoV-19/England/OXON-F53245/2021|EPI_ISL_951361|2021-01-15
>hCoV-19/England/OXON-F53333/2021|EPI_ISL_951362|2021-01-11
>hCoV-19/England/OXON-F5338E/2021|EPI_ISL_951364|2021-01-10
>hCoV-19/England/OXON-F533E8/2021|EPI_ISL_951366|2021-01-08
>hCoV-19/England/OXON-F53403/2021|EPI_ISL_951367|2021-01-09
>hCoV-19/England/OXON-F53412/2021|EPI_ISL_951368|2021-01-17
>hCoV-19/England/OXON-F5345E/2021|EPI_ISL_951370|2021-01-19
>hCoV-19/England/OXON-F5346D/2021|EPI_ISL_951371|2021-01-18
>hCoV-19/England/OXON-F5347C/2021|EPI_ISL_951372|2021-01-17
>hCoV-19/England/OXON-F5348B/2021|EPI_ISL_951373|2021-01-16
>hCoV-19/England/OXON-F534F4/2021|EPI_ISL_951376|2021-01-11
>hCoV-19/England/OXON-F5353D/2021|EPI_ISL_951378|2021-01-14
>hCoV-19/England/OXON-F53579/2021|EPI_ISL_951379|2021-01-13
>hCoV-19/England/OXON-F53685/2021|EPI_ISL_951380|2021-01-13
>hCoV-19/England/OXON-F537BF/2021|EPI_ISL_951381|2021-01-03
>hCoV-19/England/OXON-F53CA1/2021|EPI_ISL_951382|2021-01-05
>hCoV-19/England/OXON-F53CDE/2021|EPI_ISL_951383|2021-01-12
>hCoV-19/England/OXON-F53D44/2021|EPI_ISL_951384|2021-01-04
>hCoV-19/England/OXON-F53D9F/2021|EPI_ISL_951386|2021-01-04
>hCoV-19/England/OXON-F53E23/2021|EPI_ISL_951387|2021-01-12
>hCoV-19/England/OXON-F53E32/2021|EPI_ISL_951388|2021-01-12
>hCoV-19/England/OXON-F53EF6/2021|EPI_ISL_951389|2021-01-08
>hCoV-19/England/OXON-F53FC6/2021|EPI_ISL_951391|2021-01-08
>hCoV-19/England/OXON-F54174/2021|EPI_ISL_951395|2021-01-10
>hCoV-19/England/OXON-F541A1/2021|EPI_ISL_951396|2021-01-10
>hCoV-19/England/OXON-F542CC/2021|EPI_ISL_951397|2021-01-05
>hCoV-19/England/OXON-F542DB/2021|EPI_ISL_951398|2021-01-05
>hCoV-19/England/PORT-2EC0EA/2021|EPI_ISL_952621|2021
>hCoV-19/England/PORT-2EC0F9/2021|EPI_ISL_952622|2021
>hCoV-19/England/PORT-2EC105/2021|EPI_ISL_952623|2021
>hCoV-19/England/PORT-2EC17E/2021|EPI_ISL_952630|2021
>hCoV-19/England/PORT-2EC1E7/2021|EPI_ISL_952637|2021
>hCoV-19/England/PORT-2EC1F6/2021|EPI_ISL_952638|2021
>hCoV-19/England/PORT-2EC202/2021|EPI_ISL_952639|2021
>hCoV-19/England/PORT-2EC211/2021|EPI_ISL_952640|2021
>hCoV-19/England/PORT-2EC25D/2021|EPI_ISL_952644|2021
>hCoV-19/England/PORT-2EC26C/2021|EPI_ISL_952645|2021
>hCoV-19/England/PORT-2EC27B/2021|EPI_ISL_952646|2021
>hCoV-19/England/PORT-2EC299/2021|EPI_ISL_952648|2021
>hCoV-19/England/PORT-2EC2A8/2021|EPI_ISL_952649|2021
>hCoV-19/England/PORT-2EC2E4/2021|EPI_ISL_952653|2021
>hCoV-19/England/PORT-2EC2F3/2021|EPI_ISL_952654|2021
>hCoV-19/England/PORT-2EC30F/2021|EPI_ISL_952655|2021
>hCoV-19/England/PORT-2EC31E/2021|EPI_ISL_952656|2021
>hCoV-19/England/PORT-2EC33C/2021|EPI_ISL_952658|2021
>hCoV-19/England/PORT-2EC3F0/2021|EPI_ISL_952670|2021
>hCoV-19/England/PORT-2EC42A/2021|EPI_ISL_952672|2021
>hCoV-19/England/PORT-2EC484/2021|EPI_ISL_952676|2021
>hCoV-19/England/PORT-2EC493/2021|EPI_ISL_952677|2021-01-18
>hCoV-19/England/PORT-2EC4A2/2021|EPI_ISL_952678|2021
>hCoV-19/England/PORT-2EC4FD/2021|EPI_ISL_952681|2021
>hCoV-19/England/PORT-2EC509/2021|EPI_ISL_952682|2021
>hCoV-19/England/PORT-2EC518/2021|EPI_ISL_952683|2021
>hCoV-19/England/PORT-2EC527/2021|EPI_ISL_952684|2021
>hCoV-19/England/PORT-2EC554/2021|EPI_ISL_952687|2021
>hCoV-19/England/PORT-2EC590/2021|EPI_ISL_952690|2021
>hCoV-19/England/PORT-2EC5BE/2021|EPI_ISL_952692|2021
>hCoV-19/England/PORT-2EC5CD/2021|EPI_ISL_952693|2021
>hCoV-19/England/PORT-2EC5DC/2021|EPI_ISL_952694|2021
>hCoV-19/England/PORT-2EC606/2021|EPI_ISL_952697|2021
>hCoV-19/England/PORT-2EC615/2021|EPI_ISL_952698|2021
>hCoV-19/England/PORT-2EC624/2021|EPI_ISL_952699|2021
>hCoV-19/France/IDF-IPP01892/2021|EPI_ISL_953959|2021-01-26
>hCoV-19/France/IDF-IPP01958/2021|EPI_ISL_953960|2021-01-24
>hCoV-19/France/IDF-IPP01981/2021|EPI_ISL_953961|2021-01-24
>hCoV-19/France/IDF-IPP01982/2021|EPI_ISL_953962|2021-01-24
>hCoV-19/France/IDF-IPP01868/2021|EPI_ISL_953963|2021-01-23
>hCoV-19/France/IDF-IPP01891/2021|EPI_ISL_953964|2021-01-23
>hCoV-19/France/IDF-IPP01983/2021|EPI_ISL_953965|2021-01-23
>hCoV-19/France/IDF-IPP01680/2021|EPI_ISL_953966|2021-01-22
>hCoV-19/France/CVL-IPP01699/2021|EPI_ISL_953967|2021-01-22
>hCoV-19/France/NOR-IPP01726/2021|EPI_ISL_953968|2021-01-22
>hCoV-19/France/IDF-IPP01754/2021|EPI_ISL_953969|2021-01-22
>hCoV-19/France/IDF-IPP01710/2021|EPI_ISL_953970|2021-01-21
>hCoV-19/France/PDL-IPP01746/2021|EPI_ISL_953971|2021-01-21
>hCoV-19/France/GES-IPP01771/2021|EPI_ISL_953972|2021-01-21
>hCoV-19/France/GES-IPP01773/2021|EPI_ISL_953973|2021-01-21
>hCoV-19/France/PDL-IPP01880/2021|EPI_ISL_953974|2021-01-21
>hCoV-19/France/PDL-IPP01881/2021|EPI_ISL_953975|2021-01-21
>hCoV-19/France/IDF-IPP01679/2021|EPI_ISL_953976|2021-01-20
>hCoV-19/France/IDF-IPP01703/2021|EPI_ISL_953977|2021-01-20
>hCoV-19/France/IDF-IPP01706/2021|EPI_ISL_953978|2021-01-20
>hCoV-19/France/PDL-IPP01743/2021|EPI_ISL_953979|2021-01-20
>hCoV-19/France/PDL-IPP01782/2021|EPI_ISL_953980|2021-01-20
>hCoV-19/France/PDL-IPP01784/2021|EPI_ISL_953981|2021-01-20
>hCoV-19/France/PDL-IPP01785/2021|EPI_ISL_953982|2021-01-20
>hCoV-19/France/PDL-IPP01786/2021|EPI_ISL_953983|2021-01-20
>hCoV-19/France/PDL-IPP01787/2021|EPI_ISL_953984|2021-01-20
>hCoV-19/France/BRE-IPP01843/2021|EPI_ISL_953985|2021-01-20
>hCoV-19/France/HDF-IPP01729/2021|EPI_ISL_953986|2021-01-19
>hCoV-19/France/BRE-IPP01842/2021|EPI_ISL_953987|2021-01-19
>hCoV-19/France/PDL-IPP01728/2021|EPI_ISL_953988|2021-01-18
>hCoV-19/France/PDL-IPP01742/2021|EPI_ISL_953989|2021-01-18
>hCoV-19/France/GES-IPP01770/2021|EPI_ISL_953990|2021-01-18
>hCoV-19/France/BRE-IPP01856/2021|EPI_ISL_953991|2021-01-17
>hCoV-19/France/BRE-IPP01844/2021|EPI_ISL_953992|2021-01-16
>hCoV-19/France/BRE-IPP01854/2021|EPI_ISL_953993|2021-01-16
>hCoV-19/France/IDF-IPP01651/2021|EPI_ISL_953994|2021-01-14
>hCoV-19/France/BRE-IPP01851/2021|EPI_ISL_953995|2021-01-13
>hCoV-19/France/BRE-IPP01852/2021|EPI_ISL_953996|2021-01-13
>hCoV-19/France/BRE-IPP01857/2021|EPI_ISL_953997|2021-01-07
>hCoV-19/France/IDF-IPP01642/2021|EPI_ISL_953998|2021
>hCoV-19/France/IDF-IPP01643/2021|EPI_ISL_953999|2021
>hCoV-19/Canada/QC-JUS-V6120484/2020|EPI_ISL_954400|2020-04-11
>hCoV-19/Canada/QC-JUS-V6110868/2020|EPI_ISL_954402|2020-04-11
>hCoV-19/Canada/QC-JUS-V6111025/2020|EPI_ISL_954403|2020-04-11
>hCoV-19/Canada/QC-JUS-V6120693/2020|EPI_ISL_954408|2020-04-11
>hCoV-19/Canada/QC-JUS-V6120700/2020|EPI_ISL_954409|2020-04-11
>hCoV-19/Canada/QC-JUS-V6120706/2020|EPI_ISL_954410|2020-04-11
>hCoV-19/Canada/QC-JUS-V6120722/2020|EPI_ISL_954411|2020-04-11
>hCoV-19/Canada/QC-JUS-V6120681/2020|EPI_ISL_954412|2020-04-11
>hCoV-19/Canada/QC-JUS-V6120657/2020|EPI_ISL_954413|2020-04-11
>hCoV-19/Canada/QC-JUS-V6120654/2020|EPI_ISL_954414|2020-04-11
>hCoV-19/Canada/QC-JUS-V6120615/2020|EPI_ISL_954415|2020-04-11
>hCoV-19/Canada/QC-JUS-V6120604/2020|EPI_ISL_954416|2020-04-11
>hCoV-19/Canada/QC-JUS-V6120636/2020|EPI_ISL_954417|2020-04-11
>hCoV-19/Canada/QC-JUS-V6120703/2020|EPI_ISL_954418|2020-04-11
>hCoV-19/Canada/QC-JUS-V6120487/2020|EPI_ISL_954419|2020-04-11
>hCoV-19/Canada/QC-JUS-V6100843/2020|EPI_ISL_954425|2020-04-10
>hCoV-19/USA/CA-CZB-19352/2020|EPI_ISL_955737|2020-12-30
>hCoV-19/England/ALDP-119D49F/2021|EPI_ISL_945691|2021-01-27
>hCoV-19/England/ALDP-119D21D/2021|EPI_ISL_945693|2021-01-27
>hCoV-19/England/ALDP-119C73D/2021|EPI_ISL_945694|2021-01-27
>hCoV-19/England/ALDP-119CCE3/2021|EPI_ISL_945695|2021-01-27
>hCoV-19/England/ALDP-119D1C5/2021|EPI_ISL_945696|2021-01-28
>hCoV-19/England/ALDP-119CEED/2021|EPI_ISL_945697|2021-01-28
>hCoV-19/England/ALDP-119D0AA/2021|EPI_ISL_945698|2021-01-28
>hCoV-19/England/MILK-11911EF/2021|EPI_ISL_946100|2021-01-26
>hCoV-19/England/MILK-118FB04/2021|EPI_ISL_946102|2021-01-26
>hCoV-19/England/MILK-1192421/2021|EPI_ISL_946103|2021-01-27
>hCoV-19/England/MILK-118C150/2021|EPI_ISL_946104|2021-01-26
>hCoV-19/England/MILK-118D2A7/2021|EPI_ISL_946105|2021-01-26
>hCoV-19/England/QEUH-11893B7/2021|EPI_ISL_946106|2021-01-28
>hCoV-19/England/MILK-118C1AB/2021|EPI_ISL_946107|2021-01-26
>hCoV-19/England/MILK-1190520/2021|EPI_ISL_946108|2021-01-26
>hCoV-19/England/MILK-1180884/2021|EPI_ISL_947200|2021-01-26
>hCoV-19/England/MILK-1175925/2021|EPI_ISL_947201|2021-01-24
>hCoV-19/England/MILK-1180F07/2021|EPI_ISL_947203|2021-01-26
>hCoV-19/England/QEUH-1170C6D/2021|EPI_ISL_947204|2021-01-25
>hCoV-19/England/MILK-1174285/2021|EPI_ISL_947205|2021-01-25
>hCoV-19/England/MILK-11807B4/2021|EPI_ISL_947206|2021-01-26
>hCoV-19/England/MILK-117D0EC/2021|EPI_ISL_947207|2021-01-25
>hCoV-19/England/MILK-117D0A0/2021|EPI_ISL_947209|2021-01-25
>hCoV-19/England/MILK-11753AF/2021|EPI_ISL_947210|2021-01-25
>hCoV-19/England/QEUH-1170FEC/2021|EPI_ISL_947214|2021-01-26
>hCoV-19/England/MILK-1180866/2021|EPI_ISL_947215|2021-01-26
>hCoV-19/England/MILK-11742EF/2021|EPI_ISL_947216|2021-01-25
>hCoV-19/England/MILK-117D143/2021|EPI_ISL_947218|2021-01-25
>hCoV-19/England/MILK-1174319/2021|EPI_ISL_947219|2021-01-25
>hCoV-19/England/MILK-117754D/2021|EPI_ISL_947220|2021-01-26
>hCoV-19/England/MILK-117EA83/2021|EPI_ISL_947222|2021-01-26
>hCoV-19/England/MILK-117CE01/2021|EPI_ISL_947223|2021-01-25
>hCoV-19/England/MILK-1176872/2021|EPI_ISL_947224|2021-01-25
>hCoV-19/England/MILK-117D19E/2021|EPI_ISL_947226|2021-01-25
>hCoV-19/England/MILK-1173F25/2021|EPI_ISL_947227|2021-01-25
>hCoV-19/England/QEUH-1170B9D/2021|EPI_ISL_947229|2021-01-26
>hCoV-19/England/QEUH-1171552/2021|EPI_ISL_947230|2021-01-27
>hCoV-19/England/MILK-1176818/2021|EPI_ISL_947231|2021-01-25
>hCoV-19/England/MILK-1176863/2021|EPI_ISL_947232|2021-01-25
>hCoV-19/England/MILK-117CE10/2021|EPI_ISL_947234|2021-01-25
>hCoV-19/England/MILK-117755C/2021|EPI_ISL_947235|2021-01-26
>hCoV-19/England/QEUH-11717C5/2021|EPI_ISL_947236|2021-01-26
>hCoV-19/England/QEUH-1171798/2021|EPI_ISL_947239|2021-01-26
>hCoV-19/England/MILK-117CEB6/2021|EPI_ISL_947240|2021-01-24
>hCoV-19/England/MILK-117DB45/2021|EPI_ISL_947242|2021-01-26
>hCoV-19/England/MILK-1176854/2021|EPI_ISL_947243|2021-01-25
>hCoV-19/England/MILK-1174294/2021|EPI_ISL_947244|2021-01-25
>hCoV-19/England/QEUH-1171FAF/2021|EPI_ISL_947245|2021-01-26
>hCoV-19/England/MILK-11758A0/2021|EPI_ISL_947246|2021-01-25
>hCoV-19/Indonesia/JB-EIJK59/2020|EPI_ISL_947247|2020-11-05
>hCoV-19/England/MILK-1175907/2021|EPI_ISL_947248|2021-01-25
>hCoV-19/Indonesia/JB-EIJK63/2020|EPI_ISL_947249|2020-11-10
>hCoV-19/England/MILK-117DC15/2021|EPI_ISL_947251|2021-01-26
>hCoV-19/Indonesia/JB-EIJK64/2020|EPI_ISL_947252|2020-11-10
>hCoV-19/England/MILK-1173F34/2021|EPI_ISL_947254|2021-01-25
>hCoV-19/Indonesia/JB-EIJK65/2020|EPI_ISL_947255|2020-11-10
>hCoV-19/England/MILK-1176836/2021|EPI_ISL_947256|2021-01-23
>hCoV-19/Indonesia/JB-EIJK66/2020|EPI_ISL_947257|2020-11-11
>hCoV-19/England/MILK-11807C3/2021|EPI_ISL_947258|2021-01-26
>hCoV-19/England/MILK-11774B9/2021|EPI_ISL_947259|2021-01-26
>hCoV-19/Indonesia/JB-EIJK68/2020|EPI_ISL_947260|2020-11-11
>hCoV-19/England/MILK-11753BE/2021|EPI_ISL_947261|2021-01-23
>hCoV-19/England/QEUH-1171419/2021|EPI_ISL_947263|2021-01-25
>hCoV-19/England/MILK-1175916/2021|EPI_ISL_947264|2021-01-25
>hCoV-19/Indonesia/BT-EIJK73/2020|EPI_ISL_947265|2020-11-16
>hCoV-19/England/MILK-117EA92/2021|EPI_ISL_947266|2021-01-26
>hCoV-19/England/QEUH-1170F91/2021|EPI_ISL_947267|2021-01-26
>hCoV-19/Indonesia/JK-EIJK76/2020|EPI_ISL_947268|2020-11-18
>hCoV-19/England/QEUH-11717F2/2021|EPI_ISL_947269|2021-01-26
>hCoV-19/England/MILK-117CEA7/2021|EPI_ISL_947274|2021-01-24
>hCoV-19/Indonesia/JB-EIJK83/2020|EPI_ISL_947275|2020-12-01
>hCoV-19/England/MILK-117DC06/2021|EPI_ISL_947276|2021-01-26
>hCoV-19/England/MILK-1180F16/2021|EPI_ISL_947277|2021-01-26
>hCoV-19/England/MILK-11767FD/2021|EPI_ISL_947279|2021-01-25
>hCoV-19/England/MILK-1176766/2021|EPI_ISL_947400|2021-01-24
>hCoV-19/England/MILK-1174267/2021|EPI_ISL_947401|2021-01-25
>hCoV-19/England/MILK-11758EC/2021|EPI_ISL_947403|2021-01-25
>hCoV-19/England/QEUH-11718C2/2021|EPI_ISL_947404|2021-01-25
>hCoV-19/England/QEUH-1171F54/2021|EPI_ISL_947405|2021-01-26
>hCoV-19/England/ALDP-114E8FB/2021|EPI_ISL_947406|2021-01-24
>hCoV-19/England/ALDP-114F599/2021|EPI_ISL_947407|2021-01-24
>hCoV-19/England/ALDP-114F64B/2021|EPI_ISL_947408|2021-01-24
>hCoV-19/England/ALDP-114E4AC/2021|EPI_ISL_947409|2021-01-24
>hCoV-19/England/ALDP-114E442/2021|EPI_ISL_947410|2021-01-23
>hCoV-19/England/ALDP-1150322/2021|EPI_ISL_947412|2021-01-23
>hCoV-19/England/ALDP-115036E/2021|EPI_ISL_947413|2021-01-23
>hCoV-19/England/ALDP-114E512/2021|EPI_ISL_947414|2021-01-23
>hCoV-19/England/ALDP-114D883/2021|EPI_ISL_947415|2021-01-22
>hCoV-19/England/ALDP-114E828/2021|EPI_ISL_947417|2021-01-24
>hCoV-19/England/ALDP-114DCD2/2021|EPI_ISL_947418|2021-01-24
>hCoV-19/England/ALDP-115044D/2021|EPI_ISL_947419|2021-01-24
>hCoV-19/England/ALDP-114DCE1/2021|EPI_ISL_947420|2021-01-24
>hCoV-19/England/ALDP-11507BD/2021|EPI_ISL_947421|2021-01-23
>hCoV-19/England/ALDP-114F12C/2021|EPI_ISL_947423|2021-01-23
>hCoV-19/England/ALDP-114DAC9/2021|EPI_ISL_947425|2021-01-24
>hCoV-19/England/ALDP-114E7C1/2021|EPI_ISL_947426|2021-01-24
>hCoV-19/England/ALDP-114F2CF/2021|EPI_ISL_947427|2021-01-23
>hCoV-19/England/ALDP-114E5E5/2021|EPI_ISL_947428|2021-01-24
>hCoV-19/England/ALDP-11502AD/2021|EPI_ISL_947430|2021-01-23
>hCoV-19/England/ALDP-1150735/2021|EPI_ISL_947431|2021-01-24
>hCoV-19/England/ALDP-1150568/2021|EPI_ISL_947432|2021-01-23
>hCoV-19/England/ALDP-11504A7/2021|EPI_ISL_947433|2021-01-23
>hCoV-19/England/ALDP-114F353/2021|EPI_ISL_947434|2021-01-23
>hCoV-19/England/ALDP-114F13B/2021|EPI_ISL_947435|2021-01-24
>hCoV-19/England/ALDP-1150304/2021|EPI_ISL_947436|2021-01-23
>hCoV-19/England/ALDP-1150683/2021|EPI_ISL_947437|2021-01-24
>hCoV-19/England/ALDP-114F2FC/2021|EPI_ISL_947439|2021-01-23
>hCoV-19/England/ALDP-11450A1/2021|EPI_ISL_948530|2021-01-22
>hCoV-19/England/ALDP-1145B37/2021|EPI_ISL_948531|2021-01-22
>hCoV-19/England/ALDP-1145566/2021|EPI_ISL_948533|2021-01-22
>hCoV-19/England/ALDP-11458E5/2021|EPI_ISL_948535|2021-01-22
>hCoV-19/England/ALDP-1145BFB/2021|EPI_ISL_948538|2021-01-22
>hCoV-19/England/ALDP-1128A79/2021|EPI_ISL_948539|2021-01-22
>hCoV-19/England/ALDP-11454A5/2021|EPI_ISL_948542|2021-01-23
>hCoV-19/England/ALDP-1145B19/2021|EPI_ISL_948544|2021-01-22
>hCoV-19/England/ALDP-11453D5/2021|EPI_ISL_948545|2021-01-23
>hCoV-19/England/ALDP-11452C9/2021|EPI_ISL_948546|2021-01-22
>hCoV-19/England/ALDP-11286C0/2021|EPI_ISL_948547|2021-01-22
>hCoV-19/England/ALDP-1145205/2021|EPI_ISL_948549|2021-01-22
>hCoV-19/England/ALDP-1128B49/2021|EPI_ISL_948550|2021-01-22
>hCoV-19/England/ALDP-11452BA/2021|EPI_ISL_948551|2021-01-21
>hCoV-19/England/ALDP-1145BEC/2021|EPI_ISL_948552|2021-01-22
>hCoV-19/England/ALDP-1145DE6/2021|EPI_ISL_948554|2021-01-22
>hCoV-19/England/ALDP-11289D6/2021|EPI_ISL_948555|2021-01-22
>hCoV-19/England/ALDP-1145557/2021|EPI_ISL_948556|2021-01-23
>hCoV-19/England/ALDP-1145742/2021|EPI_ISL_948557|2021-01-21
>hCoV-19/England/ALDP-1128BFE/2021|EPI_ISL_948559|2021-01-22
>hCoV-19/England/ALDP-1145DB9/2021|EPI_ISL_948560|2021-01-22
>hCoV-19/England/ALDP-11451AE/2021|EPI_ISL_948561|2021-01-22
>hCoV-19/England/ALDP-1128C73/2021|EPI_ISL_948562|2021-01-22
>hCoV-19/England/ALDP-1145C07/2021|EPI_ISL_948563|2021-01-22
>hCoV-19/England/ALDP-1128A1F/2021|EPI_ISL_948564|2021-01-22
>hCoV-19/England/ALDP-1128C28/2021|EPI_ISL_948565|2021-01-21
>hCoV-19/England/ALDP-1128824/2021|EPI_ISL_948566|2021-01-22
>hCoV-19/England/ALDP-1145D31/2021|EPI_ISL_948567|2021-01-22
>hCoV-19/England/ALDP-1145AEF/2021|EPI_ISL_948570|2021-01-22
>hCoV-19/England/ALDP-112887F/2021|EPI_ISL_948572|2021-01-22
>hCoV-19/England/ALDP-1145D40/2021|EPI_ISL_948573|2021-01-22
>hCoV-19/England/ALDP-1145988/2021|EPI_ISL_948575|2021-01-22
>hCoV-19/England/ALDP-114578E/2021|EPI_ISL_948578|2021-01-22
>hCoV-19/England/ALDP-11286DF/2021|EPI_ISL_948579|2021-01-22
>hCoV-19/England/ALDP-112897C/2021|EPI_ISL_948580|2021-01-23
>hCoV-19/England/ALDP-11455EE/2021|EPI_ISL_948582|2021-01-22
>hCoV-19/England/ALDP-1145645/2021|EPI_ISL_948584|2021-01-22
>hCoV-19/England/ALDP-1145311/2021|EPI_ISL_948585|2021-01-23
>hCoV-19/England/ALDP-1145AFE/2021|EPI_ISL_948586|2021-01-22
>hCoV-19/England/ALDP-1144F78/2021|EPI_ISL_948587|2021-01-21
>hCoV-19/England/ALDP-1145DC8/2021|EPI_ISL_948588|2021-01-22
>hCoV-19/England/ALDP-112894F/2021|EPI_ISL_948589|2021-01-21
>hCoV-19/England/ALDP-1128B3A/2021|EPI_ISL_948590|2021-01-22
>hCoV-19/England/ALDP-114527E/2021|EPI_ISL_948591|2021-01-22
>hCoV-19/England/ALDP-1144FA5/2021|EPI_ISL_948593|2021-01-22
>hCoV-19/England/ALDP-1145BBF/2021|EPI_ISL_948594|2021-01-22
>hCoV-19/England/ALDP-1145C8F/2021|EPI_ISL_948597|2021-01-22
>hCoV-19/England/ALDP-1128C0A/2021|EPI_ISL_948599|2021-01-22
>hCoV-19/England/ALDP-1145302/2021|EPI_ISL_948721|2021-01-21
>hCoV-19/England/ALDP-1128921/2021|EPI_ISL_948723|2021-01-22
>hCoV-19/England/ALDP-11451F9/2021|EPI_ISL_948726|2021-01-22
>hCoV-19/England/ALDP-1145320/2021|EPI_ISL_948728|2021-01-23
>hCoV-19/England/ALDP-1145B28/2021|EPI_ISL_948729|2021-01-22
>hCoV-19/England/ALDP-1128781/2021|EPI_ISL_948732|2021-01-22
>hCoV-19/England/ALDP-1145830/2021|EPI_ISL_948733|2021-01-23
>hCoV-19/England/ALDP-11288BB/2021|EPI_ISL_948734|2021-01-23
>hCoV-19/England/ALDP-114588B/2021|EPI_ISL_948735|2021-01-22
>hCoV-19/England/ALDP-1144E6C/2021|EPI_ISL_948736|2021-01-22
>hCoV-19/England/ALDP-1128903/2021|EPI_ISL_948737|2021-01-22
>hCoV-19/England/ALDP-1145C25/2021|EPI_ISL_948738|2021-01-22
>hCoV-19/England/ALDP-1144E8A/2021|EPI_ISL_948739|2021-01-22
>hCoV-19/England/ALDP-1145038/2021|EPI_ISL_948741|2021-01-21
>hCoV-19/England/ALDP-1145821/2021|EPI_ISL_948742|2021-01-23
>hCoV-19/England/ALDP-1145E10/2021|EPI_ISL_948744|2021-01-22
>hCoV-19/England/ALDP-1145D6E/2021|EPI_ISL_948745|2021-01-22
>hCoV-19/England/ALDP-114585E/2021|EPI_ISL_948746|2021-01-22
>hCoV-19/England/ALDP-11288F7/2021|EPI_ISL_948749|2021-01-22
>hCoV-19/England/ALDP-11287FA/2021|EPI_ISL_948750|2021-01-23
>hCoV-19/England/ALDP-1145171/2021|EPI_ISL_948751|2021-01-21
>hCoV-19/England/ALDP-1145900/2021|EPI_ISL_948752|2021-01-22
>hCoV-19/England/ALDP-1145029/2021|EPI_ISL_948753|2021-01-22
>hCoV-19/England/ALDP-114596A/2021|EPI_ISL_948754|2021-01-22
>hCoV-19/England/ALDP-1128BA3/2021|EPI_ISL_948755|2021-01-23
>hCoV-19/England/ALDP-1144E4E/2021|EPI_ISL_948757|2021-01-22
>hCoV-19/England/ALDP-11459C4/2021|EPI_ISL_948762|2021-01-22
>hCoV-19/England/ALDP-1144CEA/2021|EPI_ISL_948766|2021-01-22
>hCoV-19/England/LOND-12E5B74/2021|EPI_ISL_949860|2021-02-02
>hCoV-19/England/LOND-12E5BFC/2021|EPI_ISL_949864|2021-02-02
>hCoV-19/England/LOND-12E5C80/2021|EPI_ISL_949869|2021-02-01
>hCoV-19/England/LOND-12E61CC/2021|EPI_ISL_949873|2021-02-02
>hCoV-19/England/LOND-12E626F/2021|EPI_ISL_949880|2021-02-01
>hCoV-19/England/LOND-12E62F6/2021|EPI_ISL_949887|2021-02-02
>hCoV-19/England/LOND-12E6302/2021|EPI_ISL_949888|2021-02-02
>hCoV-19/England/OXON-F4564A/2020|EPI_ISL_950842|2020-12-23
>hCoV-19/England/OXON-F45668/2020|EPI_ISL_950843|2020-12-22
>hCoV-19/England/OXON-F457A1/2020|EPI_ISL_950846|2020-12-23
>hCoV-19/England/OXON-F45871/2020|EPI_ISL_950848|2020-12-23
>hCoV-19/England/OXON-F459F6/2020|EPI_ISL_950850|2020-12-27
>hCoV-19/England/OXON-F45A6C/2020|EPI_ISL_950853|2020-12-27
>hCoV-19/England/OXON-F45A99/2020|EPI_ISL_950854|2020-12-28
>hCoV-19/England/OXON-F45AA8/2020|EPI_ISL_950855|2020-12-28
>hCoV-19/England/OXON-F45AE4/2020|EPI_ISL_950856|2020-12-28
>hCoV-19/England/OXON-F45AF3/2020|EPI_ISL_950857|2020-12-28
>hCoV-19/England/OXON-F45C84/2020|EPI_ISL_950861|2020-12-27
>hCoV-19/England/OXON-F45CA2/2020|EPI_ISL_950862|2020-12-27
>hCoV-19/England/OXON-F45E33/2020|EPI_ISL_950868|2020-12-27
>hCoV-19/England/OXON-F45EAC/2020|EPI_ISL_950869|2020-12-21
>hCoV-19/England/OXON-F4600F/2020|EPI_ISL_950874|2020-12-23
>hCoV-19/England/OXON-F4603C/2020|EPI_ISL_950875|2020-12-22
>hCoV-19/England/OXON-F460A5/2020|EPI_ISL_950876|2020-12-22
>hCoV-19/England/OXON-F460C3/2020|EPI_ISL_950877|2020-12-23
>hCoV-19/England/OXON-F46157/2020|EPI_ISL_950879|2020-12-27
>hCoV-19/England/OXON-F46175/2020|EPI_ISL_950880|2020-12-27
>hCoV-19/England/OXON-F46184/2020|EPI_ISL_950881|2020-12-27
>hCoV-19/England/OXON-F461FD/2020|EPI_ISL_950884|2020-12-27
>hCoV-19/England/OXON-F46209/2020|EPI_ISL_950885|2020-12-27
>hCoV-19/England/OXON-F462AF/2020|EPI_ISL_950886|2020-12-27
>hCoV-19/England/OXON-F46324/2020|EPI_ISL_950887|2020-12-27
>hCoV-19/England/OXON-F46351/2020|EPI_ISL_950889|2020-12-27
>hCoV-19/England/OXON-F463AC/2020|EPI_ISL_950890|2020-12-27
>hCoV-19/England/OXON-F463BB/2020|EPI_ISL_950891|2020-12-27
>hCoV-19/England/OXON-F463E8/2020|EPI_ISL_950892|2020-12-27
>hCoV-19/England/OXON-F46421/2020|EPI_ISL_950893|2020-12-27
>hCoV-19/England/OXON-F464C7/2020|EPI_ISL_950897|2020-12-27
>hCoV-19/Scotland/OXON-F464D6/2020|EPI_ISL_950898|2020-12-27
>hCoV-19/England/OXON-F4652E/2020|EPI_ISL_950899|2020-12-27
>hCoV-19/England/PORT-2E5B4A/2021|EPI_ISL_952600|2021-01-14
>hCoV-19/England/PORT-2E5B59/2021|EPI_ISL_952601|2021-01-15
>hCoV-19/England/PORT-2E5B68/2021|EPI_ISL_952602|2021-01-15
>hCoV-19/England/PORT-2EBF93/2021|EPI_ISL_952603|2021
>hCoV-19/England/PORT-2EBFB1/2021|EPI_ISL_952604|2021
>hCoV-19/England/PORT-2EBFFD/2021|EPI_ISL_952607|2021
>hCoV-19/England/PORT-2EC008/2021|EPI_ISL_952608|2021
>hCoV-19/England/PORT-2EC017/2021|EPI_ISL_952609|2021
>hCoV-19/England/PORT-2EC026/2021|EPI_ISL_952610|2021
>hCoV-19/England/PORT-2EC035/2021|EPI_ISL_952611|2021
>hCoV-19/England/PORT-2EC044/2021|EPI_ISL_952612|2021
>hCoV-19/England/PORT-2EC053/2021|EPI_ISL_952613|2021
>hCoV-19/England/PORT-2EC062/2021|EPI_ISL_952614|2021
>hCoV-19/England/PORT-2EC080/2021|EPI_ISL_952615|2021
>hCoV-19/England/PORT-2EC09F/2021|EPI_ISL_952616|2021
>hCoV-19/England/PORT-2EC0AE/2021|EPI_ISL_952617|2021
>hCoV-19/England/PORT-2EC0BD/2021|EPI_ISL_952618|2021
>hCoV-19/Switzerland/un-33085878/2021|EPI_ISL_953900|2021-01-27
>hCoV-19/Switzerland/un-33090877/2021|EPI_ISL_953901|2021-01-27
>hCoV-19/Switzerland/GE-33087625/2021|EPI_ISL_953911|2021-01-27
>hCoV-19/Switzerland/GE-33093183/2021|EPI_ISL_953913|2021-01-27
>hCoV-19/Switzerland/GE-33089356/2021|EPI_ISL_953914|2021-01-27
>hCoV-19/Switzerland/GE-33088032/2021|EPI_ISL_953915|2021-01-27
>hCoV-19/Switzerland/GE-33098955/2021|EPI_ISL_953920|2021-01-27
>hCoV-19/Switzerland/UN-33099755/2021|EPI_ISL_953922|2021-01-28
>hCoV-19/Switzerland/GE-33101114/2021|EPI_ISL_953929|2021-01-28
>hCoV-19/Switzerland/GE-33105524/2021|EPI_ISL_953935|2021-01-28
>hCoV-19/Switzerland/GE-33103926/2021|EPI_ISL_953936|2021-01-28
>hCoV-19/North Macedonia/29155/2020|EPI_ISL_953939|2020-12-23
>hCoV-19/France/BRE-IPP01840/2021|EPI_ISL_953941|2021-01-12
>hCoV-19/USA/CO-CDPHE-2100249877/2021|EPI_ISL_955017|2021-01-18
>hCoV-19/USA/CO-CDPHE-2100254853/2021|EPI_ISL_955034|2021-01-19
>hCoV-19/USA/CO-CDPHE-H013152095/2021|EPI_ISL_955056|2021-01-23
>hCoV-19/England/ALDP-119CE83/2021|EPI_ISL_945600|2021-01-27
>hCoV-19/England/ALDP-119D67B/2021|EPI_ISL_945601|2021-01-27
>hCoV-19/England/ALDP-119D4F9/2021|EPI_ISL_945602|2021-01-27
>hCoV-19/England/ALDP-119D31A/2021|EPI_ISL_945603|2021-01-27
>hCoV-19/England/ALDP-119C20F/2021|EPI_ISL_945604|2021-01-27
>hCoV-19/England/ALDP-119D435/2021|EPI_ISL_945605|2021-01-27
>hCoV-19/England/ALDP-119D57E/2021|EPI_ISL_945606|2021-01-27
>hCoV-19/England/ALDP-119D82A/2021|EPI_ISL_945607|2021-01-27
>hCoV-19/England/ALDP-119D2FF/2021|EPI_ISL_945609|2021-01-27
>hCoV-19/England/ALDP-119D426/2021|EPI_ISL_945610|2021-01-27
>hCoV-19/England/ALDP-119C8C1/2021|EPI_ISL_945611|2021-01-26
>hCoV-19/England/ALDP-119D63F/2021|EPI_ISL_945612|2021-01-27
>hCoV-19/England/ALDP-119C481/2021|EPI_ISL_945615|2021-01-27
>hCoV-19/England/ALDP-119C8B2/2021|EPI_ISL_945617|2021-01-27
>hCoV-19/England/ALDP-119C6D6/2021|EPI_ISL_945618|2021-01-27
>hCoV-19/England/ALDP-119D1F2/2021|EPI_ISL_945621|2021-01-28
>hCoV-19/England/ALDP-119D7B4/2021|EPI_ISL_945623|2021-01-27
>hCoV-19/England/ALDP-119C31B/2021|EPI_ISL_945624|2021-01-26
>hCoV-19/England/ALDP-119CA34/2021|EPI_ISL_945625|2021-01-27
>hCoV-19/England/ALDP-119CA8F/2021|EPI_ISL_945627|2021-01-28
>hCoV-19/England/ALDP-119C982/2021|EPI_ISL_945628|2021-01-27
>hCoV-19/England/ALDP-119C3B1/2021|EPI_ISL_945629|2021-01-27
>hCoV-19/England/ALDP-119C700/2021|EPI_ISL_945630|2021-01-27
>hCoV-19/England/ALDP-119CB5F/2021|EPI_ISL_945631|2021-01-26
>hCoV-19/England/ALDP-119C71F/2021|EPI_ISL_945632|2021-01-27
>hCoV-19/England/ALDP-119D541/2021|EPI_ISL_945634|2021-01-27
>hCoV-19/England/ALDP-119D101/2021|EPI_ISL_945635|2021-01-28
>hCoV-19/England/ALDP-119CD95/2021|EPI_ISL_945636|2021-01-28
>hCoV-19/England/ALDP-119C3EE/2021|EPI_ISL_945638|2021-01-27
>hCoV-19/England/ALDP-119D7F0/2021|EPI_ISL_945639|2021-01-27
>hCoV-19/England/ALDP-119CC98/2021|EPI_ISL_945640|2021-01-25
>hCoV-19/England/ALDP-119CBD7/2021|EPI_ISL_945641|2021-01-27
>hCoV-19/England/ALDP-119C955/2021|EPI_ISL_945642|2021-01-27
>hCoV-19/England/ALDP-119C80D/2021|EPI_ISL_945645|2021-01-27
>hCoV-19/England/ALDP-119C418/2021|EPI_ISL_945646|2021-01-27
>hCoV-19/England/ALDP-119D8A2/2021|EPI_ISL_945647|2021-01-27
>hCoV-19/England/ALDP-119CE29/2021|EPI_ISL_945648|2021-01-28
>hCoV-19/England/ALDP-119D893/2021|EPI_ISL_945649|2021-01-27
>hCoV-19/England/ALDP-119D07D/2021|EPI_ISL_945650|2021-01-28
>hCoV-19/England/ALDP-119D71E/2021|EPI_ISL_945652|2021-01-27
>hCoV-19/England/ALDP-119C788/2021|EPI_ISL_945653|2021-01-27
>hCoV-19/England/ALDP-119CE0B/2021|EPI_ISL_945654|2021-01-27
>hCoV-19/England/ALDP-119C16C/2021|EPI_ISL_945655|2021-01-27
>hCoV-19/England/ALDP-119C4BE/2021|EPI_ISL_945657|2021-01-27
>hCoV-19/England/ALDP-119C1A8/2021|EPI_ISL_945658|2021-01-27
>hCoV-19/England/ALDP-119D620/2021|EPI_ISL_945659|2021-01-27
>hCoV-19/England/ALDP-119CE74/2021|EPI_ISL_945661|2021-01-27
>hCoV-19/England/ALDP-119C81C/2021|EPI_ISL_945662|2021-01-26
>hCoV-19/England/ALDP-119D16B/2021|EPI_ISL_945663|2021-01-27
>hCoV-19/England/ALDP-119D13E/2021|EPI_ISL_945664|2021-01-28
>hCoV-19/England/ALDP-119CB8C/2021|EPI_ISL_945667|2021-01-27
>hCoV-19/England/ALDP-119C6E5/2021|EPI_ISL_945670|2021-01-27
>hCoV-19/England/ALDP-119C621/2021|EPI_ISL_945671|2021-01-27
>hCoV-19/England/ALDP-119D09B/2021|EPI_ISL_945672|2021-01-28
>hCoV-19/England/ALDP-119C3DF/2021|EPI_ISL_945673|2021-01-27
>hCoV-19/England/ALDP-119CEA1/2021|EPI_ISL_945674|2021-01-28
>hCoV-19/England/ALDP-119C14E/2021|EPI_ISL_945675|2021-01-27
>hCoV-19/England/ALDP-119C76A/2021|EPI_ISL_945676|2021-01-27
>hCoV-19/England/ALDP-119D0E6/2021|EPI_ISL_945677|2021-01-28
>hCoV-19/England/ALDP-119CB04/2021|EPI_ISL_945679|2021-01-27
>hCoV-19/England/ALDP-119CEB0/2021|EPI_ISL_945681|2021-01-28
>hCoV-19/England/ALDP-119D0B9/2021|EPI_ISL_945682|2021-01-28
>hCoV-19/England/ALDP-119D356/2021|EPI_ISL_945683|2021-01-27
>hCoV-19/England/ALDP-119D480/2021|EPI_ISL_945685|2021-01-27
>hCoV-19/England/ALDP-119D72D/2021|EPI_ISL_945687|2021-01-27
>hCoV-19/England/ALDP-119C533/2021|EPI_ISL_945699|2021-01-27
>hCoV-19/England/ALDP-1195BDE/2021|EPI_ISL_946900|2021-01-26
>hCoV-19/England/ALDP-118B546/2021|EPI_ISL_946901|2021-01-27
>hCoV-19/England/ALDP-118B6E9/2021|EPI_ISL_946902|2021-01-26
>hCoV-19/England/ALDP-118BB17/2021|EPI_ISL_946903|2021-01-26
>hCoV-19/England/ALDP-118B5DD/2021|EPI_ISL_946906|2021-01-26
>hCoV-19/England/ALDP-118AF94/2021|EPI_ISL_946907|2021-01-26
>hCoV-19/England/ALDP-118B6BC/2021|EPI_ISL_946910|2021-01-26
>hCoV-19/England/ALDP-118B3C4/2021|EPI_ISL_946911|2021-01-27
>hCoV-19/England/ALDP-11957DA/2021|EPI_ISL_946912|2021-01-26
>hCoV-19/North Macedonia/1692/2021|EPI_ISL_946913|2021-01-09
>hCoV-19/England/ALDP-1195B1A/2021|EPI_ISL_946914|2021-01-26
>hCoV-19/England/ALDP-119596B/2021|EPI_ISL_946915|2021-01-26
>hCoV-19/England/ALDP-118B84D/2021|EPI_ISL_946916|2021-01-25
>hCoV-19/England/ALDP-118B2A9/2021|EPI_ISL_946917|2021-01-26
>hCoV-19/England/ALDP-1195CAE/2021|EPI_ISL_946921|2021-01-26
>hCoV-19/England/ALDP-1195C44/2021|EPI_ISL_946922|2021-01-27
>hCoV-19/England/ALDP-1195D50/2021|EPI_ISL_946923|2021-01-26
>hCoV-19/England/ALDP-11955EF/2021|EPI_ISL_946924|2021-01-27
>hCoV-19/England/ALDP-118B090/2021|EPI_ISL_946926|2021-01-26
>hCoV-19/England/ALDP-118B77D/2021|EPI_ISL_946927|2021-01-26
>hCoV-19/England/ALDP-1195E6C/2021|EPI_ISL_946929|2021-01-26
>hCoV-19/England/ALDP-11956FB/2021|EPI_ISL_946930|2021-01-26
>hCoV-19/England/ALDP-118B6F8/2021|EPI_ISL_946931|2021-01-26
>hCoV-19/England/ALDP-1195F4B/2021|EPI_ISL_946932|2021-01-26
>hCoV-19/England/ALDP-118B76E/2021|EPI_ISL_946933|2021-01-26
>hCoV-19/England/ALDP-118B90E/2021|EPI_ISL_946935|2021-01-26
>hCoV-19/England/ALDP-118B995/2021|EPI_ISL_946936|2021-01-26
>hCoV-19/England/ALDP-118B8C5/2021|EPI_ISL_946937|2021-01-26
>hCoV-19/England/ALDP-118B1E8/2021|EPI_ISL_946940|2021-01-26
>hCoV-19/England/ALDP-1195804/2021|EPI_ISL_946941|2021-01-27
>hCoV-19/England/ALDP-1195AB3/2021|EPI_ISL_946942|2021-01-26
>hCoV-19/England/ALDP-1195EB7/2021|EPI_ISL_946943|2021-01-26
>hCoV-19/England/ALDP-118B68F/2021|EPI_ISL_946949|2021-01-26
>hCoV-19/England/ALDP-1195716/2021|EPI_ISL_946950|2021-01-26
>hCoV-19/England/ALDP-119551C/2021|EPI_ISL_946951|2021-01-27
>hCoV-19/England/ALDP-1195E7B/2021|EPI_ISL_946953|2021-01-27
>hCoV-19/England/ALDP-1195F78/2021|EPI_ISL_946954|2021-01-26
>hCoV-19/England/ALDP-1195594/2021|EPI_ISL_946957|2021-01-26
>hCoV-19/England/ALDP-118B43A/2021|EPI_ISL_946959|2021-01-26
>hCoV-19/England/ALDP-118BB26/2021|EPI_ISL_946961|2021-01-26
>hCoV-19/England/ALDP-118B027/2021|EPI_ISL_946962|2021-01-26
>hCoV-19/England/ALDP-1195E3F/2021|EPI_ISL_946964|2021-01-26
>hCoV-19/England/ALDP-1195EA8/2021|EPI_ISL_946966|2021-01-26
>hCoV-19/England/ALDP-118B5A0/2021|EPI_ISL_946967|2021-01-26
>hCoV-19/England/ALDP-11955D0/2021|EPI_ISL_946968|2021-01-27
>hCoV-19/England/ALDP-118B78C/2021|EPI_ISL_946970|2021-01-26
>hCoV-19/England/ALDP-1195F5A/2021|EPI_ISL_946971|2021-01-26
>hCoV-19/England/ALDP-118B35B/2021|EPI_ISL_946972|2021-01-26
>hCoV-19/England/ALDP-118B528/2021|EPI_ISL_946976|2021-01-26
>hCoV-19/England/ALDP-11954C4/2021|EPI_ISL_946977|2021-01-26
>hCoV-19/England/ALDP-118B1AC/2021|EPI_ISL_946978|2021-01-27
>hCoV-19/England/ALDP-1195E8A/2021|EPI_ISL_946980|2021-01-26
>hCoV-19/England/ALDP-1195C35/2021|EPI_ISL_946981|2021-01-26
>hCoV-19/England/ALDP-11958F5/2021|EPI_ISL_946982|2021-01-26
>hCoV-19/England/ALDP-1195A68/2021|EPI_ISL_946983|2021-01-26
>hCoV-19/England/ALDP-118B810/2021|EPI_ISL_946985|2021-01-26
>hCoV-19/England/ALDP-1195FD2/2021|EPI_ISL_946986|2021-01-26
>hCoV-19/England/ALDP-118B485/2021|EPI_ISL_946987|2021-01-27
>hCoV-19/England/ALDP-118B32E/2021|EPI_ISL_946988|2021-01-26
>hCoV-19/England/ALDP-118B2E5/2021|EPI_ISL_946989|2021-01-26
>hCoV-19/England/ALDP-118B3E2/2021|EPI_ISL_946994|2021-01-25
>hCoV-19/England/ALDP-118B4C1/2021|EPI_ISL_946996|2021-01-26
>hCoV-19/England/ALDP-119546A/2021|EPI_ISL_946997|2021-01-27
>hCoV-19/England/ALDP-1195AFF/2021|EPI_ISL_946998|2021-01-26
>hCoV-19/England/ALDP-118BA56/2021|EPI_ISL_946999|2021-01-26
>hCoV-19/England/ALDP-1145D22/2021|EPI_ISL_948700|2021-01-22
>hCoV-19/England/ALDP-1128806/2021|EPI_ISL_948702|2021-01-21
>hCoV-19/England/ALDP-1145C43/2021|EPI_ISL_948705|2021-01-22
>hCoV-19/England/ALDP-1144FC3/2021|EPI_ISL_948706|2021-01-22
>hCoV-19/England/ALDP-11288E8/2021|EPI_ISL_948707|2021-01-22
>hCoV-19/England/ALDP-1128727/2021|EPI_ISL_948709|2021-01-22
>hCoV-19/England/ALDP-1145584/2021|EPI_ISL_948711|2021-01-22
>hCoV-19/England/ALDP-114595B/2021|EPI_ISL_948712|2021-01-22
>hCoV-19/England/ALDP-11458A9/2021|EPI_ISL_948713|2021-01-22
>hCoV-19/England/ALDP-1145C70/2021|EPI_ISL_948714|2021-01-22
>hCoV-19/England/ALDP-1145627/2021|EPI_ISL_948715|2021-01-22
>hCoV-19/England/ALDP-1145751/2021|EPI_ISL_948716|2021-01-21
>hCoV-19/England/ALDP-114584F/2021|EPI_ISL_948717|2021-01-22
>hCoV-19/England/ALDP-1145083/2021|EPI_ISL_948722|2021-01-22
>hCoV-19/England/ALDP-1145609/2021|EPI_ISL_948724|2021-01-23
>hCoV-19/Belgium/Jessa_55-2103-001048/2021|EPI_ISL_949151|2021-01-23
>hCoV-19/Belgium/Jessa_55-2103-001089/2021|EPI_ISL_949152|2021-01-24
>hCoV-19/Belgium/Jessa_11-2104-002211/2021|EPI_ISL_949164|2021-01-26
>hCoV-19/Belgium/Jessa_55-2103-000790/2021|EPI_ISL_949165|2021-01-22
>hCoV-19/Belgium/Jessa_55-2104-000022/2021|EPI_ISL_949166|2021-01-25
>hCoV-19/Belgium/Jessa_55-2104-000038/2021|EPI_ISL_949167|2021-01-25
>hCoV-19/Belgium/Jessa_55-2104-000277/2021|EPI_ISL_949174|2021-01-25
>hCoV-19/NorthMacedonia/5216/2021|EPI_ISL_949177|2021-01-23
>hCoV-19/NorthMacedonia/5222/2021|EPI_ISL_949178|2021-01-24
>hCoV-19/NorthMacedonia/5324/2021|EPI_ISL_949181|2021-01-25
>hCoV-19/Italy/APU-POLBA10/2021|EPI_ISL_949182|2021-01-18
>hCoV-19/Italy/APU-POLBA14/2021|EPI_ISL_949184|2021-01-27
>hCoV-19/Italy/APU-POLBA15/2021|EPI_ISL_949185|2021-01-27
>hCoV-19/Italy/APU-POLBA18/2021|EPI_ISL_949188|2021-01-20
>hCoV-19/Italy/APU-POLBA19/2021|EPI_ISL_949191|2021-01-27
>hCoV-19/Indonesia/JK-NIHRDMI2100330/2021|EPI_ISL_949192|2021-01-09
>hCoV-19/England/LOND-E4E44/2020|EPI_ISL_950140|2020-12-29
>hCoV-19/England/LOND-E4E80/2020|EPI_ISL_950144|2020-12-30
>hCoV-19/England/LOND-E4F41/2021|EPI_ISL_950154|2021-01-06
>hCoV-19/England/LOND-E5353/2021|EPI_ISL_950160|2021-01-16
>hCoV-19/England/LOND-E5371/2021|EPI_ISL_950162|2021-01-11
>hCoV-19/England/LOND-E5380/2021|EPI_ISL_950163|2021-01-11
>hCoV-19/England/LOND-E53AE/2021|EPI_ISL_950164|2021-01-11
>hCoV-19/England/LOND-E53DB/2020|EPI_ISL_950167|2020-12-31
>hCoV-19/England/LOND-E53F9/2020|EPI_ISL_950168|2020-12-26
>hCoV-19/England/LOND-E5414/2021|EPI_ISL_950170|2021-01-23
>hCoV-19/England/LOND-E54C9/2021|EPI_ISL_950181|2021-01-27
>hCoV-19/England/LOND-E54E7/2021|EPI_ISL_950183|2021-01-27
>hCoV-19/England/LOND-E555D/2021|EPI_ISL_950190|2021-01-27
>hCoV-19/England/LOND-E556C/2021|EPI_ISL_950191|2021-01-27
>hCoV-19/England/LOND-E557B/2021|EPI_ISL_950192|2021-01-27
>hCoV-19/England/LOND-E55D5/2021|EPI_ISL_950198|2021-01-28
>hCoV-19/England/LOND-E55E4/2021|EPI_ISL_950199|2021-01-27
>hCoV-19/England/OXON-F57B82/2021|EPI_ISL_951470|2021-01-18
>hCoV-19/England/OXON-F57BEC/2021|EPI_ISL_951471|2021-01-19
>hCoV-19/England/OXON-F57D8C/2021|EPI_ISL_951475|2021-01-17
>hCoV-19/England/OXON-F57EE3/2021|EPI_ISL_951476|2021-01-18
>hCoV-19/England/OXON-F57FD1/2021|EPI_ISL_951477|2021-01-17
>hCoV-19/England/OXON-F58398/2021|EPI_ISL_951480|2021-01-18
>hCoV-19/England/OXON-F583A7/2021|EPI_ISL_951481|2021-01-18
>hCoV-19/England/OXON-F583D4/2021|EPI_ISL_951482|2021-01-19
>hCoV-19/England/OXON-F58583/2021|EPI_ISL_951484|2021-01-19
>hCoV-19/England/OXON-F58635/2021|EPI_ISL_951485|2021-01-19
>hCoV-19/England/OXON-F587BA/2021|EPI_ISL_951487|2021-01-20
>hCoV-19/England/OXON-F58811/2021|EPI_ISL_951489|2021-01-19
>hCoV-19/Wales/PHWC-4BE4D4/2021|EPI_ISL_951496|2021-01-25
>hCoV-19/Wales/PHWC-4BE4E3/2021|EPI_ISL_951497|2021-01-26
>hCoV-19/Wales/PHWC-4BE50E/2021|EPI_ISL_951499|2021-01-26
>hCoV-19/England/TFCI-2703EBB/2021|EPI_ISL_953200|2021-01-04
>hCoV-19/England/TFCI-2703ECA/2021|EPI_ISL_953201|2021-01-04
>hCoV-19/England/TFCI-2703ED9/2021|EPI_ISL_953202|2021-01-04
>hCoV-19/England/TFCI-2703EE8/2021|EPI_ISL_953203|2021-01-03
>hCoV-19/England/TFCI-2703EF7/2021|EPI_ISL_953204|2021-01-03
>hCoV-19/England/TFCI-2703F03/2021|EPI_ISL_953205|2021-01-09
>hCoV-19/England/TFCI-2703F12/2021|EPI_ISL_953206|2021-01-03
>hCoV-19/England/TFCI-2703FF4/2021|EPI_ISL_953212|2021-01-04
>hCoV-19/England/TFCI-270402D/2021|EPI_ISL_953215|2021-01-03
>hCoV-19/England/TFCI-270403C/2021|EPI_ISL_953216|2021-01-09
>hCoV-19/England/TFCI-270404B/2021|EPI_ISL_953217|2021-01-09
>hCoV-19/England/TFCI-270405A/2021|EPI_ISL_953218|2021-01-03
>hCoV-19/England/TFCI-2704069/2021|EPI_ISL_953219|2021-01-09
>hCoV-19/England/TFCI-2704078/2021|EPI_ISL_953220|2021-01-03
>hCoV-19/England/TFCI-2704087/2021|EPI_ISL_953221|2021-01-02
>hCoV-19/England/TFCI-27040A5/2021|EPI_ISL_953223|2021-01-04
>hCoV-19/England/TFCI-27040B4/2021|EPI_ISL_953224|2021-01-03
>hCoV-19/England/TFCI-27040C3/2021|EPI_ISL_953225|2021-01-04
>hCoV-19/England/TFCI-27040D2/2021|EPI_ISL_953226|2021-01-09
>hCoV-19/England/TFCI-27040E1/2021|EPI_ISL_953227|2021-01-03
>hCoV-19/England/TFCI-27040F0/2021|EPI_ISL_953228|2021-01-03
>hCoV-19/England/TFCI-270410C/2021|EPI_ISL_953229|2021-01-04
>hCoV-19/England/TFCI-270411B/2021|EPI_ISL_953230|2021-01-09
>hCoV-19/England/TFCI-270412A/2021|EPI_ISL_953231|2021-01-09
>hCoV-19/England/TFCI-2704148/2021|EPI_ISL_953233|2021-01-09
>hCoV-19/England/TFCI-2704166/2021|EPI_ISL_953235|2021-01-03
>hCoV-19/England/TFCI-2704175/2021|EPI_ISL_953236|2021-01-09
>hCoV-19/England/TFCI-2704184/2021|EPI_ISL_953237|2021-01-03
>hCoV-19/England/TFCI-2704193/2021|EPI_ISL_953238|2021-01-09
>hCoV-19/England/TFCI-27041A2/2021|EPI_ISL_953239|2021-01-09
>hCoV-19/England/TFCI-27042DC/2021|EPI_ISL_953249|2021-01-28
>hCoV-19/England/TFCI-2704315/2021|EPI_ISL_953253|2021-01-29
>hCoV-19/England/TFCI-2704333/2021|EPI_ISL_953255|2021-01-28
>hCoV-19/England/TFCI-2704351/2021|EPI_ISL_953257|2021-01-28
>hCoV-19/England/TFCI-27043AC/2021|EPI_ISL_953262|2021-01-26
>hCoV-19/England/TFCI-27043BB/2021|EPI_ISL_953263|2021-01-27
>hCoV-19/England/TFCI-27043CA/2021|EPI_ISL_953264|2021-01-28
>hCoV-19/England/TFCI-27043D9/2021|EPI_ISL_953265|2021-01-28
>hCoV-19/Netherlands/Helmond_1363548/2020|EPI_ISL_413574|2020-02-29
>hCoV-19/USA/WI-UW-114/2020|EPI_ISL_425171|2020-03-30
>hCoV-19/Australia/NT11/2020|EPI_ISL_426899|2020
>hCoV-19/Australia/VIC876/2020|EPI_ISL_427131|2020-04-05
>hCoV-19/Australia/NSW165/2020|EPI_ISL_427731|2020-03-17
>hCoV-19/USA/WI-UW-198/2020|EPI_ISL_428294|2020-03-24
>hCoV-19/USA/MI-MDHHS-SC20444/2020|EPI_ISL_452318|2020-03-16
>hCoV-19/Portugal/PT0588/2020|EPI_ISL_454311|2020-03-28
>hCoV-19/USA/PA-MGEL96/2020|EPI_ISL_454376|2020-03-31
>hCoV-19/Netherlands/NoordHolland_10001/2020|EPI_ISL_454750|2020-02-27
>hCoV-19/Netherlands/NoordHolland_10002/2020|EPI_ISL_454751|2020-02-28
>hCoV-19/Brazil/RJ-899/2020|EPI_ISL_456071|2020-03-30
>hCoV-19/Brazil/RJ-1056/2020|EPI_ISL_456072|2020-04-01
>hCoV-19/Brazil/RJ-1058/2020|EPI_ISL_456073|2020-04-01
>hCoV-19/Brazil/RJ-1065/2020|EPI_ISL_456074|2020-04-01
>hCoV-19/Brazil/RJ-1100/2020|EPI_ISL_456075|2020-04-02
>hCoV-19/Brazil/RJ-1111/2020|EPI_ISL_456076|2020-03-25
>hCoV-19/Brazil/RJ-1119/2020|EPI_ISL_456077|2020-03-25
>hCoV-19/Brazil/RJ-1402/2020|EPI_ISL_456079|2020-04-03
>hCoV-19/USA/MA-MGH-00611/2020|EPI_ISL_460134|2020-03-28
>hCoV-19/Chile/RM-CMM-23741/2020|EPI_ISL_468752|2020-03-14
>hCoV-19/Scotland/EDB5713/2020|EPI_ISL_473841|2020-04-12
>hCoV-19/Argentina/Heritas_HG006/2020|EPI_ISL_476561|2020-05-07
>hCoV-19/Argentina/Heritas_HG007/2020|EPI_ISL_476565|2020-05-09
>hCoV-19/Australia/NSW606/2020|EPI_ISL_478718|2020-06-19
>hCoV-19/USA/VA_NIDDL_2783/2020|EPI_ISL_491917|2020-03-30
>hCoV-19/USA/FL-BPHL-0518/2020|EPI_ISL_508721|2020-06-15
>hCoV-19/USA/FL-BPHL-0523/2020|EPI_ISL_508726|2020-06-19
>hCoV-19/USA/FL-BPHL-0526/2020|EPI_ISL_508729|2020-06-19
>hCoV-19/Brazil/PR-LRV-01/2020|EPI_ISL_510535|2020-05-08
>hCoV-19/Portugal/PT0783/2020|EPI_ISL_511042|2020-03-16
>hCoV-19/Portugal/PT0784/2020|EPI_ISL_511043|2020-03-16
>hCoV-19/USA/FL-BPHL-0757/2020|EPI_ISL_512563|2020-06-27
>hCoV-19/Brazil/RO-01/2020|EPI_ISL_514131|2020-05-11
>hCoV-19/Brazil/RO-02/2020|EPI_ISL_514132|2020-05-11
>hCoV-19/Brazil/RO-03/2020|EPI_ISL_514133|2020-05-11
>hCoV-19/Brazil/RO-05/2020|EPI_ISL_514135|2020-05-05
>hCoV-19/Brazil/RO-07/2020|EPI_ISL_514137|2020-05-05
>hCoV-19/Brazil/RO-08/2020|EPI_ISL_514138|2020-06-05
>hCoV-19/Suriname/SR-46/2020|EPI_ISL_517657|2020-07-07
>hCoV-19/Netherlands/ZH-EMC-303/2020|EPI_ISL_523645|2020-07-04
>hCoV-19/Brazil/RN-IEC-162277/2020|EPI_ISL_524798|2020-03-14
>hCoV-19/Brazil/SP-279/2020|EPI_ISL_527858|2020-03-23
>hCoV-19/Brazil/SP-299/2020|EPI_ISL_527864|2020-04-24
>hCoV-19/Brazil/SP-225/2020|EPI_ISL_527867|2020-04-22
>hCoV-19/Brazil/SP-300/2020|EPI_ISL_527869|2020-04-22
>hCoV-19/Brazil/SP-315/2020|EPI_ISL_534312|2020-05-01
>hCoV-19/Brazil/SP-316/2020|EPI_ISL_534313|2020-04-02
>hCoV-19/Brazil/SP-318/2020|EPI_ISL_534315|2020-05-02
>hCoV-19/Brazil/SP-304/2020|EPI_ISL_534323|2020-04-25
>hCoV-19/Brazil/SP-306/2020|EPI_ISL_534325|2020-04-25
>hCoV-19/USA/WI-UW-1332/2020|EPI_ISL_536703|2020-08-31
>hCoV-19/USA/WI-UW-1360/2020|EPI_ISL_536731|2020-09-09
>hCoV-19/France/IDF-8679/2020|EPI_ISL_560637|2020-06-25
>hCoV-19/England/QEUH-9C9C24/2020|EPI_ISL_567404|2020-09-10
>hCoV-19/France/PAC-IHU-1632/2020|EPI_ISL_569241|2020-09-12
>hCoV-19/USA/FL-QDX-786/2020|EPI_ISL_571521|2020-03-21
>hCoV-19/USA/FL-QDX-787/2020|EPI_ISL_571522|2020-03-21
>hCoV-19/New Zealand/20VR2488/2020|EPI_ISL_579245|2020
>hCoV-19/England/MILK-9F043B/2020|EPI_ISL_580702|2020-09-24
>hCoV-19/Austria/CeMM0909/2020|EPI_ISL_583762|2020-04-02
>hCoV-19/England/QEUH-A1F1A7/2020|EPI_ISL_587521|2020-09-29
>hCoV-19/England/QEUH-9B72EB/2020|EPI_ISL_590662|2020-09-07
>hCoV-19/Canada/ON-S804/2020|EPI_ISL_591163|2020-04
>hCoV-19/Japan/IC-0025/2020|EPI_ISL_591369|2020-04
>hCoV-19/Japan/IC-0026/2020|EPI_ISL_591370|2020-05
>hCoV-19/Japan/IC-0027/2020|EPI_ISL_591371|2020-05
>hCoV-19/Japan/IC-0047/2020|EPI_ISL_591389|2020-05
>hCoV-19/Japan/IC-0048/2020|EPI_ISL_591390|2020-05
>hCoV-19/Chile/RM-CMM-LRF3924/2020|EPI_ISL_591522|2020-05-29
>hCoV-19/Chile/RM-CMM-NA4204/2020|EPI_ISL_591523|2020-05-26
>hCoV-19/Chile/RM-CMM-ADC1858/2020|EPI_ISL_591528|2020-06-08
>hCoV-19/Chile/RM-CMM-IN533883977/2020|EPI_ISL_591532|2020-08-24
>hCoV-19/Chile/RM-CMM-A5P533884002/2020|EPI_ISL_591534|2020-08-26
>hCoV-19/England/MILK-9E079F/2020|EPI_ISL_601281|2020-09-20
>hCoV-19/England/MILK-9D50ED/2020|EPI_ISL_601492|2020-09-19
>hCoV-19/Brazil/SP-384/2020|EPI_ISL_603025|2020-06-11
>hCoV-19/Brazil/SP-385/2020|EPI_ISL_603026|2020-06-21
>hCoV-19/Brazil/SP-399/2020|EPI_ISL_603029|2020-06-22
>hCoV-19/Brazil/SP-434/2020|EPI_ISL_603031|2020-07-12
>hCoV-19/Brazil/SP-435/2020|EPI_ISL_603032|2020-07-13
>hCoV-19/Brazil/SP-442/2020|EPI_ISL_603039|2020-07-17
>hCoV-19/England/MILK-A6B1AC/2020|EPI_ISL_608745|2020-10-09
>hCoV-19/Denmark/DCGC-2463/2020|EPI_ISL_617424|2020-08-03
>hCoV-19/Chile/AT-CMM-ATAC02/2020|EPI_ISL_626549|2020-07-29
>hCoV-19/Chile/AT-CMM-ATAC03/2020|EPI_ISL_626550|2020-07-20
>hCoV-19/Chile/AT-CMM-ATAC06/2020|EPI_ISL_626552|2020-07-22
>hCoV-19/Chile/AT-CMM-ATAC08/2020|EPI_ISL_626554|2020-07-26
>hCoV-19/Chile/AT-CMM-ATAC09/2020|EPI_ISL_626555|2020-07-25
>hCoV-19/Chile/AT-CMM-ATAC10/2020|EPI_ISL_626556|2020-08-07
>hCoV-19/Chile/AT-CMM-ATAC11/2020|EPI_ISL_626557|2020-08-07
>hCoV-19/Chile/AT-CMM-ATAC12/2020|EPI_ISL_626558|2020-08-10
>hCoV-19/Chile/AT-CMM-ATAC13/2020|EPI_ISL_626559|2020-08-07
>hCoV-19/Chile/AT-CMM-ATAC19/2020|EPI_ISL_626564|2020-07-30
>hCoV-19/Chile/AT-CMM-ATAC20/2020|EPI_ISL_626565|2020-07-26
>hCoV-19/England/ALDP-B25FEF/2020|EPI_ISL_646581|2020-11-04
>hCoV-19/England/MILK-B395F5/2020|EPI_ISL_659033|2020-11-02
>hCoV-19/Ireland/G-NVRL-75IRL85497/2020|EPI_ISL_671903|2020-10-14
>hCoV-19/Japan/PG-1249/2020|EPI_ISL_684859|2020
>hCoV-19/USA/AZ-TG519164/2020|EPI_ISL_695362|2020-06-29
>hCoV-19/Brazil/SP-844R1/2020|EPI_ISL_708529|2020-06-29
>hCoV-19/Brazil/RJ-00535/2020|EPI_ISL_717920|2020-10-29
>hCoV-19/Italy/APU-IZSPB-150PT/2020|EPI_ISL_722899|2020
>hCoV-19/Germany/SH-ChVir20298/2020|EPI_ISL_729441|2020-11-13
>hCoV-19/Chile/AR-179001/2020|EPI_ISL_746481|2020-09-15
>hCoV-19/Chile/RM-82489/2020|EPI_ISL_746482|2020-05-29
>hCoV-19/Chile/RM-72436/2020|EPI_ISL_746489|2020-05-23
>hCoV-19/Chile/RM-127525/2020|EPI_ISL_746600|2020-07-17
>hCoV-19/Chile/RM-127563/2020|EPI_ISL_746602|2020-07-17
>hCoV-19/Chile/RM-127602/2020|EPI_ISL_746605|2020-07-17
>hCoV-19/Chile/RM-127636/2020|EPI_ISL_746607|2020-07-17
>hCoV-19/Chile/RM-127666/2020|EPI_ISL_746609|2020-07-18
>hCoV-19/Chile/RM-127976/2020|EPI_ISL_746612|2020-07-18
>hCoV-19/Chile/RM-128039/2020|EPI_ISL_746613|2020-07-18
>hCoV-19/Chile/RM-128080/2020|EPI_ISL_746614|2020-07-18
>hCoV-19/Chile/RM-128084/2020|EPI_ISL_746615|2020-07-18
>hCoV-19/Chile/RM-128176/2020|EPI_ISL_746616|2020-07-18
>hCoV-19/Chile/RM-128531/2020|EPI_ISL_746619|2020-07-19
>hCoV-19/Chile/RM-130073/2020|EPI_ISL_746621|2020-07-21
>hCoV-19/Chile/RM-130081/2020|EPI_ISL_746622|2020-07-21
>hCoV-19/Chile/RM-131047/2020|EPI_ISL_746624|2020-07-22
>hCoV-19/Chile/RM-131381/2020|EPI_ISL_746625|2020-07-23
>hCoV-19/Chile/RM-132398/2020|EPI_ISL_746628|2020-07-24
>hCoV-19/Chile/RM-133091/2020|EPI_ISL_746629|2020-07-24
>hCoV-19/Chile/RM-133547/2020|EPI_ISL_746635|2020-07-25
>hCoV-19/Chile/RM-133558/2020|EPI_ISL_746636|2020-07-26
>hCoV-19/Chile/RM-133746/2020|EPI_ISL_746640|2020-07-26
>hCoV-19/Chile/RM-134034/2020|EPI_ISL_746642|2020-07-27
>hCoV-19/Chile/RM-145979/2020|EPI_ISL_746644|2020-08-09
>hCoV-19/Chile/RM-146431/2020|EPI_ISL_746645|2020-08-10
>hCoV-19/Chile/RM-150435/2020|EPI_ISL_746647|2020-08-13
>hCoV-19/Chile/RM-152036/2020|EPI_ISL_746648|2020-08-14
>hCoV-19/Chile/RM-152037/2020|EPI_ISL_746649|2020-08-14
>hCoV-19/Chile/RM-153390/2020|EPI_ISL_746652|2020-08-17
>hCoV-19/Chile/RM-154196/2020|EPI_ISL_746655|2020-08-18
>hCoV-19/Chile/RM-154655/2020|EPI_ISL_746657|2020-08-18
>hCoV-19/Chile/RM-155380/2020|EPI_ISL_746659|2020-08-19
>hCoV-19/Chile/RM-155487/2020|EPI_ISL_746660|2020-08-18
>hCoV-19/Chile/RM-155633/2020|EPI_ISL_746661|2020-08-19
>hCoV-19/Chile/RM-155699/2020|EPI_ISL_746662|2020-08-19
>hCoV-19/Chile/RM-155723/2020|EPI_ISL_746663|2020-08-19
>hCoV-19/Chile/RM-155990/2020|EPI_ISL_746665|2020-08-19
>hCoV-19/Chile/RM-156030/2020|EPI_ISL_746666|2020-08-20
>hCoV-19/Chile/RM-157305/2020|EPI_ISL_746672|2020-08-21
>hCoV-19/Chile/RM-157307/2020|EPI_ISL_746673|2020-08-21
>hCoV-19/Chile/RM-157308/2020|EPI_ISL_746674|2020-08-20
>hCoV-19/Chile/RM-157480/2020|EPI_ISL_746675|2020-08-21
>hCoV-19/Chile/RM-157618/2020|EPI_ISL_746676|2020-08-21
>hCoV-19/Chile/RM-157801/2020|EPI_ISL_746682|2020-08-22
>hCoV-19/Chile/RM-157806/2020|EPI_ISL_746683|2020-08-22
>hCoV-19/Chile/RM-158079/2020|EPI_ISL_746685|2020-08-21
>hCoV-19/Chile/RM-158239/2020|EPI_ISL_746687|2020-08-22
>hCoV-19/Chile/RM-163679/2020|EPI_ISL_746688|2020-08-29
>hCoV-19/Chile/RM-163995/2020|EPI_ISL_746689|2020-08-29
>hCoV-19/Chile/RM-83613/2020|EPI_ISL_746800|2020-05-30
>hCoV-19/Chile/RM-84213/2020|EPI_ISL_746801|2020-05-31
>hCoV-19/Chile/RM-84393/2020|EPI_ISL_746802|2020-05-31
>hCoV-19/Chile/RM-84496/2020|EPI_ISL_746806|2020-05-31
>hCoV-19/Chile/RM-84569/2020|EPI_ISL_746807|2020-05-31
>hCoV-19/Chile/RM-84921/2020|EPI_ISL_746809|2020-05-31
>hCoV-19/Chile/RM-86748-TC1/2020|EPI_ISL_746815|2020-06-01
>hCoV-19/Chile/RM-87410-TC1/2020|EPI_ISL_746817|2020-06-01
>hCoV-19/Chile/RM-87471-TC1/2020|EPI_ISL_746819|2020-06-02
>hCoV-19/Chile/RM-87477-TC1/2020|EPI_ISL_746820|2020-06-02
>hCoV-19/Chile/RM-87636-TC1/2020|EPI_ISL_746821|2020-06-02
>hCoV-19/Chile/RM-88162-TC1/2020|EPI_ISL_746825|2020-06-02
>hCoV-19/Uruguay/RIV-M40/2020|EPI_ISL_748667|2020-05-21
>hCoV-19/USA/NY-Wadsworth-281613-01/2020|EPI_ISL_754411|2020-11-30
>hCoV-19/Chile/RM-1405-124/2020|EPI_ISL_755304|2020-05-15
>hCoV-19/Brazil/RS-00651/2020|EPI_ISL_770551|2020-11-25
>hCoV-19/Brazil/RS-00623/2020|EPI_ISL_770574|2020-11-23
>hCoV-19/Brazil/RS-00625/2020|EPI_ISL_770575|2020-11-23
>hCoV-19/Brazil/RS-00621/2020|EPI_ISL_779157|2020-11-24
>hCoV-19/Brazil/RS-00624/2020|EPI_ISL_779158|2020-11-24
>hCoV-19/USA/MA-MGH-00977/2020|EPI_ISL_791837|2020-05-03
>hCoV-19/USA/MA-MGH-00978/2020|EPI_ISL_791838|2020-05-03
>hCoV-19/USA/MA-MGH-01080/2020|EPI_ISL_791866|2020-05-01
>hCoV-19/USA/MA-MGH-01126/2020|EPI_ISL_791884|2020-05-02
>hCoV-19/Brazil/SP-852/2020|EPI_ISL_792105|2020-03-27
>hCoV-19/Argentina/PAIS-A0256/2020|EPI_ISL_792336|2020-04-27
>hCoV-19/Argentina/PAIS-A0262/2020|EPI_ISL_792341|2020-05-01
>hCoV-19/Argentina/PAIS-A0284/2020|EPI_ISL_792359|2020-05-22
>hCoV-19/Argentina/PAIS-E0026/2020|EPI_ISL_792517|2020-06-26
>hCoV-19/Argentina/PAIS-E0029/2020|EPI_ISL_792519|2020-06-27
>hCoV-19/Brazil/PB-16531/2020|EPI_ISL_792570|2020-04-24
>hCoV-19/Brazil/PB-16544/2020|EPI_ISL_792571|2020-04-27
>hCoV-19/Brazil/PB-16546/2020|EPI_ISL_792572|2020-04-06
>hCoV-19/Brazil/PB-16554/2020|EPI_ISL_792573|2020-04-24
>hCoV-19/Brazil/PB-16578/2020|EPI_ISL_792579|2020-04-21
>hCoV-19/Brazil/PB-16588/2020|EPI_ISL_792583|2020-04-21
>hCoV-19/Brazil/PB-16597/2020|EPI_ISL_792588|2020-04-23
>hCoV-19/Brazil/PB-16599/2020|EPI_ISL_792589|2020-04-23
>hCoV-19/Brazil/PB-16606/2020|EPI_ISL_792593|2020-05-21
>hCoV-19/Brazil/PB-16610/2020|EPI_ISL_792594|2020-05-19
>hCoV-19/Brazil/PB-16616/2020|EPI_ISL_792596|2020-07-01
>hCoV-19/Chile/Santiago-MTS3729/2020|EPI_ISL_801580|2020-05-02
>hCoV-19/Chile/Santiago-p14d7/2020|EPI_ISL_801593|2020-04-27
>hCoV-19/Chile/Santiago-p16d3/2020|EPI_ISL_801594|2020-04-27
>hCoV-19/USA/WI-WSLH-201223/2020|EPI_ISL_803463|2020-10-26
>hCoV-19/Brazil/RS-24285/2020|EPI_ISL_831913|2020-08-24
>hCoV-19/Brazil/RS-26977/2020|EPI_ISL_831940|2020-09-10
>hCoV-19/Brazil/RS-31799/2020|EPI_ISL_832012|2020-10-13
>hCoV-19/Brazil/SP-837/2020|EPI_ISL_833155|2020-04-27
>hCoV-19/Brazil/SP-919/2020|EPI_ISL_833159|2020-12-13
>hCoV-19/Brazil/SP-931/2020|EPI_ISL_833163|2020-11-19
>hCoV-19/Singapore/49/2021|EPI_ISL_833376|2021-01-12
>hCoV-19/Singapore/57/2021|EPI_ISL_833384|2021-01-12
>hCoV-19/Bolivia/26936/2020|EPI_ISL_837558|2020-07-03
>hCoV-19/Bolivia/26939/2020|EPI_ISL_837560|2020-07-03
>hCoV-19/Brazil/PA-IEC173156/2020|EPI_ISL_848609|2020-07-13
>hCoV-19/Brazil/RR-IEC176364/2020|EPI_ISL_848610|2020-06-24
>hCoV-19/Brazil/AC-IEC169737/2020|EPI_ISL_848612|2020-06-10
>hCoV-19/Brazil/AC-IEC169749/2020|EPI_ISL_848613|2020-06-04
>hCoV-19/Brazil/PA-IEC173152/2020|EPI_ISL_848614|2020-06-01
>hCoV-19/Brazil/RR-IEC176337/2020|EPI_ISL_848616|2020-04-28
>hCoV-19/Brazil/MA-IEC162181/2020|EPI_ISL_848626|2020-03-24
>hCoV-19/Brazil/AC-IEC162591/2020|EPI_ISL_848627|2020-03-22
>hCoV-19/Argentina/INEI013400/2020|EPI_ISL_849201|2020-05-21
>hCoV-19/Argentina/INEI013407/2020|EPI_ISL_849202|2020-05-21
>hCoV-19/Argentina/INEI013441/2020|EPI_ISL_849203|2020-05-21
>hCoV-19/Wales/ALDP-CE127C/2020|EPI_ISL_858826|2020-12-25
>hCoV-19/Brazil/SP-860/2020|EPI_ISL_861635|2020-03-26
>hCoV-19/Brazil/SP-862/2020|EPI_ISL_861638|2020-04-22
>hCoV-19/Brazil/SP-838/2020|EPI_ISL_861642|2020-04-26
>hCoV-19/Brazil/SP-957/2020|EPI_ISL_861651|2020-05-10
>hCoV-19/Brazil/SP-960/2020|EPI_ISL_861653|2020-05-13
>hCoV-19/Brazil/SP-969/2020|EPI_ISL_861662|2020-05-18
>hCoV-19/Brazil/SP-973/2020|EPI_ISL_861664|2020-05-27
>hCoV-19/Brazil/SP-HIAE-ID03/2020|EPI_ISL_861869|2020-03-25
>hCoV-19/Brazil/SP-HIAE-ID05/2020|EPI_ISL_861871|2020-08-01
>hCoV-19/Brazil/SP-HIAE-ID19/2020|EPI_ISL_861884|2020-08-01
>hCoV-19/Brazil/SP-HIAE-ID23/2020|EPI_ISL_861888|2020-11-17
>hCoV-19/Brazil/SP-HIAE-ID26/2020|EPI_ISL_861891|2020-07-31
>hCoV-19/Brazil/SP-HIAE-ID29/2020|EPI_ISL_861893|2020-03-16
>hCoV-19/Brazil/SP-HIAE-ID33/2020|EPI_ISL_861897|2020-07-31
>hCoV-19/Brazil/SP-HIAE-ID34/2020|EPI_ISL_861898|2020-11-14
>hCoV-19/Brazil/SP-HIAE-ID35/2020|EPI_ISL_861899|2020-11-11
>hCoV-19/Japan/PG-11135/2020|EPI_ISL_898049|2020-10
>hCoV-19/Switzerland/AG-ETHZ-431121/2020|EPI_ISL_899189|2020-12-29
>hCoV-19/Brazil/AM-IEC-177317/2021|EPI_ISL_918535|2021-01-05
>hCoV-19/Brazil/AP-IEC-177382/2020|EPI_ISL_918551|2020-12-04
>hCoV-19/Brazil/RS-CEVS-38171/2020|EPI_ISL_942897|2020-08-06
>hCoV-19/Brazil/RS-CEVS-42436/2020|EPI_ISL_943574|2020-08-18
>hCoV-19/Brazil/RS-CEVS-42751/2020|EPI_ISL_943575|2020-08-18
>hCoV-19/Brazil/RS-CEVS-32833/2020|EPI_ISL_943576|2020-07-16
>hCoV-19/Brazil/RS-CEVS-32831/2020|EPI_ISL_943577|2020-07-22
>hCoV-19/Brazil/RS-CEVS-36776/2020|EPI_ISL_943582|2020-08-04
>hCoV-19/Brazil/RS-CEVS-38094/2020|EPI_ISL_943588|2020-08-06
>hCoV-19/Brazil/RS-CEVS-15237/2020|EPI_ISL_943590|2020-06-02
>hCoV-19/Brazil/RS-CEVS-16150/2020|EPI_ISL_943591|2020-06-04
>hCoV-19/Brazil/RS-CEVS-6946/2020|EPI_ISL_943592|2020-04-14
>hCoV-19/Brazil/RS-CEVS-18256/2020|EPI_ISL_943593|2020-06-15
>hCoV-19/Brazil/RS-CEVS-11918/2020|EPI_ISL_943595|2020-05-18
>hCoV-19/Brazil/TO-1179/2020|EPI_ISL_943980|2020-10-12
>hCoV-19/Brazil/TO-1181/2020|EPI_ISL_943982|2020-10-14
>hCoV-19/England/ALDP-114E891/2021|EPI_ISL_947552|2021-01-24
>hCoV-19/Switzerland/GE-HUG-1402/2020|EPI_ISL_415700|2020-02-28
>hCoV-19/England/CAMB-74D5B/2020|EPI_ISL_425373|2020-03-19
>hCoV-19/Brazil/RJ-763/2020|EPI_ISL_427302|2020-03-20
>hCoV-19/Brazil/RJ-818/2020|EPI_ISL_427303|2020-03-25
>hCoV-19/Brazil/RJ-872/2020|EPI_ISL_427304|2020-03-26
>hCoV-19/USA/MI-MDHHS-SC20138/2020|EPI_ISL_436853|2020-03-24
>hCoV-19/USA/MI-MDHHS-SC20013/2020|EPI_ISL_437100|2020-03-13
>hCoV-19/England/LOND-D53CF/2020|EPI_ISL_444216|2020-04-15
>hCoV-19/Chile/RM-ISPCH-52/2020|EPI_ISL_445349|2020-04-01
>hCoV-19/Chile/RM-ISPCH-56/2020|EPI_ISL_445352|2020-04-01
>hCoV-19/Chile/RM-ISPCH-71/2020|EPI_ISL_445367|2020-03-21
>hCoV-19/Chile/RM-ISPCH-76/2020|EPI_ISL_445373|2020-04-03
>hCoV-19/Portugal/PT0341/2020|EPI_ISL_454057|2020-03-18
>hCoV-19/Brazil/RJ-1464/2020|EPI_ISL_456080|2020-04-06
>hCoV-19/Brazil/RJ-1466/2020|EPI_ISL_456081|2020-04-06
>hCoV-19/Brazil/RJ-1600/2020|EPI_ISL_456082|2020-04-02
>hCoV-19/Brazil/RJ-1627/2020|EPI_ISL_456083|2020-04-03
>hCoV-19/Brazil/RJ-1690/2020|EPI_ISL_456084|2020-04-08
>hCoV-19/Brazil/RJ-1691/2020|EPI_ISL_456085|2020-04-08
>hCoV-19/Brazil/RJ-1701/2020|EPI_ISL_456086|2020-04-08
>hCoV-19/Brazil/RJ-1702/2020|EPI_ISL_456087|2020-04-08
>hCoV-19/Brazil/RJ-1901/2020|EPI_ISL_456089|2020-04-09
>hCoV-19/Brazil/RJ-1902/2020|EPI_ISL_456090|2020-04-09
>hCoV-19/Brazil/RJ-1921/2020|EPI_ISL_456091|2020-04-09
>hCoV-19/Brazil/RJ-1923/2020|EPI_ISL_456092|2020-04-10
>hCoV-19/Brazil/RJ-1927/2020|EPI_ISL_456093|2020-04-12
>hCoV-19/Brazil/RJ-1943/2020|EPI_ISL_456094|2020-04-13
>hCoV-19/Brazil/RJ-1948/2020|EPI_ISL_456095|2020-04-13
>hCoV-19/Brazil/RJ-1952/2020|EPI_ISL_456096|2020-04-13
>hCoV-19/Brazil/RJ-1966/2020|EPI_ISL_456097|2020-04-13
>hCoV-19/Brazil/RJ-2000/2020|EPI_ISL_456098|2020-04-13
>hCoV-19/Brazil/RJ-2007/2020|EPI_ISL_456099|2020-04-13
>hCoV-19/USA/DC-HP00052/2020|EPI_ISL_457796|2020-03-07
>hCoV-19/Germany/BY-MVP-0253/2020|EPI_ISL_466906|2020-05-04
>hCoV-19/Brazil/RJ-1574/2020|EPI_ISL_467345|2020-04-02
>hCoV-19/Brazil/RJ-2091/2020|EPI_ISL_467347|2020-04-16
>hCoV-19/Brazil/RJ-2195/2020|EPI_ISL_467348|2020-04-17
>hCoV-19/Brazil/RJ-2197/2020|EPI_ISL_467349|2020-04-17
>hCoV-19/Brazil/RJ-2208/2020|EPI_ISL_467350|2020-04-17
>hCoV-19/Brazil/RJ-2233/2020|EPI_ISL_467351|2020-04-17
>hCoV-19/Brazil/RJ-2422/2020|EPI_ISL_467352|2020-04-20
>hCoV-19/Brazil/RJ-2669/2020|EPI_ISL_467353|2020-04-24
>hCoV-19/Brazil/RJ-2678/2020|EPI_ISL_467355|2020-04-24
>hCoV-19/Brazil/RJ-2683/2020|EPI_ISL_467357|2020-04-24
>hCoV-19/Brazil/RJ-2696/2020|EPI_ISL_467358|2020-04-24
>hCoV-19/Brazil/RJ-2733/2020|EPI_ISL_467360|2020-04-25
>hCoV-19/Brazil/RJ-2769/2020|EPI_ISL_467361|2020-04-27
>hCoV-19/Brazil/RJ-2770/2020|EPI_ISL_467362|2020-04-27
>hCoV-19/Brazil/RJ-2776/2020|EPI_ISL_467363|2020-04-27
>hCoV-19/Brazil/RJ-2777/2020|EPI_ISL_467364|2020-04-25
>hCoV-19/Brazil/RJ-2811/2020|EPI_ISL_467365|2020-04-27
>hCoV-19/Brazil/RJ-2822/2020|EPI_ISL_467367|2020-04-27
>hCoV-19/Brazil/RJ-2840/2020|EPI_ISL_467368|2020-04-28
>hCoV-19/Brazil/RJ-2844/2020|EPI_ISL_467369|2020-04-28
>hCoV-19/Brazil/RJ-2847/2020|EPI_ISL_467370|2020-04-28
>hCoV-19/Brazil/RJ-2868/2020|EPI_ISL_467371|2020-04-28
>hCoV-19/Brazil/SC-L17-CD322/2020|EPI_ISL_476297|2020-03-26
>hCoV-19/USA/WI-UW-374/2020|EPI_ISL_480356|2020-05-20
>hCoV-19/USA/WI-UW-375/2020|EPI_ISL_480357|2020-05-20
>hCoV-19/USA/FL-BPHL-0527/2020|EPI_ISL_508730|2020-06-19
>hCoV-19/Brazil/RJ-INCA-C06/2020|EPI_ISL_513513|2020-04-08
>hCoV-19/Switzerland/VS-ETHZ-240083/2020|EPI_ISL_523920|2020-08-12
>hCoV-19/USA/FL-BPHL-1085/2020|EPI_ISL_526571|2020-05-22
>hCoV-19/Australia/NSW2411/2020|EPI_ISL_527012|2020-06-13
>hCoV-19/Australia/NSW2437/2020|EPI_ISL_527017|2020-04-09
>hCoV-19/Canada/QC-LSPQ-L00243347/2020|EPI_ISL_536360|2020-03-30
>hCoV-19/Canada/ON-OICR-SLB2820/2020|EPI_ISL_538348|2020-04-02
>hCoV-19/Canada/ON-OICR-SLB2821/2020|EPI_ISL_538349|2020-04-02
>hCoV-19/Brazil/RJ-1783/2020|EPI_ISL_541347|2020-04-04
>hCoV-19/Brazil/RJ-1798/2020|EPI_ISL_541348|2020-04-06
>hCoV-19/Brazil/RJ-1830/2020|EPI_ISL_541349|2020-04-04
>hCoV-19/Brazil/RJ-1862/2020|EPI_ISL_541350|2020-04-04
>hCoV-19/Brazil/RJ-1953/2020|EPI_ISL_541352|2020-04-13
>hCoV-19/Brazil/RJ-2100/2020|EPI_ISL_541353|2020-04-16
>hCoV-19/Brazil/RJ-2231/2020|EPI_ISL_541356|2020-04-17
>hCoV-19/Brazil/RJ-2342/2020|EPI_ISL_541357|2020-04-20
>hCoV-19/Brazil/RJ-2343/2020|EPI_ISL_541358|2020-04-20
>hCoV-19/Brazil/RJ-2376/2020|EPI_ISL_541360|2020-04-20
>hCoV-19/Brazil/RJ-2377/2020|EPI_ISL_541361|2020-04-20
>hCoV-19/Brazil/RJ-2903/2020|EPI_ISL_541362|2020-04-28
>hCoV-19/Brazil/RJ-2904/2020|EPI_ISL_541363|2020-04-28
>hCoV-19/Brazil/RJ-2938/2020|EPI_ISL_541364|2020-04-29
>hCoV-19/Brazil/RJ-2950/2020|EPI_ISL_541365|2020-04-29
>hCoV-19/Brazil/RJ-2951/2020|EPI_ISL_541366|2020-04-29
>hCoV-19/Brazil/RJ-2966/2020|EPI_ISL_541367|2020-04-29
>hCoV-19/Brazil/RJ-2999/2020|EPI_ISL_541368|2020-04-30
>hCoV-19/Brazil/RJ-3021/2020|EPI_ISL_541369|2020-04-30
>hCoV-19/Brazil/SC-770/2020|EPI_ISL_541370|2020-03-12
>hCoV-19/Brazil/SE-6536/2020|EPI_ISL_541376|2020-03-19
>hCoV-19/Switzerland/VS-ETHZ-270176/2020|EPI_ISL_541509|2020-08-29
>hCoV-19/Netherlands/NH-RIVM-10073/2020|EPI_ISL_547499|2020-02-27
>hCoV-19/France/PAC-IHU-1131/2020|EPI_ISL_569055|2020-08-07
>hCoV-19/England/NOTT-1144EE/2020|EPI_ISL_577169|2020-10-07
>hCoV-19/England/20422147004/2020|EPI_ISL_584058|2020-09
>hCoV-19/England/LOND-124E195/2020|EPI_ISL_584664|2020
>hCoV-19/Canada/ON-S805/2020|EPI_ISL_591234|2020-04
>hCoV-19/USA/VA-DCLS-1558/2020|EPI_ISL_610122|2020-08-07
>hCoV-19/USA/VA-DCLS-1559/2020|EPI_ISL_610123|2020-08-06
>hCoV-19/USA/VA-DCLS-1567/2020|EPI_ISL_610130|2020-08-14
>hCoV-19/Brazil/RJ-00357/2020|EPI_ISL_623160|2020-04-22
>hCoV-19/Brazil/RJ-00358/2020|EPI_ISL_623161|2020-05-04
>hCoV-19/Brazil/RJ-00359/2020|EPI_ISL_623162|2020-04-29
>hCoV-19/Brazil/RJ-00361/2020|EPI_ISL_623164|2020-04-29
>hCoV-19/Brazil/RJ-00362/2020|EPI_ISL_623165|2020-05-05
>hCoV-19/Brazil/RJ-00363/2020|EPI_ISL_623166|2020-04-20
>hCoV-19/Brazil/RJ-00365/2020|EPI_ISL_623168|2020-04-08
>hCoV-19/England/ALDP-A94FBF/2020|EPI_ISL_624718|2020-10-19
>hCoV-19/Brazil/RJ-06020/2020|EPI_ISL_636737|2020-05-29
>hCoV-19/England/QEUH-9F4FAF/2020|EPI_ISL_638646|2020-09-25
>hCoV-19/England/MILK-B8EDBD/2020|EPI_ISL_675238|2020-11-13
>hCoV-19/USA/WI-UW-1992/2020|EPI_ISL_677400|2020-09-25
>hCoV-19/Brazil/RJ-00507/2020|EPI_ISL_717900|2020-07-27
>hCoV-19/Brazil/RJ-00508/2020|EPI_ISL_717901|2020-07-30
>hCoV-19/Brazil/RJ-00511/2020|EPI_ISL_717902|2020-07-27
>hCoV-19/Brazil/RJ-00512/2020|EPI_ISL_717903|2020-07-28
>hCoV-19/Brazil/RJ-00515/2020|EPI_ISL_717904|2020-07-28
>hCoV-19/Brazil/RJ-00516/2020|EPI_ISL_717905|2020-07-28
>hCoV-19/Brazil/RJ-00517/2020|EPI_ISL_717906|2020-07-29
>hCoV-19/Brazil/RJ-00518/2020|EPI_ISL_717907|2020-07-18
>hCoV-19/Brazil/RJ-00520/2020|EPI_ISL_717908|2020-08-01
>hCoV-19/Brazil/RJ-00522/2020|EPI_ISL_717909|2020-07-29
>hCoV-19/Brazil/RJ-00524/2020|EPI_ISL_717910|2020-05-31
>hCoV-19/Brazil/RJ-00525/2020|EPI_ISL_717911|2020-06-01
>hCoV-19/Brazil/RJ-00526/2020|EPI_ISL_717912|2020-06-02
>hCoV-19/Brazil/RJ-00527/2020|EPI_ISL_717913|2020-07-29
>hCoV-19/Brazil/RJ-00528/2020|EPI_ISL_717914|2020-07-29
>hCoV-19/Brazil/RJ-00529/2020|EPI_ISL_717915|2020-07-29
>hCoV-19/Brazil/RJ-00530/2020|EPI_ISL_717916|2020-07-29
>hCoV-19/Brazil/RJ-00531/2020|EPI_ISL_717917|2020-07-29
>hCoV-19/Brazil/RJ-00532/2020|EPI_ISL_717918|2020-06-02
>hCoV-19/Brazil/RJ-00533/2020|EPI_ISL_717919|2020-06-02
>hCoV-19/Brazil/RJ-00574/2020|EPI_ISL_717958|2020-07-28
>hCoV-19/Brazil/RJ-00575/2020|EPI_ISL_717959|2020-08-03
>hCoV-19/Brazil/RJ-00576/2020|EPI_ISL_717960|2020-10-09
>hCoV-19/Brazil/RJ-00577/2020|EPI_ISL_717961|2020-11-05
>hCoV-19/Brazil/RJ-00578/2020|EPI_ISL_717962|2020-07-28
>hCoV-19/Brazil/RJ-00579/2020|EPI_ISL_717963|2020-07-29
>hCoV-19/Brazil/RJ-00580/2020|EPI_ISL_717964|2020-07-29
>hCoV-19/Brazil/RS-6195/2020|EPI_ISL_729794|2020-05-11
>hCoV-19/Chile/RM-168408/2020|EPI_ISL_746478|2020-09-02
>hCoV-19/Chile/NB-196349/2020|EPI_ISL_746479|2020-10-02
>hCoV-19/Chile/RM-191993/2020|EPI_ISL_746483|2020-09-28
>hCoV-19/Chile/RM-88166-TC1/2020|EPI_ISL_746484|2020-06-03
>hCoV-19/Chile/AN-195419/2020|EPI_ISL_746492|2020-10-01
>hCoV-19/Chile/RM-82462/2020|EPI_ISL_746493|2020-05-30
>hCoV-19/Chile/AN-195430/2020|EPI_ISL_746498|2020-10-01
>hCoV-19/Chile/AR-172172/2020|EPI_ISL_746499|2020-09-08
>hCoV-19/Chile/RM-164001/2020|EPI_ISL_746690|2020-08-29
>hCoV-19/Chile/RM-164508/2020|EPI_ISL_746692|2020-08-30
>hCoV-19/Chile/RM-164522/2020|EPI_ISL_746693|2020-08-30
>hCoV-19/Chile/RM-164804/2020|EPI_ISL_746694|2020-08-31
>hCoV-19/Chile/RM-165839/2020|EPI_ISL_746696|2020-08-31
>hCoV-19/Chile/RM-165843/2020|EPI_ISL_746697|2020-08-31
>hCoV-19/Chile/RM-166412/2020|EPI_ISL_746698|2020-09-01
>hCoV-19/Chile/RM-166624/2020|EPI_ISL_746699|2020-09-01
>hCoV-19/Uruguay/TYT-M57/2020|EPI_ISL_749151|2020-06-18
>hCoV-19/Uruguay/TYT-M64/2020|EPI_ISL_749155|2020-06-21
>hCoV-19/Brazil/BA-1/2020|EPI_ISL_756293|2020-06-01
>hCoV-19/Germany/HH-hpi-p2482/2020|EPI_ISL_776539|2020-06-23
>hCoV-19/Brazil/RS-00671/2020|EPI_ISL_779164|2020-11-26
>hCoV-19/Argentina/PAIS-A0058/2020|EPI_ISL_792147|2020-05-02
>hCoV-19/Argentina/PAIS-A0060/2020|EPI_ISL_792149|2020-05-03
>hCoV-19/Argentina/PAIS-A0074/2020|EPI_ISL_792163|2020-05-04
>hCoV-19/Argentina/PAIS-A0089/2020|EPI_ISL_792178|2020-05-06
>hCoV-19/Argentina/PAIS-A0090/2020|EPI_ISL_792179|2020-05-07
>hCoV-19/Argentina/PAIS-A0104/2020|EPI_ISL_792193|2020-05-09
>hCoV-19/Argentina/PAIS-A0236/2020|EPI_ISL_792317|2020-05-13
>hCoV-19/Argentina/PAIS-A0237/2020|EPI_ISL_792318|2020-05-16
>hCoV-19/Argentina/PAIS-A0305/2020|EPI_ISL_792376|2020-05-25
>hCoV-19/Argentina/PAIS-A0306/2020|EPI_ISL_792377|2020-05-25
>hCoV-19/Argentina/PAIS-A0307/2020|EPI_ISL_792378|2020-05-25
>hCoV-19/Argentina/PAIS-A0309/2020|EPI_ISL_792380|2020-05-18
>hCoV-19/Argentina/PAIS-A0310/2020|EPI_ISL_792381|2020-05-18
>hCoV-19/Argentina/PAIS-A0313/2020|EPI_ISL_792383|2020-05-25
>hCoV-19/Argentina/PAIS-A0314/2020|EPI_ISL_792384|2020-05-25
>hCoV-19/Argentina/PAIS-A0315/2020|EPI_ISL_792385|2020-05-25
>hCoV-19/Argentina/PAIS-A0323/2020|EPI_ISL_792393|2020-05-07
>hCoV-19/Argentina/PAIS-A0325/2020|EPI_ISL_792395|2020-05-15
>hCoV-19/Argentina/PAIS-B0001/2020|EPI_ISL_792397|2020-05-28
>hCoV-19/Argentina/PAIS-G0007/2020|EPI_ISL_792531|2020-03-23
>hCoV-19/Argentina/PAIS-G0009/2020|EPI_ISL_792533|2020-04-01
>hCoV-19/Argentina/PAIS-G0020/2020|EPI_ISL_792544|2020-07-06
>hCoV-19/Argentina/PAIS-G0021/2020|EPI_ISL_792545|2020-07-06
>hCoV-19/Argentina/PAIS-G0022/2020|EPI_ISL_792546|2020-07-06
>hCoV-19/Brazil/PB-23854-R1/2020|EPI_ISL_792561|2020-06-23
>hCoV-19/Chile/Santiago-AAS3062/2020|EPI_ISL_801555|2020-05-02
>hCoV-19/Chile/Santiago-AMC0337/2020|EPI_ISL_801558|2020-04-28
>hCoV-19/Chile/Santiago-ANS6590/2020|EPI_ISL_801559|2020-04-28
>hCoV-19/Chile/Santiago-ASC3794/2020|EPI_ISL_801560|2020-05-02
>hCoV-19/Chile/Santiago-BMA5485/2020|EPI_ISL_801562|2020-05-04
>hCoV-19/Chile/Santiago-CDV2422/2020|EPI_ISL_801564|2020-04-28
>hCoV-19/Chile/Santiago-CGP014K/2020|EPI_ISL_801565|2020-05-04
>hCoV-19/Chile/Santiago-CPR2424/2020|EPI_ISL_801566|2020-04-28
>hCoV-19/Chile/Santiago-LRC4163/2020|EPI_ISL_801576|2020-05-12
>hCoV-19/Chile/Santiago-MME4342/2020|EPI_ISL_801579|2020-04-30
>hCoV-19/Chile/Santiago-PUC_MVL_0226/2020|EPI_ISL_801731|2020-04-25
>hCoV-19/Chile/Santiago-PUC_MVL_0228/2020|EPI_ISL_801732|2020-04-27
>hCoV-19/Chile/Santiago-PUC_MVL_0230/2020|EPI_ISL_801734|2020-04-28
>hCoV-19/Chile/Santiago-PUC_MVL_0231/2020|EPI_ISL_801735|2020-04-30
>hCoV-19/Chile/Santiago-PUC_MVL_0261/2020|EPI_ISL_801747|2020-05-04
>hCoV-19/Chile/Santiago-PUC_MVL_0275/2020|EPI_ISL_801756|2020-05-04
>hCoV-19/Chile/Santiago-PUC_MVL_0322/2020|EPI_ISL_801768|2020-05-10
>hCoV-19/Chile/Santiago-PUC_MVL_0323/2020|EPI_ISL_801769|2020-05-09
>hCoV-19/Chile/Santiago-PUC_MVL_0325/2020|EPI_ISL_801770|2020-05-09
>hCoV-19/Chile/Puerto_Montt-PUC_MVL_0353/2020|EPI_ISL_801783|2020-05-11
>hCoV-19/Chile/Santiago-PUC_MVL_0354/2020|EPI_ISL_801784|2020-05-11
>hCoV-19/Chile/Santiago-PUC_MVL_0364/2020|EPI_ISL_801789|2020-05-11
>hCoV-19/Chile/Santiago-PUC_MVL_0366/2020|EPI_ISL_801791|2020-05-12
>hCoV-19/Chile/Santiago-PUC_MVL_0379/2020|EPI_ISL_801795|2020-05-12
>hCoV-19/Chile/Santiago-PUC_MVL_0380/2020|EPI_ISL_801796|2020-05-12
>hCoV-19/Chile/Santiago-PUC_MVL_0383/2020|EPI_ISL_801797|2020-05-12
>hCoV-19/Chile/Santiago-PUC_MVL_0384/2020|EPI_ISL_801798|2020-05-12
>hCoV-19/Chile/Santiago-PUC_MVL_0421/2020|EPI_ISL_801816|2020-05-13
>hCoV-19/Chile/Santiago-PUC_MVL_0422/2020|EPI_ISL_801817|2020-05-12
>hCoV-19/Chile/Puerto_Montt-PUC_MVL_0424/2020|EPI_ISL_801818|2020-05-13
>hCoV-19/Chile/Santiago-PUC_MVL_0429/2020|EPI_ISL_801819|2020-05-13
>hCoV-19/Chile/Santiago-PUC_MVL_0430/2020|EPI_ISL_801820|2020-05-12
>hCoV-19/Chile/Santiago-PUC_MVL_0450/2020|EPI_ISL_801824|2020-05-13
>hCoV-19/USA/WI-WSLH-201577/2020|EPI_ISL_803715|2020-10-22
>hCoV-19/England/MILK-E06EA8/2020|EPI_ISL_811942|2020-12-29
>hCoV-19/England/NOTT-11A2B1/2020|EPI_ISL_819459|2020-11-05
>hCoV-19/Brasil/RS11069/2020|EPI_ISL_831474|2020-06-12
>hCoV-19/England/ALDP-EE0DE3/2020|EPI_ISL_834826|2020-12-31
>hCoV-19/Argentina/INEI097145/2020|EPI_ISL_856761|2020-11-20
>hCoV-19/Argentina/INEI097148/2020|EPI_ISL_856762|2020-11-20
>hCoV-19/Argentina/INEI097191/2020|EPI_ISL_856764|2020-11-25
>hCoV-19/Argentina/INEI097339/2020|EPI_ISL_856766|2020-11-26
>hCoV-19/Argentina/INEI097370/2020|EPI_ISL_856767|2020-11-25
>hCoV-19/Argentina/INEI097697/2020|EPI_ISL_856773|2020-12-02
>hCoV-19/Argentina/INEI097811/2020|EPI_ISL_856774|2020-12-03
>hCoV-19/Argentina/INEI098437/2020|EPI_ISL_856779|2020-12-06
>hCoV-19/Argentina/INEI096492/2020|EPI_ISL_856800|2020-11-04
>hCoV-19/Switzerland/BS-ETHZ-451464/2021|EPI_ISL_899532|2021-01-11
>hCoV-19/Switzerland/BS-ETHZ-451470/2021|EPI_ISL_899533|2021-01-11
>hCoV-19/USA/CA-QDX-4063/2021|EPI_ISL_903457|2021-01-08
>hCoV-19/Brazil/RR-IEC-176346/2020|EPI_ISL_918513|2020-06-01
>hCoV-19/Brazil/PA-IEC-177044/2020|EPI_ISL_918524|2020-12-09
>hCoV-19/Brazil/PA-IEC-177045/2020|EPI_ISL_918525|2020-12-09
>hCoV-19/Canada/ON-PHL-20-80801/2020|EPI_ISL_925678|2020-04
>hCoV-19/Canada/ON-PHL-20-80800/2020|EPI_ISL_925679|2020-04
>hCoV-19/Canada/ON-PHL-20-80496/2020|EPI_ISL_925685|2020-04
>hCoV-19/Canada/ON-PHL-20-80521/2020|EPI_ISL_925690|2020-04
>hCoV-19/Canada/ON-PHL-20-80525/2020|EPI_ISL_925691|2020-04
>hCoV-19/Brazil/RS-CEVS-32830/2020|EPI_ISL_930855|2020-07-22
>hCoV-19/Brazil/RS-CEVS-34046/2020|EPI_ISL_930858|2020-07-24
>hCoV-19/Switzerland/NE-PMI-2102-5519/2021|EPI_ISL_935011|2021-01-15
>hCoV-19/Uruguay/M284/2020|EPI_ISL_936380|2020-07-14
>hCoV-19/Uruguay/M297/2020|EPI_ISL_936381|2020-07-14
>hCoV-19/Uruguay/M285/2020|EPI_ISL_936382|2020-07-14
>hCoV-19/Uruguay/M292/2020|EPI_ISL_936383|2020-07-14
>hCoV-19/Uruguay/M287/2020|EPI_ISL_936384|2020-07-14
>hCoV-19/Uruguay/M288/2020|EPI_ISL_936385|2020-07-14
>hCoV-19/Uruguay/M296/2020|EPI_ISL_936386|2020-07-14
>hCoV-19/Brazil/PI-1055/2021|EPI_ISL_940613|2021-01-19
>hCoV-19/Brazil/SP-1078/2021|EPI_ISL_940629|2021-01-25
>hCoV-19/Spain/CT-IBV-99012708/2020|EPI_ISL_949202|2020-08-05
>hCoV-19/Canada/ON-PHL-2653/2020|EPI_ISL_418371|2020-03
>hCoV-19/Brazil/DF-615i/2020|EPI_ISL_427294|2020-03-13
>hCoV-19/Brazil/DF-619i/2020|EPI_ISL_427295|2020-03-13
>hCoV-19/Brazil/DF-861/2020|EPI_ISL_427296|2020-03-23
>hCoV-19/Brazil/DF-862/2020|EPI_ISL_427297|2020-03-23
>hCoV-19/Brazil/DF-891/2020|EPI_ISL_427298|2020-03-22
>hCoV-19/Brazil/MG-CV8/2020|EPI_ISL_429671|2020-03-13
>hCoV-19/Brazil/MG-CV16/2020|EPI_ISL_429676|2020-03-16
>hCoV-19/USA/TX-HMH098/2020|EPI_ISL_434803|2020-03-19
>hCoV-19/USA/NY-NYUMC509/2020|EPI_ISL_444626|2020-03-30
>hCoV-19/Australia/NSW294/2020|EPI_ISL_451558|2020-04-08
>hCoV-19/Uruguay/UY-NYUMC857/2020|EPI_ISL_457953|2020-03-23
>hCoV-19/England/20150041004/2020|EPI_ISL_466231|2020-04-06
>hCoV-19/Brazil/SP-L12-CD28/2020|EPI_ISL_476221|2020-03-09
>hCoV-19/Brazil/SP-L7-CD67/2020|EPI_ISL_476435|2020-03-19
>hCoV-19/Brazil/SP-L7-CD72/2020|EPI_ISL_476439|2020-03-24
>hCoV-19/Argentina/Heritas_HG001/2020|EPI_ISL_476496|2020-04-22
>hCoV-19/USA/FL-BPHL-0313/2020|EPI_ISL_489722|2020-06-02
>hCoV-19/England/NORW-ED995/2020|EPI_ISL_490507|2020-03-23
>hCoV-19/Russia/StPetersburg-RII8319V/2020|EPI_ISL_507294|2020-04-21
>hCoV-19/Portugal/PT0974/2020|EPI_ISL_511523|2020-03-27
>hCoV-19/Australia/NSW673/2020|EPI_ISL_513316|2020-04-09
>hCoV-19/Brazil/RJ-INCA-C197/2020|EPI_ISL_513526|2020-04-30
>hCoV-19/Brazil/RJ-INCA-C199/2020|EPI_ISL_513527|2020-04-30
>hCoV-19/Brazil/RJ-INCA-C25/2020|EPI_ISL_513533|2020-04-16
>hCoV-19/Brazil/RJ-INCA-C26/2020|EPI_ISL_513534|2020-04-16
>hCoV-19/Brazil/RJ-INCA-C29/2020|EPI_ISL_513537|2020-04-16
>hCoV-19/Brazil/RJ-INCA-C30/2020|EPI_ISL_513538|2020-04-16
>hCoV-19/Brazil/RJ-INCA-C31/2020|EPI_ISL_513539|2020-04-16
>hCoV-19/Brazil/RJ-INCA-C32/2020|EPI_ISL_513540|2020-04-16
>hCoV-19/Brazil/RJ-INCA-C33/2020|EPI_ISL_513541|2020-04-16
>hCoV-19/Brazil/RJ-INCA-C34/2020|EPI_ISL_513542|2020-04-16
>hCoV-19/Brazil/RJ-INCA-C35/2020|EPI_ISL_513543|2020-04-16
>hCoV-19/Brazil/RJ-INCA-C36/2020|EPI_ISL_513544|2020-04-16
>hCoV-19/Brazil/RJ-INCA-C37/2020|EPI_ISL_513545|2020-04-16
>hCoV-19/Brazil/RJ-INCA-C39/2020|EPI_ISL_513547|2020-04-17
>hCoV-19/Brazil/RJ-INCA-C40/2020|EPI_ISL_513548|2020-04-17
>hCoV-19/Brazil/RJ-INCA-C41/2020|EPI_ISL_513549|2020-04-17
>hCoV-19/Brazil/RJ-INCA-C42/2020|EPI_ISL_513550|2020-04-17
>hCoV-19/Brazil/RJ-INCA-C44/2020|EPI_ISL_513551|2020-04-17
>hCoV-19/Brazil/RJ-INCA-C47/2020|EPI_ISL_513553|2020-04-20
>hCoV-19/Brazil/RJ-INCA-C63/2020|EPI_ISL_513556|2020-04-22
>hCoV-19/Brazil/RJ-INCA-C65/2020|EPI_ISL_513558|2020-04-22
>hCoV-19/Brazil/RJ-INCA-C67/2020|EPI_ISL_513559|2020-04-22
>hCoV-19/Brazil/RJ-INCA-C68/2020|EPI_ISL_513560|2020-04-22
>hCoV-19/Brazil/RJ-INCA-C69/2020|EPI_ISL_513561|2020-04-22
>hCoV-19/Brazil/RJ-INCA-C70/2020|EPI_ISL_513562|2020-04-22
>hCoV-19/Brazil/RJ-INCA-C72/2020|EPI_ISL_513563|2020-04-24
>hCoV-19/Brazil/RJ-INCA-C73/2020|EPI_ISL_513564|2020-04-24
>hCoV-19/Brazil/RJ-INCA-C77/2020|EPI_ISL_513567|2020-04-24
>hCoV-19/Brazil/RJ-INCA-C78/2020|EPI_ISL_513568|2020-04-24
>hCoV-19/Brazil/RJ-INCA-C94/2020|EPI_ISL_513571|2020-04-24
>hCoV-19/Brazil/RJ-INCA-C95/2020|EPI_ISL_513572|2020-04-24
>hCoV-19/Brazil/RJ-INCA-I29/2020|EPI_ISL_513573|2020-05-04
>hCoV-19/Brazil/RJ-INCA-I30/2020|EPI_ISL_513574|2020-05-04
>hCoV-19/Brazil/RJ-INCA-I34/2020|EPI_ISL_513575|2020-05-04
>hCoV-19/Brazil/RJ-INCA-I35/2020|EPI_ISL_513576|2020-05-04
>hCoV-19/Brazil/RJ-INCA-I37/2020|EPI_ISL_513577|2020-05-04
>hCoV-19/Brazil/RJ-INCA-I43/2020|EPI_ISL_513579|2020-05-04
>hCoV-19/Brazil/RJ-INCA-I51/2020|EPI_ISL_513581|2020-05-05
>hCoV-19/Brazil/RJ-INCA-I54/2020|EPI_ISL_513582|2020-05-05
>hCoV-19/Brazil/RJ-INCA-I57/2020|EPI_ISL_513583|2020-05-05
>hCoV-19/Brazil/SP-120/2020|EPI_ISL_515521|2020-03-28
>hCoV-19/Brazil/SP-122/2020|EPI_ISL_515522|2020-03-31
>hCoV-19/Brazil/SP-124/2020|EPI_ISL_515523|2020-04-02
>hCoV-19/Brazil/SP-600/2020|EPI_ISL_515525|2020-06-30
>hCoV-19/Brazil/SP-624/2020|EPI_ISL_515527|2020-03-18
>hCoV-19/Brazil/SP-625/2020|EPI_ISL_515528|2020-03-25
>hCoV-19/USA/FL-BPHL-1057/2020|EPI_ISL_517947|2020-06-04
>hCoV-19/Suriname/SR-56/2020|EPI_ISL_518805|2020-07-16
>hCoV-19/Brazil/SP-132/2020|EPI_ISL_523956|2020-03-31
>hCoV-19/Brazil/SP-163/2020|EPI_ISL_523959|2020-08-15
>hCoV-19/Brazil/SP-164/2020|EPI_ISL_523961|2020-04-17
>hCoV-19/Brazil/SP-177/2020|EPI_ISL_523973|2020-04-03
>hCoV-19/Brazil/SP-181/2020|EPI_ISL_523976|2020-04-10
>hCoV-19/Brazil/SP-211/2020|EPI_ISL_523991|2020-04-22
>hCoV-19/Brazil/SP-213/2020|EPI_ISL_523992|2020-04-23
>hCoV-19/Brazil/SP-263/2020|EPI_ISL_524467|2020-04-22
>hCoV-19/Brazil/SP-259/2020|EPI_ISL_524470|2020-05-06
>hCoV-19/Switzerland/AG-UZH-1000477914/2020|EPI_ISL_524474|2020-03-01
>hCoV-19/Switzerland/AG-UZH-1000478772/2020|EPI_ISL_524481|2020-03-04
>hCoV-19/Switzerland/ZH-UZH-1000478518/2020|EPI_ISL_524482|2020-03-03
>hCoV-19/USA/VA-DCLS-0584/2020|EPI_ISL_526805|2020-03-17
>hCoV-19/Brazil/SE-6556/2020|EPI_ISL_541382|2020-04-27
>hCoV-19/Brazil/SE-6563/2020|EPI_ISL_541385|2020-04-26
>hCoV-19/Brazil/SE-6579/2020|EPI_ISL_541388|2020-04-20
>hCoV-19/Italy/LOM-UniMI-L282/2020|EPI_ISL_542246|2020-02-28
>hCoV-19/Brazil/SP-314/2020|EPI_ISL_547570|2020-04-30
>hCoV-19/Brazil/SP-341/2020|EPI_ISL_547571|2020-06-01
>hCoV-19/Brazil/SP-354/2020|EPI_ISL_547574|2020-06-19
>hCoV-19/Brazil/SP-405/2020|EPI_ISL_547577|2020-07-06
>hCoV-19/Brazil/SP-406/2020|EPI_ISL_547578|2020-07-05
>hCoV-19/Brazil/SP-418/2020|EPI_ISL_547580|2020-07-09
>hCoV-19/Canada/ON-PHL-20-01181/2020|EPI_ISL_548803|2020-06
>hCoV-19/Canada/ON-PHL-20-01263/2020|EPI_ISL_548877|2020-06
>hCoV-19/Canada/ON-PHL-20-01264/2020|EPI_ISL_548878|2020-06
>hCoV-19/Canada/ON-PHL-20-01273/2020|EPI_ISL_548881|2020-06
>hCoV-19/England/QEUH-9CA1E8/2020|EPI_ISL_567526|2020-09-10
>hCoV-19/USA/WA-UW-21736/2020|EPI_ISL_570998|2020-08-05
>hCoV-19/USA/CA-QDX-1069/2020|EPI_ISL_571808|2020-03-19
>hCoV-19/USA/WI-WSLH-200193/2020|EPI_ISL_578417|2020-04-10
>hCoV-19/USA/WI-WSLH-200231/2020|EPI_ISL_578451|2020-04-12
>hCoV-19/Australia/QLD1096/2020|EPI_ISL_593615|2020-04-02
>hCoV-19/England/QEUH-A0AB0B/2020|EPI_ISL_599356|2020-10-01
>hCoV-19/England/ALDP-A6DF46/2020|EPI_ISL_607709|2020-10-14
>hCoV-19/Brazil/SP-Pat14/2020|EPI_ISL_613563|2020-04-01
>hCoV-19/Brazil/SP-Pat22/2020|EPI_ISL_613564|2020-04-05
>hCoV-19/Brazil/RJ-00305/2020|EPI_ISL_623108|2020-04-16
>hCoV-19/Brazil/RJ-00307/2020|EPI_ISL_623110|2020-04-24
>hCoV-19/Brazil/RJ-00309/2020|EPI_ISL_623112|2020-04-20
>hCoV-19/Brazil/RJ-00311/2020|EPI_ISL_623114|2020-04-24
>hCoV-19/Brazil/RJ-00313/2020|EPI_ISL_623116|2020-04-07
>hCoV-19/Brazil/RJ-00315/2020|EPI_ISL_623118|2020-04-24
>hCoV-19/Brazil/RJ-00316/2020|EPI_ISL_623119|2020-05-04
>hCoV-19/Brazil/RJ-00317/2020|EPI_ISL_623120|2020-04-22
>hCoV-19/Brazil/RJ-00321/2020|EPI_ISL_623124|2020-04-22
>hCoV-19/Brazil/RJ-00323/2020|EPI_ISL_623126|2020-04-01
>hCoV-19/Brazil/RJ-00326/2020|EPI_ISL_623129|2020-04-29
>hCoV-19/Brazil/RJ-00329/2020|EPI_ISL_623132|2020-04-09
>hCoV-19/Brazil/RJ-00331/2020|EPI_ISL_623134|2020-04-28
>hCoV-19/Brazil/RJ-00337/2020|EPI_ISL_623140|2020-04-17
>hCoV-19/Brazil/RJ-00339/2020|EPI_ISL_623142|2020-04-22
>hCoV-19/Brazil/RJ-00340/2020|EPI_ISL_623143|2020-05-11
>hCoV-19/Brazil/RJ-00341/2020|EPI_ISL_623144|2020-05-04
>hCoV-19/Brazil/RJ-00342/2020|EPI_ISL_623145|2020-05-18
>hCoV-19/Brazil/RJ-00343/2020|EPI_ISL_623146|2020-04-29
>hCoV-19/Brazil/RJ-00344/2020|EPI_ISL_623147|2020-05-18
>hCoV-19/Brazil/RJ-00345/2020|EPI_ISL_623148|2020-04-27
>hCoV-19/Brazil/RJ-00346/2020|EPI_ISL_623149|2020-05-08
>hCoV-19/Brazil/RJ-00349/2020|EPI_ISL_623152|2020-04-16
>hCoV-19/Brazil/RJ-00351/2020|EPI_ISL_623154|2020-04-27
>hCoV-19/Brazil/RJ-00354/2020|EPI_ISL_623157|2020-04-30
>hCoV-19/Brazil/RJ-00355/2020|EPI_ISL_623158|2020-05-07
>hCoV-19/England/NOTT-119AAB/2020|EPI_ISL_627722|2020-11-04
>hCoV-19/England/NOTT-119ABA/2020|EPI_ISL_627723|2020-11-04
>hCoV-19/England/NOTT-119AC9/2020|EPI_ISL_627724|2020-11-04
>hCoV-19/England/NOTT-119AD8/2020|EPI_ISL_627725|2020-11-04
>hCoV-19/England/NOTT-11A98F/2020|EPI_ISL_638600|2020-11-07
>hCoV-19/Australia/QLD1184/2020|EPI_ISL_639775|2020-03-26
>hCoV-19/Australia/QLD1196/2020|EPI_ISL_639787|2020-03-30
>hCoV-19/Argentina/argenTAG-12C0A026/2020|EPI_ISL_648209|2020-07-22
>hCoV-19/Argentina/argenTAG-12BBC055/2020|EPI_ISL_648210|2020-07-22
>hCoV-19/Argentina/argenTAG-12E7E043/2020|EPI_ISL_648214|2020-07-22
>hCoV-19/Argentina/argenTAG-12CB103F/2020|EPI_ISL_648218|2020-07-22
>hCoV-19/England/CAMC-B33968/2020|EPI_ISL_659160|2020-11-05
>hCoV-19/USA/MA-MASPHL-00499/2020|EPI_ISL_693071|2020-05-02
>hCoV-19/Brazil/SP-390/2020|EPI_ISL_693213|2020-06-18
>hCoV-19/Brazil/SP-594/2020|EPI_ISL_693218|2020-06-16
>hCoV-19/Brazil/SP-595/2020|EPI_ISL_693219|2020-06-16
>hCoV-19/Brazil/SP-598/2020|EPI_ISL_693222|2020-06-16
>hCoV-19/Brazil/SP-658/2020|EPI_ISL_693227|2020-07-06
>hCoV-19/Brazil/SP-721/2020|EPI_ISL_693246|2020-06-30
>hCoV-19/Brazil/SP-705/2020|EPI_ISL_693247|2020-06-30
>hCoV-19/Brazil/SP-735/2020|EPI_ISL_693248|2020-07-06
>hCoV-19/USA/AZ-TG569537/2020|EPI_ISL_695611|2020-07-13
>hCoV-19/New Zealand/20CV0627/2020|EPI_ISL_707794|2020-11-28
>hCoV-19/Japan/IC-0411/2020|EPI_ISL_736919|2020-12
>hCoV-19/England/MILK-B3DEF6/2020|EPI_ISL_741408|2020-11-01
>hCoV-19/Chile/AR-178998/2020|EPI_ISL_746500|2020-09-15
>hCoV-19/Chile/AR-192896/2020|EPI_ISL_746501|2020-09-29
>hCoV-19/Chile/AR-208475/2020|EPI_ISL_746503|2020-10-16
>hCoV-19/Chile/AR-208477/2020|EPI_ISL_746505|2020-10-16
>hCoV-19/Chile/BI-109143/2020|EPI_ISL_746506|2020-06-24
>hCoV-19/Chile/BI-167039/2020|EPI_ISL_746507|2020-09-02
>hCoV-19/Chile/BI-167040/2020|EPI_ISL_746508|2020-09-02
>hCoV-19/Chile/BI-178219/2020|EPI_ISL_746509|2020-09-14
>hCoV-19/Chile/BI-194033/2020|EPI_ISL_746511|2020-09-30
>hCoV-19/Chile/BI-194034/2020|EPI_ISL_746512|2020-09-30
>hCoV-19/Chile/BI-199845/2020|EPI_ISL_746513|2020-10-07
>hCoV-19/Chile/BI-199848/2020|EPI_ISL_746514|2020-10-07
>hCoV-19/Chile/BI-199851/2020|EPI_ISL_746516|2020-10-07
>hCoV-19/Chile/BI-206419/2020|EPI_ISL_746518|2020-10-15
>hCoV-19/Chile/BI-206420/2020|EPI_ISL_746519|2020-10-15
>hCoV-19/Chile/RM-168269/2020|EPI_ISL_746702|2020-09-03
>hCoV-19/Chile/RM-168883/2020|EPI_ISL_746704|2020-09-03
>hCoV-19/Chile/RM-169155/2020|EPI_ISL_746706|2020-09-03
>hCoV-19/Chile/RM-169384/2020|EPI_ISL_746707|2020-09-04
>hCoV-19/Chile/RM-170122/2020|EPI_ISL_746710|2020-09-04
>hCoV-19/Chile/RM-170137/2020|EPI_ISL_746711|2020-09-04
>hCoV-19/Chile/RM-170707/2020|EPI_ISL_746721|2020-09-05
>hCoV-19/Chile/RM-170921/2020|EPI_ISL_746722|2020-09-06
>hCoV-19/Chile/RM-170979/2020|EPI_ISL_746723|2020-09-06
>hCoV-19/Chile/RM-171011/2020|EPI_ISL_746725|2020-09-06
>hCoV-19/Chile/RM-190581/2020|EPI_ISL_746743|2020-09-25
>hCoV-19/Chile/RM-191226/2020|EPI_ISL_746746|2020-09-26
>hCoV-19/Chile/RM-191594/2020|EPI_ISL_746749|2020-09-27
>hCoV-19/Chile/RM-191841/2020|EPI_ISL_746750|2020-09-26
>hCoV-19/Chile/RM-193052/2020|EPI_ISL_746753|2020-09-28
>hCoV-19/Chile/RM-193465/2020|EPI_ISL_746754|2020-09-29
>hCoV-19/Chile/RM-203933/2020|EPI_ISL_746758|2020-10-10
>hCoV-19/Chile/RM-203937/2020|EPI_ISL_746759|2020-10-10
>hCoV-19/Chile/RM-204293/2020|EPI_ISL_746760|2020-10-10
>hCoV-19/Chile/RM-204371/2020|EPI_ISL_746761|2020-10-12
>hCoV-19/Chile/RM-204484/2020|EPI_ISL_746762|2020-10-12
>hCoV-19/Chile/RM-205625/2020|EPI_ISL_746765|2020-10-13
>hCoV-19/Chile/RM-207231/2020|EPI_ISL_746767|2020-10-14
>hCoV-19/Uruguay/RIV-M5/2020|EPI_ISL_747615|2020-05-05
>hCoV-19/Uruguay/TYT-M49/2020|EPI_ISL_749148|2020-06-18
>hCoV-19/Uruguay/TYT-M87/2020|EPI_ISL_750168|2020-06-24
>hCoV-19/Uruguay/TYT-M91/2020|EPI_ISL_750169|2020-06-25
>hCoV-19/Uruguay/TYT-M93/2020|EPI_ISL_750170|2020-06-25
>hCoV-19/Uruguay/TYT-M97/2020|EPI_ISL_750173|2020-06-27
>hCoV-19/Uruguay/RIV-M119/2020|EPI_ISL_750178|2020-07-19
>hCoV-19/Uruguay/TYT-M136/2020|EPI_ISL_751011|2020-07-02
>hCoV-19/Brazil/SP-883/2020|EPI_ISL_755649|2020-12-06
>hCoV-19/Brazil/SP-886/2020|EPI_ISL_755652|2020-12-09
>hCoV-19/Canada/ON-S237/2020|EPI_ISL_755827|2020-03-26
>hCoV-19/Brazil/SP-816/2020|EPI_ISL_776751|2020-03-24
>hCoV-19/Brazil/SP-819/2020|EPI_ISL_776754|2020-03-31
>hCoV-19/Brazil/SP-824/2020|EPI_ISL_776759|2020-04-30
>hCoV-19/Brazil/SP-827/2020|EPI_ISL_776762|2020-03-23
>hCoV-19/England/ALDP-C8FF88/2020|EPI_ISL_777244|2020-12-11
>hCoV-19/USA/TX-HMH-MCoV-19804/2020|EPI_ISL_784138|2020-11-21
>hCoV-19/USA/MA-MGH-01227/2020|EPI_ISL_791907|2020-05-04
>hCoV-19/USA/MA-MGH-01491/2020|EPI_ISL_791956|2020-05-07
>hCoV-19/Brazil/PB-29601/2020|EPI_ISL_792600|2020-11-04
>hCoV-19/Brazil/PB-29602/2020|EPI_ISL_792601|2020-11-04
>hCoV-19/Brazil/PB-29604/2020|EPI_ISL_792602|2020-09-28
>hCoV-19/Brazil/PB-29608/2020|EPI_ISL_792603|2020-11-27
>hCoV-19/Brazil/PB-29617/2020|EPI_ISL_792608|2020-08-19
>hCoV-19/Brazil/PB-29619/2020|EPI_ISL_792610|2020-08-20
>hCoV-19/Brazil/PB-29622/2020|EPI_ISL_792612|2020-09-14
>hCoV-19/Brazil/PB-29633/2020|EPI_ISL_792623|2020-10-09
>hCoV-19/Brazil/PB-29650/2020|EPI_ISL_792637|2020-11-10
>hCoV-19/Chile/Santiago-PUC_MVL_0386/2020|EPI_ISL_801800|2020-05-12
>hCoV-19/Chile/Santiago-PUC_MVL_0387/2020|EPI_ISL_801801|2020-05-12
>hCoV-19/Chile/Santiago-PUC_MVL_0388/2020|EPI_ISL_801802|2020-05-12
>hCoV-19/Chile/Santiago-PUC_MVL_0394/2020|EPI_ISL_801806|2020-05-12
>hCoV-19/Chile/Santiago-PUC_MVL_0395/2020|EPI_ISL_801807|2020-05-12
>hCoV-19/USA/WI-WSLH-201117/2020|EPI_ISL_803358|2020-10-05
>hCoV-19/USA/WI-WSLH-201357/2020|EPI_ISL_803583|2020-10-05
>hCoV-19/USA/WI-WSLH-201359/2020|EPI_ISL_803585|2020-10-05
>hCoV-19/Chile/Atac2-2/2020|EPI_ISL_804016|2020-07-04
>hCoV-19/England/CAMC-E513CD/2021|EPI_ISL_811656|2021-01-03
>hCoV-19/Spain/MD-IBV-99013209/2020|EPI_ISL_831093|2020-08-04
>hCoV-19/USA/FL-BPHL-2593/2020|EPI_ISL_848773|2020-11-19
>hCoV-19/Argentina/INEI098447/2020|EPI_ISL_856780|2020-12-09
>hCoV-19/Argentina/INEI098454/2020|EPI_ISL_856782|2020-12-09
>hCoV-19/Argentina/INEI098490/2020|EPI_ISL_856783|2020-12-10
>hCoV-19/Argentina/INEI098558/2020|EPI_ISL_856787|2020-12-14
>hCoV-19/Argentina/INEI098603/2020|EPI_ISL_856788|2020-12-16
>hCoV-19/Argentina/INEI098730/2020|EPI_ISL_856789|2020-12-21
>hCoV-19/Argentina/INEI096269/2020|EPI_ISL_856792|2020-10-28
>hCoV-19/Argentina/INEI096305/2020|EPI_ISL_856794|2020-10-31
>hCoV-19/Argentina/INEI096315/2020|EPI_ISL_856795|2020-10-31
>hCoV-19/Argentina/INEI096369/2020|EPI_ISL_856797|2020-11-02
>hCoV-19/Argentina/INEI096397/2020|EPI_ISL_856798|2020-11-02
>hCoV-19/Brazil/SP-HIAE-ID43/2020|EPI_ISL_861907|2020-03-25
>hCoV-19/Brazil/SP-HIAE-ID44/2020|EPI_ISL_861908|2020-11-23
>hCoV-19/Brazil/SP-HIAE-ID46/2020|EPI_ISL_861910|2020-08-21
>hCoV-19/Brazil/SP-HIAE-ID51/2020|EPI_ISL_861915|2020-03-31
>hCoV-19/Czech Republic/FNHK-06301/2020|EPI_ISL_895731|2020-03-25
>hCoV-19/Brazil/AM-IEC-177281/2020|EPI_ISL_925846|2020-11-11
>hCoV-19/England/CAMC-11017D9/2021|EPI_ISL_933210|2021-01-20
>hCoV-19/Canada/ON-SC0139/2020|EPI_ISL_933647|2020-06-27
>hCoV-19/Brazil/RS-CEVS-35834/2020|EPI_ISL_942375|2020-07-31
>hCoV-19/Switzerland/GE-HUG-1422/2020|EPI_ISL_415454|2020-02-28
>hCoV-19/Switzerland/AG-HUG-7120/2020|EPI_ISL_415457|2020-02-29
>hCoV-19/Czech Republic/ChVir1912/2020|EPI_ISL_416743|2020-03-05
>hCoV-19/Scotland/EDB019/2020|EPI_ISL_425825|2020-03-13
>hCoV-19/Brazil/DF-0001/2020|EPI_ISL_426580|2020-03-13
>hCoV-19/Switzerland/GE-HUG-1736/2020|EPI_ISL_429203|2020-03-21
>hCoV-19/Brazil/MG-CV32/2020|EPI_ISL_429688|2020-03-17
>hCoV-19/Brazil/MG-CV33/2020|EPI_ISL_429689|2020-03-17
>hCoV-19/Argentina/PAIS-A0023/2020|EPI_ISL_430814|2020-04-17
>hCoV-19/Argentina/PAIS-A0024/2020|EPI_ISL_430815|2020-04-18
>hCoV-19/Argentina/PAIS-A0026/2020|EPI_ISL_430817|2020-04-18
>hCoV-19/USA/WA-UW-4015/2020|EPI_ISL_437806|2020-03-28
>hCoV-19/England/CAMB-78C4B/2020|EPI_ISL_441073|2020-04-02
>hCoV-19/Russia/StPetersburg-RII8319S/2020|EPI_ISL_450272|2020-04-21
>hCoV-19/Australia/NSW332/2020|EPI_ISL_451594|2020-04-11
>hCoV-19/Portugal/PT0448/2020|EPI_ISL_454172|2020-03-28
>hCoV-19/Brazil/RJ-2033/2020|EPI_ISL_456100|2020-04-15
>hCoV-19/Brazil/RJ-2044/2020|EPI_ISL_456101|2020-04-15
>hCoV-19/Brazil/RJ-2057/2020|EPI_ISL_456102|2020-04-16
>hCoV-19/Brazil/RJ-2062/2020|EPI_ISL_456103|2020-04-16
>hCoV-19/Brazil/RJ-2072/2020|EPI_ISL_456104|2020-04-16
>hCoV-19/Brazil/RJ-2077/2020|EPI_ISL_456105|2020-04-16
>hCoV-19/Brazil/RJ-2078/2020|EPI_ISL_456106|2020-04-16
>hCoV-19/USA/MA-MGH-00076/2020|EPI_ISL_460202|2020-03-25
>hCoV-19/USA/MA-MGH-00693/2020|EPI_ISL_460215|2020-04-06
>hCoV-19/Brazil/SP-144/2020|EPI_ISL_468310|2020-03-22
>hCoV-19/Brazil/SP-545/2020|EPI_ISL_471551|2020-04-10
>hCoV-19/Brazil/SP-551/2020|EPI_ISL_471554|2020-03-29
>hCoV-19/Brazil/RJ-UFRJ-1019/2020|EPI_ISL_492032|2020-04-15
>hCoV-19/Brazil/RJ-UFRJ-1640/2020|EPI_ISL_492033|2020-04-29
>hCoV-19/Brazil/RJ-UFRJ-2215/2020|EPI_ISL_492034|2020-04-17
>hCoV-19/Brazil/RJ-UFRJ-2517/2020|EPI_ISL_492035|2020-05-29
>hCoV-19/Brazil/RJ-UFRJ-1784/2020|EPI_ISL_492037|2020-04-29
>hCoV-19/Brazil/RJ-UFRJ-11785/2020|EPI_ISL_492038|2020-04-29
>hCoV-19/Brazil/RJ-UFRJ-11786/2020|EPI_ISL_492039|2020-04-29
>hCoV-19/Brazil/RJ-UFRJ-32317/2020|EPI_ISL_492040|2020-04-30
>hCoV-19/Brazil/RJ-UFRJ-32321/2020|EPI_ISL_492041|2020-04-30
>hCoV-19/Brazil/RJ-UFRJ-54093/2020|EPI_ISL_492042|2020-04-16
>hCoV-19/Brazil/RJ-UFRJ-57437/2020|EPI_ISL_492043|2020-05-25
>hCoV-19/Brazil/RJ-UFRJ-57721/2020|EPI_ISL_492044|2020-05-27
>hCoV-19/Brazil/RJ-UFRJ-57722/2020|EPI_ISL_492045|2020-05-27
>hCoV-19/Brazil/RJ-UFRJ-58090/2020|EPI_ISL_492046|2020-05-29
>hCoV-19/Brazil/RJ-UFRJ-58110/2020|EPI_ISL_492047|2020-05-29
>hCoV-19/Brazil/RJ-UFRJ-58271/2020|EPI_ISL_492048|2020-06-01
>hCoV-19/Portugal/PT1229/2020|EPI_ISL_511190|2020-03-29
>hCoV-19/Brazil/RJ-INCA-C12/2020|EPI_ISL_513515|2020-04-14
>hCoV-19/Brazil/RJ-INCA-C15/2020|EPI_ISL_513518|2020-04-14
>hCoV-19/Brazil/RJ-INCA-C181/2020|EPI_ISL_513519|2020-04-30
>hCoV-19/Brazil/RJ-INCA-C182/2020|EPI_ISL_513520|2020-04-30
>hCoV-19/Brazil/RJ-INCA-C183/2020|EPI_ISL_513521|2020-04-30
>hCoV-19/Brazil/RJ-INCA-C187/2020|EPI_ISL_513522|2020-04-30
>hCoV-19/Brazil/RJ-INCA-C190/2020|EPI_ISL_513524|2020-04-30
>hCoV-19/Brazil/RJ-INCA-C194/2020|EPI_ISL_513525|2020-04-30
>hCoV-19/Brazil/RJ-INCA-C22/2020|EPI_ISL_513530|2020-04-16
>hCoV-19/Brazil/RJ-INCA-C23/2020|EPI_ISL_513531|2020-04-16
>hCoV-19/Brazil/RJ-INCA-C27/2020|EPI_ISL_513535|2020-04-16
>hCoV-19/Brazil/RJ-INCA-C28/2020|EPI_ISL_513536|2020-04-16
>hCoV-19/USA/FL-BPHL-0869/2020|EPI_ISL_514215|2020-07-06
>hCoV-19/Brazil/SP-137/2020|EPI_ISL_515543|2020-04-01
>hCoV-19/Brazil/SP-636/2020|EPI_ISL_515550|2020-03-25
>hCoV-19/Brazil/SP-615/2020|EPI_ISL_515557|2020-04-15
>hCoV-19/Suriname/SR-58/2020|EPI_ISL_518807|2020-07-16
>hCoV-19/Suriname/SR-63/2020|EPI_ISL_518812|2020-07-16
>hCoV-19/Brazil/RJ-MD63-1a/2020|EPI_ISL_528637|2020-03-16
>hCoV-19/Brazil/RJ-MD63-1b/2020|EPI_ISL_528638|2020-03-16
>hCoV-19/Canada/ON-PHL-20-00007/2020|EPI_ISL_548690|2020
>hCoV-19/Canada/ON-PHL-20-00008/2020|EPI_ISL_548691|2020
>hCoV-19/Canada/ON-PHL-20-00009/2020|EPI_ISL_548692|2020
>hCoV-19/Canada/ON-PHL-20-00016/2020|EPI_ISL_548698|2020
>hCoV-19/France/PAC-IHU-1448/2020|EPI_ISL_569171|2020-08-10
>hCoV-19/England/MILK-9A7F6F/2020|EPI_ISL_573249|2020-09-02
>hCoV-19/England/MILK-9C71DC/2020|EPI_ISL_573287|2020-09-07
>hCoV-19/Brazil/SP-564/2020|EPI_ISL_574593|2020-04-30
>hCoV-19/Brazil/SP-388/2020|EPI_ISL_574596|2020-06-19
>hCoV-19/England/MILK-9E2DE6/2020|EPI_ISL_581294|2020-09-21
>hCoV-19/Switzerland/TG-UZH-IMV10/2020|EPI_ISL_590832|2020-04-14
>hCoV-19/England/ALDP-A6DEFE/2020|EPI_ISL_607676|2020-10-14
>hCoV-19/Argentina/Heritas-HG023/2020|EPI_ISL_615121|2020-05-26
>hCoV-19/Chile/RM-CMM-0166M/2020|EPI_ISL_629012|2020-04-28
>hCoV-19/Chile/RM-CMM-0184M/2020|EPI_ISL_629013|2020-05-20
>hCoV-19/Chile/RM-CMM-0257M/2020|EPI_ISL_629015|2020-04-28
>hCoV-19/Chile/RM-CMM-0263M/2020|EPI_ISL_629016|2020-04-28
>hCoV-19/Chile/RM-CMM-0069M/2020|EPI_ISL_629018|2020-05-01
>hCoV-19/Chile/RM-CMM-0096M/2020|EPI_ISL_629022|2020-05-02
>hCoV-19/England/MILK-B54E71/2020|EPI_ISL_657715|2020-11-06
>hCoV-19/USA/AZ-TG668367/2020|EPI_ISL_696285|2020-05-13
>hCoV-19/England/MILK-B3B60F/2020|EPI_ISL_706069|2020-11-02
>hCoV-19/Brazil/RJ-00437/2020|EPI_ISL_717832|2020-06-01
>hCoV-19/Brazil/RJ-00438/2020|EPI_ISL_717833|2020-06-03
>hCoV-19/Brazil/RJ-00439/2020|EPI_ISL_717834|2020-06-02
>hCoV-19/Brazil/RJ-00440/2020|EPI_ISL_717835|2020-06-03
>hCoV-19/Brazil/RJ-00441/2020|EPI_ISL_717836|2020-06-03
>hCoV-19/Brazil/RJ-00442/2020|EPI_ISL_717837|2020-04-07
>hCoV-19/Brazil/RJ-00443/2020|EPI_ISL_717838|2020-04-08
>hCoV-19/Brazil/RJ-00444/2020|EPI_ISL_717839|2020-04-08
>hCoV-19/Brazil/RJ-00445/2020|EPI_ISL_717840|2020-04-13
>hCoV-19/Brazil/RJ-00446/2020|EPI_ISL_717841|2020-07-28
>hCoV-19/Brazil/RJ-00447/2020|EPI_ISL_717842|2020-04-16
>hCoV-19/Brazil/RJ-00448/2020|EPI_ISL_717843|2020-04-20
>hCoV-19/Brazil/RJ-00449/2020|EPI_ISL_717844|2020-04-24
>hCoV-19/Brazil/RJ-00450/2020|EPI_ISL_717845|2020-06-01
>hCoV-19/Brazil/RJ-00451/2020|EPI_ISL_717846|2020-06-01
>hCoV-19/Brazil/RJ-00452/2020|EPI_ISL_717847|2020-06-01
>hCoV-19/Brazil/RJ-00453/2020|EPI_ISL_717848|2020-06-01
>hCoV-19/Brazil/RJ-00454/2020|EPI_ISL_717849|2020-06-01
>hCoV-19/Brazil/RJ-00455/2020|EPI_ISL_717850|2020-06-01
>hCoV-19/Brazil/RJ-00456/2020|EPI_ISL_717851|2020-06-01
>hCoV-19/Brazil/RJ-00457/2020|EPI_ISL_717852|2020-06-01
>hCoV-19/Brazil/RJ-00458/2020|EPI_ISL_717853|2020-07-01
>hCoV-19/Brazil/RJ-00459/2020|EPI_ISL_717854|2020-07-01
>hCoV-19/Brazil/RJ-00460/2020|EPI_ISL_717855|2020-07-01
>hCoV-19/Brazil/RJ-00461/2020|EPI_ISL_717856|2020-07-02
>hCoV-19/Brazil/RJ-00462/2020|EPI_ISL_717857|2020-07-02
>hCoV-19/Brazil/RJ-00463/2020|EPI_ISL_717858|2020-07-02
>hCoV-19/Brazil/RJ-00464/2020|EPI_ISL_717859|2020-07-03
>hCoV-19/Brazil/SP-L34-CD881/2020|EPI_ISL_722129|2020-04-23
>hCoV-19/England/NORW-F9E97/2020|EPI_ISL_725448|2020-12-08
>hCoV-19/Brazil/RS-2544/2020|EPI_ISL_729809|2020-03-19
>hCoV-19/Brazil/RS-2546/2020|EPI_ISL_729810|2020-03-20
>hCoV-19/Brazil/RS-2554/2020|EPI_ISL_729814|2020-03-25
>hCoV-19/Brazil/RS-2564/2020|EPI_ISL_729816|2020-04-03
>hCoV-19/Brazil/RS-2565/2020|EPI_ISL_729817|2020-04-03
>hCoV-19/Brazil/RS-2567/2020|EPI_ISL_729818|2020-04-06
>hCoV-19/Brazil/RS-6169/2020|EPI_ISL_729819|2020-03-12
>hCoV-19/Brazil/RS-6177/2020|EPI_ISL_729820|2020-05-06
>hCoV-19/Brazil/RS-6179/2020|EPI_ISL_729821|2020-05-06
>hCoV-19/Brazil/RS-6184/2020|EPI_ISL_729823|2020-05-08
>hCoV-19/Brazil/RS-6188/2020|EPI_ISL_729824|2020-05-10
>hCoV-19/Brazil/RS-6189/2020|EPI_ISL_729825|2020-05-10
>hCoV-19/Brazil/RS-6190/2020|EPI_ISL_729826|2020-05-11
>hCoV-19/Brazil/RS-6192/2020|EPI_ISL_729827|2020-05-12
>hCoV-19/Brazil/RS-6196/2020|EPI_ISL_729828|2020-05-12
>hCoV-19/Brazil/RS-6197/2020|EPI_ISL_729829|2020-05-13
>hCoV-19/Brazil/RS-6198/2020|EPI_ISL_729830|2020-05-14
>hCoV-19/Brazil/RS-6203/2020|EPI_ISL_729831|2020-05-14
>hCoV-19/Brazil/RS-6205/2020|EPI_ISL_729832|2020-05-18
>hCoV-19/Brazil/RS-6208/2020|EPI_ISL_729833|2020-05-19
>hCoV-19/Brazil/RS-6222/2020|EPI_ISL_729837|2020-05-28
>hCoV-19/Brazil/RS-6227/2020|EPI_ISL_729838|2020-05-29
>hCoV-19/Brazil/RS-6231/2020|EPI_ISL_729839|2020-05-29
>hCoV-19/Brazil/SP-749/2020|EPI_ISL_735407|2020-06-26
>hCoV-19/Brazil/SP-754/2020|EPI_ISL_735410|2020-07-03
>hCoV-19/Brazil/SP-761/2020|EPI_ISL_735414|2020-06-26
>hCoV-19/Brazil/SP-762/2020|EPI_ISL_735415|2020-06-25
>hCoV-19/Brazil/SP-764/2020|EPI_ISL_735416|2020-06-26
>hCoV-19/Brazil/SP-785/2020|EPI_ISL_735425|2020-06-20
>hCoV-19/Brazil/SP-789/2020|EPI_ISL_735427|2020-07-01
>hCoV-19/Brazil/SP-793/2020|EPI_ISL_735430|2020-07-01
>hCoV-19/Switzerland/BL-ETHZ-410181/2020|EPI_ISL_737667|2020-12-12
>hCoV-19/Switzerland/BL-ETHZ-410862/2020|EPI_ISL_737677|2020-12-15
>hCoV-19/Switzerland/BL-ETHZ-410863/2020|EPI_ISL_737678|2020-12-15
>hCoV-19/Chile/MA-201640/2020|EPI_ISL_746530|2020-10-08
>hCoV-19/Chile/MA-201641/2020|EPI_ISL_746531|2020-10-08
>hCoV-19/Chile/MA-212210/2020|EPI_ISL_746532|2020-10-22
>hCoV-19/Chile/MA-212211/2020|EPI_ISL_746533|2020-10-22
>hCoV-19/Chile/NB-175522/2020|EPI_ISL_746537|2020-09-11
>hCoV-19/Chile/NB-196351/2020|EPI_ISL_746538|2020-10-02
>hCoV-19/Chile/NB-196353/2020|EPI_ISL_746539|2020-10-02
>hCoV-19/Chile/NB-202524/2020|EPI_ISL_746541|2020-10-09
>hCoV-19/Chile/NB-202530/2020|EPI_ISL_746542|2020-10-09
>hCoV-19/Chile/NB-207884/2020|EPI_ISL_746543|2020-10-16
>hCoV-19/Chile/NB-207885/2020|EPI_ISL_746544|2020-10-16
>hCoV-19/Chile/RM-108589/2020|EPI_ISL_746545|2020-06-23
>hCoV-19/Chile/RM-108996/2020|EPI_ISL_746548|2020-06-23
>hCoV-19/Chile/RM-108997/2020|EPI_ISL_746549|2020-06-23
>hCoV-19/Chile/RM-109139/2020|EPI_ISL_746551|2020-06-24
>hCoV-19/Chile/RM-109455/2020|EPI_ISL_746554|2020-06-23
>hCoV-19/Chile/RM-109567/2020|EPI_ISL_746556|2020-06-24
>hCoV-19/Chile/RM-109578/2020|EPI_ISL_746557|2020-06-24
>hCoV-19/Chile/RM-109587/2020|EPI_ISL_746559|2020-06-24
>hCoV-19/Chile/RM-109602/2020|EPI_ISL_746561|2020-06-24
>hCoV-19/Chile/RM-110508/2020|EPI_ISL_746563|2020-06-25
>hCoV-19/Chile/RM-110750/2020|EPI_ISL_746565|2020-06-25
>hCoV-19/Chile/RM-110881/2020|EPI_ISL_746570|2020-06-26
>hCoV-19/Chile/RM-110918/2020|EPI_ISL_746573|2020-06-26
>hCoV-19/Chile/RM-110919/2020|EPI_ISL_746574|2020-06-26
>hCoV-19/Chile/RM-110983/2020|EPI_ISL_746579|2020-06-25
>hCoV-19/Chile/RM-111206/2020|EPI_ISL_746581|2020-06-26
>hCoV-19/Chile/RM-112466/2020|EPI_ISL_746584|2020-06-28
>hCoV-19/Chile/RM-112760/2020|EPI_ISL_746589|2020-06-28
>hCoV-19/Chile/RM-112763/2020|EPI_ISL_746590|2020-06-28
>hCoV-19/Chile/RM-112773/2020|EPI_ISL_746592|2020-06-28
>hCoV-19/Chile/RM-127204/2020|EPI_ISL_746597|2020-07-17
>hCoV-19/Chile/RM-127424/2020|EPI_ISL_746599|2020-07-18
>hCoV-19/Chile/RM-171327/2020|EPI_ISL_746728|2020-09-07
>hCoV-19/Chile/RM-171329/2020|EPI_ISL_746729|2020-09-07
>hCoV-19/Chile/RM-171340/2020|EPI_ISL_746730|2020-09-07
>hCoV-19/Chile/RM-185819/2020|EPI_ISL_746734|2020-09-22
>hCoV-19/Chile/RM-185867/2020|EPI_ISL_746735|2020-09-22
>hCoV-19/Chile/RM-187626/2020|EPI_ISL_746736|2020-09-23
>hCoV-19/Chile/RM-188963/2020|EPI_ISL_746739|2020-09-24
>hCoV-19/Chile/RM-208555/2020|EPI_ISL_746772|2020-10-16
>hCoV-19/Chile/RM-72817/2020|EPI_ISL_746779|2020-05-22
>hCoV-19/Chile/RM-72820/2020|EPI_ISL_746780|2020-05-22
>hCoV-19/Chile/RM-72843/2020|EPI_ISL_746782|2020-05-22
>hCoV-19/Chile/RM-72851/2020|EPI_ISL_746785|2020-05-20
>hCoV-19/Chile/RM-73219/2020|EPI_ISL_746787|2020-05-22
>hCoV-19/Chile/RM-73253/2020|EPI_ISL_746789|2020-05-23
>hCoV-19/Chile/RM-73254/2020|EPI_ISL_746790|2020-05-23
>hCoV-19/Chile/RM-82478/2020|EPI_ISL_746792|2020-05-29
>hCoV-19/Chile/RM-82488/2020|EPI_ISL_746793|2020-05-29
>hCoV-19/Chile/RM-83540/2020|EPI_ISL_746796|2020-05-31
>hCoV-19/Chile/RM-83553/2020|EPI_ISL_746798|2020-05-30
>hCoV-19/Uruguay/TYT-M133/2020|EPI_ISL_750430|2020-07-01
>hCoV-19/Uruguay/TYT-M135/2020|EPI_ISL_750820|2020-07-02
>hCoV-19/USA/CA-CDPH093/2020|EPI_ISL_755048|2020-08-17
>hCoV-19/Argentina/PAIS-A0120/2020|EPI_ISL_792209|2020-05-12
>hCoV-19/Argentina/PAIS-A0121/2020|EPI_ISL_792210|2020-05-12
>hCoV-19/Argentina/PAIS-A0127/2020|EPI_ISL_792216|2020-05-13
>hCoV-19/Argentina/PAIS-A0131/2020|EPI_ISL_792220|2020-05-13
>hCoV-19/Argentina/PAIS-A0137/2020|EPI_ISL_792226|2020-05-14
>hCoV-19/Argentina/PAIS-A0139/2020|EPI_ISL_792228|2020-05-15
>hCoV-19/Argentina/PAIS-A0142/2020|EPI_ISL_792231|2020-05-15
>hCoV-19/Argentina/PAIS-A0143/2020|EPI_ISL_792232|2020-05-15
>hCoV-19/Argentina/PAIS-A0144/2020|EPI_ISL_792233|2020-05-15
>hCoV-19/Argentina/PAIS-A0146/2020|EPI_ISL_792235|2020-05-15
>hCoV-19/Argentina/PAIS-A0147/2020|EPI_ISL_792236|2020-05-15
>hCoV-19/Argentina/PAIS-A0148/2020|EPI_ISL_792237|2020-05-15
>hCoV-19/Brazil/AL-28258/2020|EPI_ISL_792640|2020-05-06
>hCoV-19/Brazil/AL-30273/2020|EPI_ISL_792644|2020-05-13
>hCoV-19/Brazil/PR-28604/2020|EPI_ISL_792648|2020-11-12
>hCoV-19/Chile/Santiago-PUC_MVL_0059/2020|EPI_ISL_801647|2020-03-24
>hCoV-19/Chile/Santiago-PUC_MVL_0079/2020|EPI_ISL_801663|2020-03-30
>hCoV-19/Chile/Santiago-PUC_MVL_0159/2020|EPI_ISL_801696|2020-04-06
>hCoV-19/Spain/CT-ISCIII-2017674/2020|EPI_ISL_802730|2020-11-11
>hCoV-19/USA/WI-WSLH-201175/2020|EPI_ISL_803414|2020-10-25
>hCoV-19/USA/WI-WSLH-201176/2020|EPI_ISL_803415|2020-10-25
>hCoV-19/USA/WI-WSLH-201410/2020|EPI_ISL_803635|2020-10-05
>hCoV-19/USA/WI-WSLH-201412/2020|EPI_ISL_803637|2020-10-05
>hCoV-19/USA/WI-WSLH-201511/2020|EPI_ISL_803808|2020-10-18
>hCoV-19/USA/WI-WSLH-201530/2020|EPI_ISL_803828|2020-10-05
>hCoV-19/Switzerland/BL-42473987/2020|EPI_ISL_830747|2020-10-07
>hCoV-19/Australia/VIC126/2020|EPI_ISL_419728|2020-03-20
>hCoV-19/Australia/VIC42/2020|EPI_ISL_419761|2020-03-11
>hCoV-19/South Korea/BA-ACH_2604/2020|EPI_ISL_420799|2020-02-27
>hCoV-19/USA/WA-UW-1329/2020|EPI_ISL_422966|2020-03-16
>hCoV-19/Taiwan/TSGH-11/2020|EPI_ISL_427398|2020-03-25
>hCoV-19/Australia/VIC1189/2020|EPI_ISL_430521|2020-03-23
>hCoV-19/Australia/VIC1103/2020|EPI_ISL_430584|2020-04-07
>hCoV-19/Australia/VIC1104/2020|EPI_ISL_430585|2020-04-07
>hCoV-19/USA/TX-HMH0359/2020|EPI_ISL_434952|2020-03-29
>hCoV-19/Scotland/CVR3169/2020|EPI_ISL_449199|2020-04-27
>hCoV-19/Australia/SAP035/2020|EPI_ISL_451080|2020-03-20
>hCoV-19/Australia/SAP037/2020|EPI_ISL_451081|2020-03-20
>hCoV-19/Australia/SAP057/2020|EPI_ISL_451096|2020-03-27
>hCoV-19/Australia/NSW221/2020|EPI_ISL_451487|2020-03-25
>hCoV-19/Australia/NSW222/2020|EPI_ISL_451488|2020-03-25
>hCoV-19/Australia/NSW223/2020|EPI_ISL_451489|2020-03-26
>hCoV-19/India/MP-NIHSAD-0405-24/2020|EPI_ISL_452793|2020-05-03
>hCoV-19/India/MH-NIV-6216/2020|EPI_ISL_454540|2020-04-01
>hCoV-19/India/MH-NIV-6315/2020|EPI_ISL_454542|2020-03-30
>hCoV-19/India/MH-NIV-6423/2020|EPI_ISL_454543|2020-03-31
>hCoV-19/India/MH-NIV-6614/2020|EPI_ISL_454544|2020-04-02
>hCoV-19/India/MH-NIV-6964/2020|EPI_ISL_454546|2020-04-03
>hCoV-19/India/MH-NIV-7044/2020|EPI_ISL_454547|2020-04-04
>hCoV-19/India/MH-NIV-7893/2020|EPI_ISL_454551|2020-04-07
>hCoV-19/India/MH-NIV-7966/2020|EPI_ISL_454552|2020-04-06
>hCoV-19/India/MH-NIV-729-3/2020|EPI_ISL_454561|2020-04-07
>hCoV-19/India/MH-NIV-QC-798/2020|EPI_ISL_454568|2020-04-25
>hCoV-19/India/TG-CCMB-L299/2020|EPI_ISL_458062|2020-04-20
>hCoV-19/India/TG-CCMB-L301/2020|EPI_ISL_458063|2020-04-20
>hCoV-19/India/TG-CCMB-O1/2020|EPI_ISL_458066|2020-04-13
>hCoV-19/India/TG-CCMB-O2/2020|EPI_ISL_458067|2020-04-15
>hCoV-19/India/TG-CCMB-O3/2020|EPI_ISL_458068|2020-04-14
>hCoV-19/India/TG-CCMB-O4/2020|EPI_ISL_458069|2020-04-03
>hCoV-19/India/TG-CCMB-K272/2020|EPI_ISL_458070|2020-04-12
>hCoV-19/India/TG-CCMB-J130/2020|EPI_ISL_458071|2020-04-01
>hCoV-19/India/TG-CCMB-J812-P1/2020|EPI_ISL_458072|2020-04-08
>hCoV-19/India/TG-CCMB-L276-P1/2020|EPI_ISL_458073|2020-04-20
>hCoV-19/India/TG-CCMB-L301-P1/2020|EPI_ISL_458074|2020-04-20
>hCoV-19/India/TG-CCMB-O2-P1/2020|EPI_ISL_458075|2020-04-15
>hCoV-19/India/TG-CCMB-L302-P1/2020|EPI_ISL_458076|2020-04-20
>hCoV-19/India/TG-CCMB-L040-P1/2020|EPI_ISL_458077|2020-04-18
>hCoV-19/India/OR-ILSCV11165/2020|EPI_ISL_463010|2020-05-07
>hCoV-19/India/OR-ILSCV12742/2020|EPI_ISL_463013|2020-05-09
>hCoV-19/India/OR-ILSCV12743/2020|EPI_ISL_463014|2020-05-09
>hCoV-19/India/OR-ILSCV12752/2020|EPI_ISL_463017|2020-05-09
>hCoV-19/India/OR-ILSCV12762/2020|EPI_ISL_463018|2020-05-09
>hCoV-19/India/OR-ILSCV13676/2020|EPI_ISL_463019|2020-05-09
>hCoV-19/India/OR-ILSCV13678/2020|EPI_ISL_463020|2020-05-09
>hCoV-19/India/OR-ILSCV13715/2020|EPI_ISL_463022|2020-05-09
>hCoV-19/India/OR-ILSCV13744/2020|EPI_ISL_463023|2020-05-09
>hCoV-19/India/OR-ILSCV13921/2020|EPI_ISL_463025|2020-05-10
>hCoV-19/India/OR-ILSCV14374/2020|EPI_ISL_463031|2020-05-10
>hCoV-19/India/OR-ILSCV15907/2020|EPI_ISL_463038|2020-05-11
>hCoV-19/India/OR-ILSCV15937/2020|EPI_ISL_463041|2020-05-11
>hCoV-19/India/OR-ILSCV16509/2020|EPI_ISL_463049|2020-05-12
>hCoV-19/India/OR-ILSCV16512/2020|EPI_ISL_463051|2020-05-12
>hCoV-19/India/OR-ILSCV19192/2020|EPI_ISL_463067|2020-05-14
>hCoV-19/England/20206139404/2020|EPI_ISL_465664|2020-05-14
>hCoV-19/USA/CA-QDX-38/2020|EPI_ISL_467830|2020-03-15
>hCoV-19/USA/CA-QDX-51/2020|EPI_ISL_467838|2020-03-15
>hCoV-19/USA/CA-QDX-76/2020|EPI_ISL_467841|2020-03-16
>hCoV-19/Israel/CVL-n-6132/2020|EPI_ISL_475002|2020-03-15
>hCoV-19/Israel/CVL-n-7465/2020|EPI_ISL_475025|2020-04-11
>hCoV-19/India/KA-InStem-NCBS-0046/2020|EPI_ISL_477246|2020-05-02
>hCoV-19/Japan/PG-0138/2020|EPI_ISL_479861|2020-03-15
>hCoV-19/Australia/SAP239/2020|EPI_ISL_483080|2020-03-23
>hCoV-19/Australia/SAP254/2020|EPI_ISL_483082|2020-03-26
>hCoV-19/Australia/SAP291/2020|EPI_ISL_483088|2020-03-27
>hCoV-19/Australia/SAP303/2020|EPI_ISL_483090|2020-03-22
>hCoV-19/Australia/SAP306/2020|EPI_ISL_483091|2020-03-31
>hCoV-19/Australia/SAP312/2020|EPI_ISL_483094|2020-03-24
>hCoV-19/Oman/205037001/2020|EPI_ISL_491985|2020-05-19
>hCoV-19/Oman/205037397/2020|EPI_ISL_491986|2020-05-19
>hCoV-19/England/LOND-124C59B/2020|EPI_ISL_492845|2020-04-08
>hCoV-19/England/LOND-124C5C8/2020|EPI_ISL_492868|2020-04-08
>hCoV-19/Australia/ACT0033/2020|EPI_ISL_498500|2020-03-24
>hCoV-19/Australia/ACT0038/2020|EPI_ISL_498505|2020-03-23
>hCoV-19/Australia/ACT0039/2020|EPI_ISL_498506|2020-03-22
>hCoV-19/Australia/ACT0080/2020|EPI_ISL_498540|2020-03-30
>hCoV-19/Singapore/666/2020|EPI_ISL_498564|2020-07-03
>hCoV-19/Singapore/667/2020|EPI_ISL_498565|2020-07-02
>hCoV-19/Singapore/668/2020|EPI_ISL_498566|2020-05-15
>hCoV-19/Singapore/669/2020|EPI_ISL_498567|2020-07-02
>hCoV-19/Singapore/670/2020|EPI_ISL_498568|2020-07-01
>hCoV-19/Singapore/671/2020|EPI_ISL_498569|2020-06-22
>hCoV-19/Singapore/672/2020|EPI_ISL_498570|2020-06-23
>hCoV-19/Singapore/673/2020|EPI_ISL_498571|2020-07-02
>hCoV-19/Singapore/683/2020|EPI_ISL_498581|2020-07-08
>hCoV-19/Singapore/684/2020|EPI_ISL_498582|2020-07-09
>hCoV-19/Singapore/685/2020|EPI_ISL_498583|2020-07-11
>hCoV-19/Singapore/686/2020|EPI_ISL_498584|2020-07-04
>hCoV-19/Singapore/687/2020|EPI_ISL_498585|2020-07-09
>hCoV-19/Singapore/689/2020|EPI_ISL_498587|2020-07-08
>hCoV-19/Singapore/690/2020|EPI_ISL_498588|2020-07-06
>hCoV-19/Singapore/691/2020|EPI_ISL_498589|2020-07-11
>hCoV-19/Singapore/692/2020|EPI_ISL_498590|2020-07-07
>hCoV-19/Singapore/694/2020|EPI_ISL_498592|2020-07-13
>hCoV-19/Singapore/696/2020|EPI_ISL_498594|2020-07-16
>hCoV-19/Singapore/697/2020|EPI_ISL_498595|2020-07-10
>hCoV-19/Singapore/733/2020|EPI_ISL_500539|2020-06-22
>hCoV-19/Singapore/734/2020|EPI_ISL_500540|2020-06-22
>hCoV-19/Singapore/735/2020|EPI_ISL_500541|2020-04-16
>hCoV-19/Singapore/721/2020|EPI_ISL_500542|2020-06-24
>hCoV-19/Singapore/722/2020|EPI_ISL_500543|2020-06-24
>hCoV-19/Singapore/723/2020|EPI_ISL_500544|2020-06-24
>hCoV-19/Singapore/724/2020|EPI_ISL_500545|2020-06-24
>hCoV-19/Singapore/725/2020|EPI_ISL_500546|2020-06-24
>hCoV-19/Singapore/726/2020|EPI_ISL_500547|2020-06-24
>hCoV-19/Singapore/727/2020|EPI_ISL_500548|2020-06-23
>hCoV-19/Singapore/729/2020|EPI_ISL_500550|2020-06-22
>hCoV-19/Singapore/730/2020|EPI_ISL_500551|2020-06-22
>hCoV-19/Singapore/731/2020|EPI_ISL_500552|2020-06-22
>hCoV-19/Singapore/732/2020|EPI_ISL_500553|2020-06-22
>hCoV-19/Singapore/744/2020|EPI_ISL_500554|2020-06-30
>hCoV-19/Singapore/601nan/2020|EPI_ISL_500555|2020-06-30
>hCoV-19/Singapore/742/2020|EPI_ISL_500556|2020-07-04
>hCoV-19/Singapore/737/2020|EPI_ISL_500557|2020-07-06
>hCoV-19/Singapore/738/2020|EPI_ISL_500558|2020-07-06
>hCoV-19/Singapore/736/2020|EPI_ISL_500559|2020-07-06
>hCoV-19/Singapore/746/2020|EPI_ISL_500560|2020-07-08
>hCoV-19/Singapore/747/2020|EPI_ISL_500561|2020-07-01
>hCoV-19/Singapore/748/2020|EPI_ISL_500562|2020-06-22
>hCoV-19/Singapore/751/2020|EPI_ISL_500563|2020-06-13
>hCoV-19/Singapore/749/2020|EPI_ISL_500564|2020-06-15
>hCoV-19/Singapore/750/2020|EPI_ISL_500565|2020-06-15
>hCoV-19/Singapore/752/2020|EPI_ISL_500566|2020-06-10
>hCoV-19/Singapore/753/2020|EPI_ISL_500567|2020-06-10
>hCoV-19/India/HR-TF24/2020|EPI_ISL_508498|2020-06-19
>hCoV-19/Singapore/763/2020|EPI_ISL_509373|2020-06-19
>hCoV-19/Singapore/764/2020|EPI_ISL_509374|2020-06-17
>hCoV-19/Singapore/765/2020|EPI_ISL_509375|2020-06-11
>hCoV-19/Singapore/767/2020|EPI_ISL_509377|2020-06-04
>hCoV-19/Singapore/768/2020|EPI_ISL_509378|2020-06-03
>hCoV-19/Singapore/769/2020|EPI_ISL_509379|2020-07-14
>hCoV-19/Israel/CVL-n14268/2020|EPI_ISL_514308|2020-03-17
>hCoV-19/India/UP-NBRI-N11-TCR316/2020|EPI_ISL_516940|2020-04-02
>hCoV-19/India/UP-NBRI-N13-TCR323/2020|EPI_ISL_516942|2020-04-02
>hCoV-19/India/UP-NBRI-N14-TCR324/2020|EPI_ISL_516943|2020-04-02
>hCoV-19/Australia/TAS77/2020|EPI_ISL_522748|2020-04-07
>hCoV-19/Australia/TAS97/2020|EPI_ISL_522767|2020-04-05
>hCoV-19/USA/OR-OHSU-0777/2020|EPI_ISL_525898|2020-06-27
>hCoV-19/Singapore/969/2020|EPI_ISL_548977|2020-03-22
>hCoV-19/Singapore/972/2020|EPI_ISL_548980|2020-03-22
>hCoV-19/Singapore/985/2020|EPI_ISL_548993|2020-03-28
>hCoV-19/England/MILK-99CD09/2020|EPI_ISL_549818|2020-08-30
>hCoV-19/England/MILK-9AAA3E/2020|EPI_ISL_550863|2020-08-31
>hCoV-19/England/MILK-9A9FB8/2020|EPI_ISL_550872|2020-09-01
>hCoV-19/Australia/QLD1058/2020|EPI_ISL_576143|2020-09-12
>hCoV-19/USA/VA-DCLS-1429/2020|EPI_ISL_581551|2020-07-12
>hCoV-19/USA/VA-DCLS-1504/2020|EPI_ISL_581573|2020-07-28
>hCoV-19/Japan/IC-0001/2020|EPI_ISL_591347|2020-03
>hCoV-19/Japan/IC-0021/2020|EPI_ISL_591366|2020-04
>hCoV-19/Japan/IC-0023/2020|EPI_ISL_591367|2020-04
>hCoV-19/Japan/IC-0024/2020|EPI_ISL_591368|2020-04
>hCoV-19/Japan/IC-0030/2020|EPI_ISL_591374|2020-05
>hCoV-19/Japan/IC-0040/2020|EPI_ISL_591382|2020-05
>hCoV-19/Japan/IC-0041/2020|EPI_ISL_591383|2020-05
>hCoV-19/Japan/IC-0042/2020|EPI_ISL_591384|2020-05
>hCoV-19/Japan/IC-0043/2020|EPI_ISL_591385|2020-05
>hCoV-19/Japan/IC-0044/2020|EPI_ISL_591386|2020-05
>hCoV-19/USA/CA-QDX-2072/2020|EPI_ISL_604325|2020-03-17
>hCoV-19/USA/CA-QDX-2470/2020|EPI_ISL_604750|2020-03-16
>hCoV-19/USA/CA-QDX-2552/2020|EPI_ISL_604769|2020-03-16
>hCoV-19/Indonesia/JT-UGM-47964/2020|EPI_ISL_610162|2020-08-31
>hCoV-19/Denmark/DCGC-2276/2020|EPI_ISL_617634|2020-08-10
>hCoV-19/Sweden/20-22149/2020|EPI_ISL_623082|2020-06-26
>hCoV-19/Wales/PHWC-4886EC/2020|EPI_ISL_639422|2020-11-02
>hCoV-19/Wales/PHWC-488BED/2020|EPI_ISL_639479|2020-11-02
>hCoV-19/Australia/QLD1216/2020|EPI_ISL_639807|2020-03-22
>hCoV-19/Singapore/1275/2020|EPI_ISL_648760|2020-05-06
>hCoV-19/Singapore/1276/2020|EPI_ISL_648761|2020-05-06
>hCoV-19/Singapore/1277/2020|EPI_ISL_648762|2020-05-06
>hCoV-19/Singapore/1278/2020|EPI_ISL_648763|2020-05-06
>hCoV-19/Singapore/1279/2020|EPI_ISL_648764|2020-05-07
>hCoV-19/Singapore/1280/2020|EPI_ISL_648765|2020-05-07
>hCoV-19/Singapore/1281/2020|EPI_ISL_648766|2020-05-08
>hCoV-19/Singapore/1282/2020|EPI_ISL_648767|2020-05-08
>hCoV-19/Singapore/1283/2020|EPI_ISL_648768|2020-05-09
>hCoV-19/Singapore/1284/2020|EPI_ISL_648769|2020-05-09
>hCoV-19/Singapore/1285/2020|EPI_ISL_648770|2020-05-09
>hCoV-19/Singapore/1286/2020|EPI_ISL_648771|2020-05-09
>hCoV-19/Singapore/1287/2020|EPI_ISL_648772|2020-05-09
>hCoV-19/Singapore/1288/2020|EPI_ISL_648773|2020-05-10
>hCoV-19/Singapore/1289/2020|EPI_ISL_648774|2020-05-10
>hCoV-19/Singapore/1290/2020|EPI_ISL_648775|2020-05-11
>hCoV-19/Singapore/1291/2020|EPI_ISL_648776|2020-05-11
>hCoV-19/Singapore/1292/2020|EPI_ISL_648777|2020-05-11
>hCoV-19/Singapore/1293/2020|EPI_ISL_648778|2020-05-11
>hCoV-19/Singapore/1294/2020|EPI_ISL_648779|2020-05-11
>hCoV-19/Singapore/1295/2020|EPI_ISL_648780|2020-05-11
>hCoV-19/Singapore/1296/2020|EPI_ISL_648781|2020-05-12
>hCoV-19/Singapore/1297/2020|EPI_ISL_648782|2020-05-12
>hCoV-19/Singapore/1298/2020|EPI_ISL_648783|2020-05-12
>hCoV-19/Singapore/1299/2020|EPI_ISL_648784|2020-05-13
>hCoV-19/Singapore/668nan/2020|EPI_ISL_648785|2020-05-13
>hCoV-19/Singapore/1410/2020|EPI_ISL_648786|2020-05-14
>hCoV-19/Singapore/1300/2020|EPI_ISL_648787|2020-05-15
>hCoV-19/Singapore/1301/2020|EPI_ISL_648788|2020-05-15
>hCoV-19/Singapore/1302/2020|EPI_ISL_648789|2020-05-15
>hCoV-19/Singapore/1303/2020|EPI_ISL_648790|2020-05-15
>hCoV-19/Singapore/1304/2020|EPI_ISL_648791|2020-05-15
>hCoV-19/Singapore/1305/2020|EPI_ISL_648792|2020-05-16
>hCoV-19/Singapore/1306/2020|EPI_ISL_648793|2020-05-16
>hCoV-19/Singapore/1307/2020|EPI_ISL_648794|2020-05-16
>hCoV-19/Singapore/1308/2020|EPI_ISL_648795|2020-05-17
>hCoV-19/Singapore/1309/2020|EPI_ISL_648796|2020-05-17
>hCoV-19/Singapore/1310/2020|EPI_ISL_648797|2020-05-17
>hCoV-19/Singapore/1311/2020|EPI_ISL_648798|2020-05-18
>hCoV-19/Singapore/1312/2020|EPI_ISL_648799|2020-05-18
>hCoV-19/Wales/PHWC-489AEF/2020|EPI_ISL_652452|2020-10-26
>hCoV-19/England/QEUH-B6750D/2020|EPI_ISL_662613|2020-11-11
>hCoV-19/Wales/PHWC-48B151/2020|EPI_ISL_666198|2020-11-05
>hCoV-19/Japan/PG-6863/2020|EPI_ISL_687971|2020-09
>hCoV-19/Japan/PG-6864/2020|EPI_ISL_687972|2020-09
>hCoV-19/Thailand/Bangkok-CONI-0264/2020|EPI_ISL_693343|2020-03-14
>hCoV-19/Switzerland/SO-ETHZ-350094/2020|EPI_ISL_693794|2020-11-02
>hCoV-19/Wales/CAMC-BC0A03/2020|EPI_ISL_710826|2020-11-20
>hCoV-19/Wales/PHWC-498EF0/2020|EPI_ISL_727228|2020-11-30
>hCoV-19/USA/WI-UW-2368/2020|EPI_ISL_728134|2020-11-02
>hCoV-19/Wales/PHWC-49FB7A/2020|EPI_ISL_743325|2020-12-09
>hCoV-19/USA/HI-H200094/2020|EPI_ISL_752661|2020-04-12
>hCoV-19/USA/CA-CHLA-PLM82326358/2020|EPI_ISL_753520|2020-11-30
>hCoV-19/USA/NY-Wadsworth-280623-01/2020|EPI_ISL_754409|2020-11-30
>hCoV-19/USA/NY-Wadsworth-280024-01/2020|EPI_ISL_754498|2020-11-25
>hCoV-19/England/ALDP-CBF4F9/2020|EPI_ISL_760267|2020-12-19
>hCoV-19/England/ALDP-CB405A/2020|EPI_ISL_761167|2020-12-19
>hCoV-19/USA/NY-Wadsworth-290325-01/2020|EPI_ISL_765524|2020-12-16
>hCoV-19/Japan/IC-0445/2020|EPI_ISL_768654|2020-11
>hCoV-19/USA/NY-Wadsworth-292752-01/2020|EPI_ISL_769930|2020-12-20
>hCoV-19/USA/NY-Wadsworth-292756-01/2020|EPI_ISL_769933|2020-12-21
>hCoV-19/USA/NY-Wadsworth-292803-01/2020|EPI_ISL_769964|2020-12-24
>hCoV-19/USA/NY-Wadsworth-292964-01/2020|EPI_ISL_769984|2020-12-28
>hCoV-19/USA/TX-HMH-MCoV-18853/2020|EPI_ISL_785170|2020-11-26
>hCoV-19/USA/TX-HMH-MCoV-16332/2020|EPI_ISL_786016|2020-11-02
>hCoV-19/USA/CA-QDX-2815/2020|EPI_ISL_803046|2020-12-26
>hCoV-19/Canada/AB-84807/2020|EPI_ISL_806157|2020-03-29
>hCoV-19/Egypt/CCHE57357-P-36/2020|EPI_ISL_812866|2020-07-04
>hCoV-19/USA/NY-Wadsworth-21001222-01/2021|EPI_ISL_830267|2021-01-05
>hCoV-19/Mexico/CMX-INER-0111/2020|EPI_ISL_837709|2020-05-23
>hCoV-19/Australia/QLD1436/2020|EPI_ISL_849719|2020-03-11
>hCoV-19/USA/MD-HP01123/2020|EPI_ISL_860969|2020-12-29
>hCoV-19/USA/MD-HP01131/2021|EPI_ISL_860976|2021-01-01
>hCoV-19/Brazil/SP-HIAE-ID21/2020|EPI_ISL_861886|2020-11-24
>hCoV-19/USA/NMDOH-2021017912/2021|EPI_ISL_862703|2021-01-11
>hCoV-19/USA/NMDOH-2021018559/2021|EPI_ISL_862705|2021-01-11
>hCoV-19/USA/NM-UNM-01802/2021|EPI_ISL_872543|2021-01-14
>hCoV-19/USA/NM-CDC-LC00001539/2020|EPI_ISL_888090|2020-12-31
>hCoV-19/Japan/PG-9692/2020|EPI_ISL_902403|2020-09
>hCoV-19/USA/LA-CDC-2-3769282/2020|EPI_ISL_903728|2020-12-31
>hCoV-19/USA/OR-OHSU-9181/2021|EPI_ISL_905927|2021-01-05
>hCoV-19/USA/MD-HP01423/2021|EPI_ISL_911788|2021-01-20
>hCoV-19/Austria/CeMM2289/2021|EPI_ISL_934462|2021-01-08
>hCoV-19/Austria/CeMM2303/2021|EPI_ISL_934475|2021-01-08
>hCoV-19/USA/TX-HHD-2102016719/2020|EPI_ISL_935739|2020-12-23
>hCoV-19/USA/ME-HETL-J1226/2021|EPI_ISL_937502|2021-01-27
>hCoV-19/USA/ME-HETL-J1242/2021|EPI_ISL_937513|2021-01-23
>hCoV-19/Australia/VIC59/2020|EPI_ISL_419771|2020-03-13
>hCoV-19/USA/GA_2147/2020|EPI_ISL_426418|2020-03
>hCoV-19/Australia/VIC565/2020|EPI_ISL_426825|2020-03-25
>hCoV-19/Australia/VIC913/2020|EPI_ISL_426882|2020-03-24
>hCoV-19/Brazil/SC-766/2020|EPI_ISL_427305|2020-03-10
>hCoV-19/Australia/NSW67/2020|EPI_ISL_427733|2020-03-18
>hCoV-19/Australia/NSW190/2020|EPI_ISL_427736|2020-03-20
>hCoV-19/Australia/NSW189/2020|EPI_ISL_427740|2020-03-21
>hCoV-19/Australia/NSW72/2020|EPI_ISL_427744|2020-03-22
>hCoV-19/Australia/NSW205/2020|EPI_ISL_427745|2020-03-22
>hCoV-19/Australia/NSW197/2020|EPI_ISL_427746|2020-03-23
>hCoV-19/Australia/NSW199/2020|EPI_ISL_427747|2020-03-23
>hCoV-19/Australia/NSW73/2020|EPI_ISL_427750|2020-03-24
>hCoV-19/Australia/NSW68/2020|EPI_ISL_427751|2020-03-24
>hCoV-19/Australia/NSW184/2020|EPI_ISL_427752|2020-03-25
>hCoV-19/Australia/NSW208/2020|EPI_ISL_427753|2020-03-20
>hCoV-19/Australia/NSW209/2020|EPI_ISL_427755|2020-03-20
>hCoV-19/Australia/NSW70/2020|EPI_ISL_427757|2020-03-22
>hCoV-19/Australia/NSW71/2020|EPI_ISL_427759|2020-03-22
>hCoV-19/Australia/NSW202/2020|EPI_ISL_427762|2020-03-23
>hCoV-19/Australia/NSW194/2020|EPI_ISL_427763|2020-03-22
>hCoV-19/Australia/NSW203/2020|EPI_ISL_427765|2020-03-22
>hCoV-19/Australia/NSW195/2020|EPI_ISL_427767|2020-03-21
>hCoV-19/Australia/NSW191/2020|EPI_ISL_427786|2020-03-26
>hCoV-19/Australia/NSW204/2020|EPI_ISL_427792|2020-03-23
>hCoV-19/Australia/NSW185/2020|EPI_ISL_427793|2020-03-25
>hCoV-19/Australia/NSW192/2020|EPI_ISL_427797|2020-03-25
>hCoV-19/Australia/NSW193/2020|EPI_ISL_427798|2020-03-23
>hCoV-19/Australia/VIC978/2020|EPI_ISL_430542|2020-03-29
>hCoV-19/Australia/VIC982/2020|EPI_ISL_430543|2020-03-30
>hCoV-19/Australia/VIC550/2020|EPI_ISL_436689|2020-03-23
>hCoV-19/USA/CA-SR0204/2020|EPI_ISL_437582|2020-03-14
>hCoV-19/England/BRIS-122F91/2020|EPI_ISL_440716|2020-04-02
>hCoV-19/Wales/PHWC-31789/2020|EPI_ISL_446484|2020-04-12
>hCoV-19/Wales/PHWC-3182C/2020|EPI_ISL_446494|2020-04-10
>hCoV-19/Wales/PHWC-31859/2020|EPI_ISL_446497|2020-04-10
>hCoV-19/Australia/NSW230/2020|EPI_ISL_451496|2020-03-31
>hCoV-19/Beijing/DT-travelPAK01/2020|EPI_ISL_452328|2020-03-16
>hCoV-19/India/MP-NIHSAD-1005-52/2020|EPI_ISL_452795|2020-05-09
>hCoV-19/India/TN-CCMB-C13/2020|EPI_ISL_458035|2020-04-29
>hCoV-19/USA/CA-QDX-33/2020|EPI_ISL_467827|2020-03-15
>hCoV-19/Singapore/353/2020|EPI_ISL_469108|2020-05-14
>hCoV-19/Singapore/354/2020|EPI_ISL_469109|2020-04-07
>hCoV-19/Singapore/355/2020|EPI_ISL_469110|2020-04-08
>hCoV-19/Singapore/356/2020|EPI_ISL_469111|2020-04-08
>hCoV-19/Singapore/357/2020|EPI_ISL_469112|2020-04-07
>hCoV-19/Singapore/359/2020|EPI_ISL_469114|2020-04-06
>hCoV-19/Singapore/360/2020|EPI_ISL_469115|2020-05-20
>hCoV-19/Singapore/361/2020|EPI_ISL_469116|2020
>hCoV-19/Singapore/362/2020|EPI_ISL_469117|2020-04-13
>hCoV-19/Singapore/363/2020|EPI_ISL_469118|2020-04-08
>hCoV-19/Singapore/364/2020|EPI_ISL_469119|2020-04-20
>hCoV-19/Singapore/365/2020|EPI_ISL_469120|2020-04-06
>hCoV-19/Singapore/366/2020|EPI_ISL_469121|2020-03-31
>hCoV-19/Singapore/379/2020|EPI_ISL_469128|2020-04-17
>hCoV-19/Singapore/381/2020|EPI_ISL_469130|2020-04-17
>hCoV-19/Singapore/382/2020|EPI_ISL_469131|2020-04-17
>hCoV-19/Singapore/384/2020|EPI_ISL_469133|2020-04-10
>hCoV-19/Singapore/385/2020|EPI_ISL_469134|2020-04-17
>hCoV-19/Singapore/386/2020|EPI_ISL_469135|2020-04-17
>hCoV-19/Singapore/387/2020|EPI_ISL_469136|2020-04-17
>hCoV-19/Singapore/388/2020|EPI_ISL_469137|2020-04-17
>hCoV-19/Singapore/389/2020|EPI_ISL_469138|2020-04-17
>hCoV-19/Singapore/390/2020|EPI_ISL_469139|2020-06-06
>hCoV-19/Singapore/391/2020|EPI_ISL_469140|2020-04-17
>hCoV-19/Singapore/392/2020|EPI_ISL_469141|2020-04-17
>hCoV-19/Singapore/393/2020|EPI_ISL_469142|2020-04-17
>hCoV-19/Singapore/395/2020|EPI_ISL_469144|2020-04-17
>hCoV-19/Singapore/396/2020|EPI_ISL_469145|2020-04-17
>hCoV-19/Singapore/397/2020|EPI_ISL_469146|2020-06-06
>hCoV-19/Singapore/398/2020|EPI_ISL_469147|2020-05-21
>hCoV-19/Singapore/399/2020|EPI_ISL_469148|2020-04-17
>hCoV-19/Singapore/400/2020|EPI_ISL_469149|2020-04-17
>hCoV-19/Singapore/401/2020|EPI_ISL_469150|2020-04-17
>hCoV-19/Singapore/402/2020|EPI_ISL_469151|2020-04-17
>hCoV-19/Singapore/403/2020|EPI_ISL_469152|2020-04-17
>hCoV-19/Singapore/404/2020|EPI_ISL_469153|2020-04-17
>hCoV-19/Singapore/406/2020|EPI_ISL_469155|2020-04-17
>hCoV-19/Wales/PHWC-15E011/2020|EPI_ISL_472786|2020-05-13
>hCoV-19/Israel/CVL-n-5856/2020|EPI_ISL_474986|2020-03-15
>hCoV-19/Singapore/488/2020|EPI_ISL_477182|2020-04-13
>hCoV-19/Singapore/489/2020|EPI_ISL_477184|2020-04-13
>hCoV-19/Singapore/491/2020|EPI_ISL_477188|2020-04-26
>hCoV-19/Singapore/492/2020|EPI_ISL_477189|2020-04-26
>hCoV-19/England/OXON-B0922/2020|EPI_ISL_478921|2020
>hCoV-19/India/DL-NCDC1892-CSIR-IGIB/2020|EPI_ISL_482511|2020-05-18
>hCoV-19/India/DL-NCDC2214-CSIR-IGIB/2020|EPI_ISL_482552|2020-05-18
>hCoV-19/USA/CA-ALSR-0979-SAN/2020|EPI_ISL_483438|2020-04-02
>hCoV-19/India/UN-11123/2020|EPI_ISL_491096|2020
>hCoV-19/India/UN-15348/2020|EPI_ISL_491479|2020
>hCoV-19/Australia/ACT0044/2020|EPI_ISL_498511|2020-03-26
>hCoV-19/Australia/ACT0045/2020|EPI_ISL_498512|2020-03-23
>hCoV-19/Australia/ACT0046/2020|EPI_ISL_498513|2020-03-20
>hCoV-19/Australia/ACT0054/2020|EPI_ISL_498520|2020-04-03
>hCoV-19/Australia/ACT0061/2020|EPI_ISL_498525|2020-03-24
>hCoV-19/Singapore/754/2020|EPI_ISL_500568|2020-06-08
>hCoV-19/Singapore/755/2020|EPI_ISL_500569|2020-06-06
>hCoV-19/Singapore/756/2020|EPI_ISL_500570|2020-06-05
>hCoV-19/Singapore/757/2020|EPI_ISL_500571|2020-06-05
>hCoV-19/Singapore/770/2020|EPI_ISL_509380|2020-07-16
>hCoV-19/Singapore/771/2020|EPI_ISL_509381|2020-07-15
>hCoV-19/Singapore/772/2020|EPI_ISL_509382|2020-07-15
>hCoV-19/Singapore/773/2020|EPI_ISL_509383|2020-07-15
>hCoV-19/Singapore/774/2020|EPI_ISL_509384|2020-07-14
>hCoV-19/Singapore/776/2020|EPI_ISL_509386|2020-07-13
>hCoV-19/Singapore/778/2020|EPI_ISL_509388|2020-07-12
>hCoV-19/Singapore/779/2020|EPI_ISL_509389|2020-07-11
>hCoV-19/Singapore/780/2020|EPI_ISL_509390|2020-07-07
>hCoV-19/Singapore/781/2020|EPI_ISL_509391|2020-06-19
>hCoV-19/Singapore/782/2020|EPI_ISL_509392|2020-06-18
>hCoV-19/Singapore/783/2020|EPI_ISL_509393|2020-06-13
>hCoV-19/Singapore/784/2020|EPI_ISL_509394|2020-06-09
>hCoV-19/Portugal/PT1168/2020|EPI_ISL_511714|2020-04-05
>hCoV-19/USA/GA-CDC-6259/2020|EPI_ISL_527659|2020-07-01
>hCoV-19/USA/WI-UW-1222/2020|EPI_ISL_536595|2020-08-18
>hCoV-19/England/QEUH-96F6E6/2020|EPI_ISL_540234|2020-08-17
>hCoV-19/England/MILK-977D22/2020|EPI_ISL_550417|2020-07-27
>hCoV-19/England/MILK-99483D/2020|EPI_ISL_552249|2020-08-25
>hCoV-19/Gambia/GC19-3629/2020|EPI_ISL_561199|2020-07-27
>hCoV-19/Singapore/1002/2020|EPI_ISL_574485|2020-04-06
>hCoV-19/Singapore/1003/2020|EPI_ISL_574486|2020-06-03
>hCoV-19/Singapore/1004/2020|EPI_ISL_574487|2020-03-11
>hCoV-19/Singapore/1007/2020|EPI_ISL_574491|2020-06-03
>hCoV-19/England/ALDP-9CB8E2/2020|EPI_ISL_575707|2020-09-16
>hCoV-19/England/QEUH-9B703C/2020|EPI_ISL_590512|2020-09-09
>hCoV-19/USA/NM-DOH-2020307857/2020|EPI_ISL_602165|2020-08-24
>hCoV-19/Denmark/DCGC-1329/2020|EPI_ISL_618002|2020-06-01
>hCoV-19/Denmark/DCGC-1331/2020|EPI_ISL_618004|2020-06-01
>hCoV-19/Denmark/DCGC-1453/2020|EPI_ISL_618006|2020-06-01
>hCoV-19/Denmark/DCGC-1338/2020|EPI_ISL_618012|2020-06-01
>hCoV-19/Denmark/DCGC-1257/2020|EPI_ISL_618016|2020-06-01
>hCoV-19/Denmark/DCGC-2070/2020|EPI_ISL_618027|2020-05-11
>hCoV-19/Denmark/DCGC-2071/2020|EPI_ISL_618028|2020-05-18
>hCoV-19/Denmark/DCGC-2072/2020|EPI_ISL_618029|2020-06-01
>hCoV-19/Denmark/DCGC-2073/2020|EPI_ISL_618030|2020-05-18
>hCoV-19/Denmark/DCGC-2074/2020|EPI_ISL_618031|2020-06-01
>hCoV-19/Denmark/DCGC-1822/2020|EPI_ISL_618032|2020-06-08
>hCoV-19/Denmark/DCGC-1299/2020|EPI_ISL_618082|2020-06-08
>hCoV-19/Denmark/DCGC-1300/2020|EPI_ISL_618083|2020-06-08
>hCoV-19/Denmark/DCGC-1301/2020|EPI_ISL_618084|2020-06-08
>hCoV-19/Denmark/DCGC-1450/2020|EPI_ISL_618098|2020-05-11
>hCoV-19/Denmark/DCGC-1279/2020|EPI_ISL_618099|2020-06-08
>hCoV-19/Wales/PHWC-4884A6/2020|EPI_ISL_639397|2020-11-01
>hCoV-19/India/TG-CCMB-OM31/2020|EPI_ISL_644725|2020-04-13
>hCoV-19/India/TG-CCMB-OM32/2020|EPI_ISL_644726|2020-04-13
>hCoV-19/India/TG-CCMB-OM33/2020|EPI_ISL_644727|2020-04-15
>hCoV-19/India/TG-CCMB-OM35/2020|EPI_ISL_644729|2020-04-15
>hCoV-19/India/TG-CCMB-OM36/2020|EPI_ISL_644730|2020-05-26
>hCoV-19/England/ALDP-B23C71/2020|EPI_ISL_646944|2020-11-04
>hCoV-19/Singapore/1384/2020|EPI_ISL_648738|2020-07-18
>hCoV-19/Singapore/1385/2020|EPI_ISL_648739|2020-07-21
>hCoV-19/Singapore/1386/2020|EPI_ISL_648740|2020-07-21
>hCoV-19/Singapore/1387/2020|EPI_ISL_648741|2020-07-26
>hCoV-19/Singapore/1259/2020|EPI_ISL_648742|2020-04-25
>hCoV-19/Singapore/1409/2020|EPI_ISL_648743|2020-05-04
>hCoV-19/Singapore/1260/2020|EPI_ISL_648744|2020-05-04
>hCoV-19/Singapore/1261/2020|EPI_ISL_648745|2020-05-04
>hCoV-19/Singapore/1262/2020|EPI_ISL_648746|2020-05-04
>hCoV-19/Singapore/1263/2020|EPI_ISL_648747|2020-05-04
>hCoV-19/Singapore/1264/2020|EPI_ISL_648748|2020-05-05
>hCoV-19/Singapore/1265/2020|EPI_ISL_648749|2020-05-05
>hCoV-19/Singapore/1266/2020|EPI_ISL_648750|2020-05-05
>hCoV-19/Singapore/1267/2020|EPI_ISL_648751|2020-05-05
>hCoV-19/Singapore/1271/2020|EPI_ISL_648755|2020-05-05
>hCoV-19/Singapore/1272/2020|EPI_ISL_648756|2020-05-05
>hCoV-19/Singapore/1273/2020|EPI_ISL_648757|2020-05-05
>hCoV-19/Singapore/1274/2020|EPI_ISL_648758|2020-05-05
>hCoV-19/Singapore/885nan/2020|EPI_ISL_648759|2020-05-05
>hCoV-19/Wales/PHWC-48CE1D/2020|EPI_ISL_666544|2020-11-06
>hCoV-19/Wales/PHWC-48CE2C/2020|EPI_ISL_666545|2020-11-07
>hCoV-19/USA/CA-ALSR-4596/2020|EPI_ISL_667029|2020-07-16
>hCoV-19/England/MILK-B8D3F8/2020|EPI_ISL_674140|2020-11-13
>hCoV-19/Madagascar/VIRO-2722/2020|EPI_ISL_677635|2020-03-26
>hCoV-19/Madagascar/VIRO-2728/2020|EPI_ISL_677636|2020-03-26
>hCoV-19/Wales/PHWC-48E1E5/2020|EPI_ISL_680822|2020-11-10
>hCoV-19/Wales/PHWC-48E385/2020|EPI_ISL_680848|2020-11-12
>hCoV-19/Japan/PG-1692/2020|EPI_ISL_685298|2020-03
>hCoV-19/Japan/PG-6841/2020|EPI_ISL_687949|2020-09
>hCoV-19/Japan/PG-6842/2020|EPI_ISL_687950|2020-09
>hCoV-19/Japan/PG-6843/2020|EPI_ISL_687951|2020-09
>hCoV-19/Japan/PG-6844/2020|EPI_ISL_687952|2020-09
>hCoV-19/Japan/PG-6847/2020|EPI_ISL_687955|2020-09
>hCoV-19/Japan/PG-6848/2020|EPI_ISL_687956|2020-09
>hCoV-19/Japan/PG-6849/2020|EPI_ISL_687957|2020-09
>hCoV-19/Japan/PG-6850/2020|EPI_ISL_687958|2020-09
>hCoV-19/Japan/PG-6852/2020|EPI_ISL_687960|2020-09
>hCoV-19/Japan/PG-6853/2020|EPI_ISL_687961|2020-09
>hCoV-19/Japan/PG-6855/2020|EPI_ISL_687963|2020-09
>hCoV-19/Japan/PG-6856/2020|EPI_ISL_687964|2020-09
>hCoV-19/Japan/PG-6857/2020|EPI_ISL_687965|2020-09
>hCoV-19/Japan/PG-6858/2020|EPI_ISL_687966|2020-09
>hCoV-19/Japan/PG-6861/2020|EPI_ISL_687969|2020-09
>hCoV-19/Thailand/Bangkok-CONI-0283/2020|EPI_ISL_693361|2020-03-15
>hCoV-19/Thailand/Bangkok-CONI-0298/2020|EPI_ISL_693371|2020-03-16
>hCoV-19/England/ALDP-BBB397/2020|EPI_ISL_702425|2020-11-21
>hCoV-19/Wales/PHWC-4922DC/2020|EPI_ISL_706837|2020-11-17
>hCoV-19/Norway/5708/2020|EPI_ISL_708146|2020-11-09
>hCoV-19/Russia/MOS-CRIE-13454908/2020|EPI_ISL_717969|2020-11-07
>hCoV-19/Netherlands/FR-RIVM-20204/2020|EPI_ISL_723357|2020-11-26
>hCoV-19/Wales/PHWC-49744A/2020|EPI_ISL_726831|2020-11-27
>hCoV-19/Russia/AST-RII-MH4152S/2020|EPI_ISL_733176|2020-08-11
>hCoV-19/USA/NY-Wadsworth-258600-01/2020|EPI_ISL_734413|2020-10-30
>hCoV-19/Chile/RM-191993/2020|EPI_ISL_746483|2020-09-28
>hCoV-19/USA/NM-DOH-2020617002/2020|EPI_ISL_751807|2020-12-12
>hCoV-19/USA/NM-DOH-2020616502/2020|EPI_ISL_751818|2020-12-12
>hCoV-19/USA/NM-DOH-2020616547/2020|EPI_ISL_751822|2020-12-12
>hCoV-19/USA/NY-Wadsworth-285144-01/2020|EPI_ISL_754461|2020-12-08
>hCoV-19/USA/ME-HETL-J0227/2020|EPI_ISL_755387|2020-09-25
>hCoV-19/Indonesia/JK-EIJK28/2020|EPI_ISL_766040|2020-04-17
>hCoV-19/USA/NY-Wadsworth-292751-01/2020|EPI_ISL_769929|2020-12-19
>hCoV-19/USA/NY-Wadsworth-292765-01/2020|EPI_ISL_769940|2020-12-26
>hCoV-19/USA/NY-Wadsworth-292786-01/2020|EPI_ISL_769953|2020-12-27
>hCoV-19/USA/NY-Wadsworth-292790-01/2020|EPI_ISL_769956|2020-12-28
>hCoV-19/Brazil/RS-00603/2020|EPI_ISL_770555|2020-11-23
>hCoV-19/Brazil/RS-00622/2020|EPI_ISL_770573|2020-11-23
>hCoV-19/USA/TX-HMH-MCoV-19468/2020|EPI_ISL_783856|2020-11-30
>hCoV-19/USA/MD-HP12138/2020|EPI_ISL_791448|2020-12-23
>hCoV-19/USA/MD-HP12172/2020|EPI_ISL_791474|2020-12-28
>hCoV-19/USA/MD-HP12183/2020|EPI_ISL_791482|2020-12-24
>hCoV-19/Singapore/1518/2020|EPI_ISL_803970|2020-12-31
>hCoV-19/USA/DC-DFS-PHL-0012/2020|EPI_ISL_804899|2020-03-17
>hCoV-19/USA/NM-DOH-2021012900/2021|EPI_ISL_831920|2021-01-08
>hCoV-19/USA/NM-DOH-2021013733/2021|EPI_ISL_831927|2021-01-08
>hCoV-19/USA/ME-HETL-J0482/2020|EPI_ISL_832823|2020-12-30
>hCoV-19/USA/ME-HETL-J0490/2020|EPI_ISL_832828|2020-12-29
>hCoV-19/USA/ME-HETL-J0522/2020|EPI_ISL_832855|2020-12-29
>hCoV-19/Australia/QLD1340/2020|EPI_ISL_849683|2020-07-24
>hCoV-19/USA/NY-Wadsworth-21006076-01/2021|EPI_ISL_861335|2021-01-09
>hCoV-19/Brazil/SP-HIAE-ID08/2020|EPI_ISL_861873|2020-12-11
>hCoV-19/USA/NMDOH-2021016481/2021|EPI_ISL_862674|2021-01-11
>hCoV-19/USA/NMDOH-2021016978/2021|EPI_ISL_862684|2021-01-11
>hCoV-19/USA/NM-UNM-01776/2021|EPI_ISL_872518|2021-01-12
>hCoV-19/USA/NC-UNC-LCCC0132/2020|EPI_ISL_877713|2020-08-24
>hCoV-19/USA/NY-Wadsworth-21009557-01/2021|EPI_ISL_884008|2021-01-17
>hCoV-19/USA/NY-Wadsworth-21009553-01/2021|EPI_ISL_884011|2021-01-16
>hCoV-19/USA/NY-Wadsworth-21009554-01/2021|EPI_ISL_884012|2021-01-16
>hCoV-19/USA/NY-Wadsworth-21008997-01/2021|EPI_ISL_884014|2021-01-15
>hCoV-19/USA/NY-Wadsworth-21008998-01/2021|EPI_ISL_884015|2021-01-15
>hCoV-19/USA/NY-Wadsworth-21009000-01/2021|EPI_ISL_884016|2021-01-15
>hCoV-19/USA/NY-Wadsworth-21006867-01/2021|EPI_ISL_884040|2021-01-13
>hCoV-19/USA/NY-Wadsworth-21006356-01/2021|EPI_ISL_884047|2021-01-12
>hCoV-19/USA/MD-HP01348/2021|EPI_ISL_887556|2021-01-15
>hCoV-19/Japan/PG-9680/2020|EPI_ISL_902391|2020-08
>hCoV-19/Japan/PG-9681/2020|EPI_ISL_902392|2020-08
>hCoV-19/USA/NM-DOH-2021029116/2021|EPI_ISL_904105|2021-01-18
>hCoV-19/USA/NM-DOH-2021029670/2021|EPI_ISL_904110|2021-01-19
>hCoV-19/Netherlands/NH-RIVM-21432/2020|EPI_ISL_905498|2020-12-28
>hCoV-19/India/un-NRCE-1469/2020|EPI_ISL_930834|2020-06-30
>hCoV-19/India/un-NRCE-2710/2020|EPI_ISL_930835|2020-06-30
>hCoV-19/USA/NY-Wadsworth-21013814-01/2021|EPI_ISL_936138|2021-01-08
>hCoV-19/USA/ME-HETL-J1174/2021|EPI_ISL_937471|2021-01-30
>hCoV-19/USA/ME-HETL-J1175/2021|EPI_ISL_937472|2021-01-30
>hCoV-19/USA/ME-HETL-J1176/2021|EPI_ISL_937473|2021-01-30
>hCoV-19/USA/ME-HETL-J1177/2021|EPI_ISL_937474|2021-01-30
>hCoV-19/USA/ME-HETL-J1204/2021|EPI_ISL_937488|2021-01-29
>hCoV-19/USA/ME-HETL-J1211/2021|EPI_ISL_937492|2021-01-23
>hCoV-19/Malaysia/189332/2020|EPI_ISL_417917|2020-03-20
>hCoV-19/Malaysia/188407/2020|EPI_ISL_417918|2020-03-18
>hCoV-19/England/201360492/2020|EPI_ISL_421780|2020-03-24
>hCoV-19/Singapore/42/2020|EPI_ISL_422435|2020-03-31
>hCoV-19/Australia/VIC584/2020|EPI_ISL_426841|2020-03-25
>hCoV-19/Australia/VIC585/2020|EPI_ISL_426842|2020-03-25
>hCoV-19/Australia/VIC595/2020|EPI_ISL_426852|2020-03-25
>hCoV-19/Australia/VIC596/2020|EPI_ISL_426853|2020-03-25
>hCoV-19/Australia/VIC598/2020|EPI_ISL_426855|2020-03-25
>hCoV-19/Australia/VIC599/2020|EPI_ISL_426856|2020-03-25
>hCoV-19/Australia/VIC791/2020|EPI_ISL_427066|2020-03-31
>hCoV-19/Australia/NSW180/2020|EPI_ISL_427701|2020-03-22
>hCoV-19/Australia/NSW69/2020|EPI_ISL_427705|2020-03-20
>hCoV-19/Australia/NSW74/2020|EPI_ISL_427706|2020-03-19
>hCoV-19/Australia/NSW198/2020|EPI_ISL_427707|2020-03-23
>hCoV-19/Australia/NSW181/2020|EPI_ISL_427709|2020-03-21
>hCoV-19/Australia/NSW201/2020|EPI_ISL_427710|2020-03-21
>hCoV-19/Australia/NSW182/2020|EPI_ISL_427713|2020-03-21
>hCoV-19/Australia/NSW183/2020|EPI_ISL_427714|2020-03-22
>hCoV-19/England/CAMB-7BC93/2020|EPI_ISL_442094|2020-04-04
>hCoV-19/India/un-OUMRK1090/2020|EPI_ISL_447902|2020-03-25
>hCoV-19/Thailand/Bangkok_2294/2020|EPI_ISL_447921|2020-03-13
>hCoV-19/Australia/SAP153/2020|EPI_ISL_451147|2020-03-16
>hCoV-19/India/GJ-GBRC109/2020|EPI_ISL_451154|2020-05-03
>hCoV-19/India/GJ-GBRC111/2020|EPI_ISL_451156|2020-05-01
>hCoV-19/India/GJ-GBRC114/2020|EPI_ISL_451159|2020-05-03
>hCoV-19/India/GJ-GBRC116/2020|EPI_ISL_451161|2020-05-03
>hCoV-19/Singapore/163/2020|EPI_ISL_462281|2020-03-19
>hCoV-19/Singapore/168/2020|EPI_ISL_462286|2020-03-20
>hCoV-19/Singapore/170/2020|EPI_ISL_462288|2020-04-15
>hCoV-19/Singapore/181/2020|EPI_ISL_462299|2020-03-21
>hCoV-19/USA/WY-WYPHL-00024/2020|EPI_ISL_462917|2020-03-22
>hCoV-19/USA/WY-WYPHL-00040/2020|EPI_ISL_462932|2020-03-24
>hCoV-19/USA/WY-WYPHL-00041/2020|EPI_ISL_462933|2020-03-24
>hCoV-19/USA/CA-SR0450/2020|EPI_ISL_467974|2020-03-12
>hCoV-19/Singapore/346/2020|EPI_ISL_469101|2020-04-08
>hCoV-19/Singapore/347/2020|EPI_ISL_469102|2020-05-20
>hCoV-19/Singapore/348/2020|EPI_ISL_469103|2020-03-31
>hCoV-19/Singapore/349/2020|EPI_ISL_469104|2020-03-31
>hCoV-19/Singapore/350/2020|EPI_ISL_469105|2020-04-06
>hCoV-19/Singapore/352/2020|EPI_ISL_469107|2020-05-28
>hCoV-19/Singapore/490/2020|EPI_ISL_477187|2020-04-26
>hCoV-19/Singapore/493/2020|EPI_ISL_477190|2020-04-26
>hCoV-19/Singapore/494/2020|EPI_ISL_477191|2020-04-26
>hCoV-19/Singapore/495/2020|EPI_ISL_477192|2020-04-27
>hCoV-19/Australia/NSW564/2020|EPI_ISL_478676|2020-03-24
>hCoV-19/Australia/NSW565/2020|EPI_ISL_478677|2020-03-24
>hCoV-19/Australia/NSW566/2020|EPI_ISL_478678|2020-03-24
>hCoV-19/Australia/NSW567/2020|EPI_ISL_478679|2020-03-25
>hCoV-19/Australia/NSW570/2020|EPI_ISL_478682|2020-03-23
>hCoV-19/India/MH-NIV-22876/2020|EPI_ISL_479520|2020-05-07
>hCoV-19/India/MH-NIV-46430/2020|EPI_ISL_479545|2020-05-26
>hCoV-19/India/DL-NCDC1722-CSIR-IGIB/2020|EPI_ISL_482501|2020-05-17
>hCoV-19/India/DL-NCDC1733-CSIR-IGIB/2020|EPI_ISL_482503|2020-05-18
>hCoV-19/India/DL-NCDC1873-CSIR-IGIB/2020|EPI_ISL_482509|2020-05-18
>hCoV-19/India/DL-NCDC2037-CSIR-IGIB/2020|EPI_ISL_482531|2020-05-18
>hCoV-19/India/DL-NCDC2058-CSIR-IGIB/2020|EPI_ISL_482537|2020-05-19
>hCoV-19/Malaysia/IMR_WC99045/2020|EPI_ISL_490100|2020-05-23
>hCoV-19/Hong Kong/HKU-200723-105/2020|EPI_ISL_498270|2020-05-08
>hCoV-19/Bangladesh/BCSIR-NILMRC-264/2020|EPI_ISL_504137|2020-07-16
>hCoV-19/Australia/TAS240/2020|EPI_ISL_522668|2020-04-15
>hCoV-19/Australia/TAS241/2020|EPI_ISL_522669|2020-04-15
>hCoV-19/Australia/TAS243/2020|EPI_ISL_522671|2020-04-15
>hCoV-19/Australia/TAS245/2020|EPI_ISL_522672|2020-04-18
>hCoV-19/Australia/TAS246/2020|EPI_ISL_522673|2020-04-18
>hCoV-19/Australia/TAS247/2020|EPI_ISL_522674|2020-04-21
>hCoV-19/Australia/TAS248/2020|EPI_ISL_522675|2020-04-21
>hCoV-19/Australia/TAS249/2020|EPI_ISL_522676|2020-04-22
>hCoV-19/Australia/TAS250/2020|EPI_ISL_522678|2020-04-23
>hCoV-19/Australia/TAS251/2020|EPI_ISL_522679|2020-04-23
>hCoV-19/Australia/TAS252/2020|EPI_ISL_522680|2020-04-24
>hCoV-19/Australia/TAS253/2020|EPI_ISL_522681|2020-04-25
>hCoV-19/Australia/TAS255/2020|EPI_ISL_522683|2020-04-27
>hCoV-19/Australia/TAS258/2020|EPI_ISL_522685|2020
>hCoV-19/Australia/TAS263/2020|EPI_ISL_522691|2020-04-03
>hCoV-19/Australia/TAS264/2020|EPI_ISL_522692|2020-04-07
>hCoV-19/Australia/TAS265/2020|EPI_ISL_522693|2020-04-09
>hCoV-19/Australia/TAS266/2020|EPI_ISL_522694|2020-04-10
>hCoV-19/Australia/TAS267/2020|EPI_ISL_522695|2020-04-10
>hCoV-19/Australia/TAS268/2020|EPI_ISL_522696|2020-04-11
>hCoV-19/Australia/TAS269/2020|EPI_ISL_522697|2020-04-11
>hCoV-19/Australia/TAS270/2020|EPI_ISL_522699|2020-04-13
>hCoV-19/Netherlands/un-EMC-761/2020|EPI_ISL_523517|2020-07-31
>hCoV-19/Netherlands/UT-EMC-65/2020|EPI_ISL_523542|2020-08-04
>hCoV-19/Singapore/871/2020|EPI_ISL_536412|2020-04-03
>hCoV-19/Singapore/872/2020|EPI_ISL_536413|2020-05-26
>hCoV-19/Singapore/873/2020|EPI_ISL_536414|2020-04-05
>hCoV-19/Singapore/874/2020|EPI_ISL_536415|2020-04-17
>hCoV-19/Singapore/875/2020|EPI_ISL_536416|2020-04-17
>hCoV-19/Singapore/877/2020|EPI_ISL_536418|2020-08-28
>hCoV-19/Singapore/879/2020|EPI_ISL_536420|2020-08-29
>hCoV-19/Singapore/880/2020|EPI_ISL_536421|2020-08-30
>hCoV-19/Singapore/881/2020|EPI_ISL_536422|2020-04-19
>hCoV-19/Singapore/885/2020|EPI_ISL_536426|2020-05-06
>hCoV-19/England/MILK-992125/2020|EPI_ISL_540649|2020-08-27
>hCoV-19/Singapore/992/2020|EPI_ISL_549000|2020-03-22
>hCoV-19/Singapore/996/2020|EPI_ISL_549004|2020-03-23
>hCoV-19/England/ALDP-5A329B/2020|EPI_ISL_558671|2020-06-14
>hCoV-19/Scotland/QEUH-9968C2/2020|EPI_ISL_559986|2020-08-29
>hCoV-19/Indonesia/EJ-ITD-3601NT/2020|EPI_ISL_560991|2020-04-14
>hCoV-19/USA/WA-UW-27033/2020|EPI_ISL_570788|2020-09-06
>hCoV-19/USA/VA-DCLS-1409/2020|EPI_ISL_572244|2020-07-11
>hCoV-19/Scotland/QEUH-9B3F7F/2020|EPI_ISL_573809|2020-09-03
>hCoV-19/Switzerland/AG-ETHZ-100306/2020|EPI_ISL_574879|2020-03-19
>hCoV-19/New Zealand/20CV0356/2020|EPI_ISL_579102|2020-09-15
>hCoV-19/New Zealand/20VR1113/2020|EPI_ISL_579121|2020-03-20
>hCoV-19/New Zealand/20VR1795/2020|EPI_ISL_579132|2020-03-22
>hCoV-19/Australia/QLD1079/2020|EPI_ISL_593598|2020-03-20
>hCoV-19/Australia/QLD1080/2020|EPI_ISL_593599|2020-03-25
>hCoV-19/Australia/WA130/2020|EPI_ISL_596693|2020-03-26
>hCoV-19/Australia/WA133/2020|EPI_ISL_596696|2020-04-02
>hCoV-19/Australia/WA134/2020|EPI_ISL_596697|2020-03-23
>hCoV-19/England/QEUH-9F3B7F/2020|EPI_ISL_600778|2020-09-26
>hCoV-19/USA/CA-QDX-1553/2020|EPI_ISL_603799|2020-03-18
>hCoV-19/USA/CA-QDX-2337/2020|EPI_ISL_604639|2020-03-16
>hCoV-19/USA/CA-QDX-2392/2020|EPI_ISL_604666|2020-03-16
>hCoV-19/Scotland/EDB8328/2020|EPI_ISL_612322|2020-09-28
>hCoV-19/Denmark/DCGC-1076/2020|EPI_ISL_614501|2020-05-11
>hCoV-19/Denmark/DCGC-1483/2020|EPI_ISL_617967|2020-06-01
>hCoV-19/Denmark/DCGC-1484/2020|EPI_ISL_617968|2020-06-01
>hCoV-19/Denmark/DCGC-1499/2020|EPI_ISL_617983|2020-06-01
>hCoV-19/Denmark/DCGC-1533/2020|EPI_ISL_617985|2020-06-01
>hCoV-19/Denmark/DCGC-1534/2020|EPI_ISL_617986|2020-06-01
>hCoV-19/Denmark/DCGC-1316/2020|EPI_ISL_618050|2020-06-08
>hCoV-19/Denmark/DCGC-2069/2020|EPI_ISL_618055|2020-06-08
>hCoV-19/Denmark/DCGC-1829/2020|EPI_ISL_622575|2020-05-04
>hCoV-19/England/ALDP-A96014/2020|EPI_ISL_624797|2020-10-20
>hCoV-19/USA/CA-ALSR-3126/2020|EPI_ISL_635859|2020-08-25
>hCoV-19/Australia/QLD1127/2020|EPI_ISL_639744|2020-03-22
>hCoV-19/Australia/QLD1130/2020|EPI_ISL_639747|2020-03-22
>hCoV-19/Australia/QLD1131/2020|EPI_ISL_639748|2020-03-22
>hCoV-19/Australia/QLD1151/2020|EPI_ISL_639754|2020-03-30
>hCoV-19/Australia/QLD1153/2020|EPI_ISL_639756|2020-03-30
>hCoV-19/Australia/QLD1209/2020|EPI_ISL_639800|2020-03-22
>hCoV-19/Australia/QLD1210/2020|EPI_ISL_639801|2020-03-22
>hCoV-19/Australia/QLD1212/2020|EPI_ISL_639803|2020-03-22
>hCoV-19/Singapore/1333/2020|EPI_ISL_648682|2020-06-02
>hCoV-19/Singapore/1334/2020|EPI_ISL_648683|2020-06-03
>hCoV-19/Singapore/1335/2020|EPI_ISL_648684|2020-06-03
>hCoV-19/Singapore/1336/2020|EPI_ISL_648685|2020-06-03
>hCoV-19/Singapore/1338/2020|EPI_ISL_648687|2020-06-04
>hCoV-19/Singapore/1339/2020|EPI_ISL_648688|2020-06-05
>hCoV-19/Singapore/1340/2020|EPI_ISL_648689|2020-06-05
>hCoV-19/Singapore/1341/2020|EPI_ISL_648690|2020-06-07
>hCoV-19/Singapore/1342/2020|EPI_ISL_648691|2020-06-07
>hCoV-19/Singapore/1343/2020|EPI_ISL_648692|2020-06-09
>hCoV-19/Singapore/1344/2020|EPI_ISL_648693|2020-06-09
>hCoV-19/Singapore/1345/2020|EPI_ISL_648694|2020-06-09
>hCoV-19/Singapore/1346/2020|EPI_ISL_648695|2020-06-10
>hCoV-19/Singapore/1347/2020|EPI_ISL_648696|2020-06-10
>hCoV-19/Singapore/1349/2020|EPI_ISL_648699|2020-06-13
>hCoV-19/Singapore/1350/2020|EPI_ISL_648700|2020-06-13
>hCoV-19/Singapore/1351/2020|EPI_ISL_648701|2020-06-13
>hCoV-19/Singapore/599nan/2020|EPI_ISL_648702|2020-06-14
>hCoV-19/Singapore/1352/2020|EPI_ISL_648703|2020-06-15
>hCoV-19/Singapore/1353/2020|EPI_ISL_648704|2020-06-16
>hCoV-19/Singapore/1354/2020|EPI_ISL_648705|2020-06-18
>hCoV-19/Singapore/1355/2020|EPI_ISL_648706|2020-06-18
>hCoV-19/Singapore/1356/2020|EPI_ISL_648707|2020-06-18
>hCoV-19/Singapore/1357/2020|EPI_ISL_648708|2020-06-19
>hCoV-19/Singapore/1358/2020|EPI_ISL_648709|2020-06-19
>hCoV-19/Singapore/1359/2020|EPI_ISL_648710|2020-06-21
>hCoV-19/Singapore/1360/2020|EPI_ISL_648711|2020-06-21
>hCoV-19/Singapore/1361/2020|EPI_ISL_648712|2020-06-22
>hCoV-19/Singapore/1362/2020|EPI_ISL_648713|2020-06-22
>hCoV-19/Singapore/1363/2020|EPI_ISL_648714|2020-06-24
>hCoV-19/Singapore/1364/2020|EPI_ISL_648715|2020-06-25
>hCoV-19/Singapore/591nan/2020|EPI_ISL_648716|2020-06-25
>hCoV-19/Singapore/1365/2020|EPI_ISL_648717|2020-06-25
>hCoV-19/Singapore/1366/2020|EPI_ISL_648718|2020-06-25
>hCoV-19/Singapore/1367/2020|EPI_ISL_648719|2020-06-27
>hCoV-19/Singapore/1368/2020|EPI_ISL_648720|2020-06-28
>hCoV-19/Singapore/1369/2020|EPI_ISL_648721|2020-06-29
>hCoV-19/Singapore/1371/2020|EPI_ISL_648722|2020-06-30
>hCoV-19/Singapore/1372/2020|EPI_ISL_648723|2020-07-01
>hCoV-19/Singapore/667nan/2020|EPI_ISL_648724|2020-07-01
>hCoV-19/Singapore/1373/2020|EPI_ISL_648725|2020-07-01
>hCoV-19/Singapore/600nan/2020|EPI_ISL_648726|2020-07-01
>hCoV-19/Singapore/1374/2020|EPI_ISL_648727|2020-07-02
>hCoV-19/Singapore/1375/2020|EPI_ISL_648728|2020-07-04
>hCoV-19/Singapore/1376/2020|EPI_ISL_648729|2020-07-05
>hCoV-19/Singapore/1377/2020|EPI_ISL_648730|2020-07-06
>hCoV-19/Singapore/822nan/2020|EPI_ISL_648731|2020-07-06
>hCoV-19/Singapore/1378/2020|EPI_ISL_648732|2020-07-09
>hCoV-19/Singapore/1379/2020|EPI_ISL_648733|2020-07-10
>hCoV-19/Singapore/1380/2020|EPI_ISL_648734|2020-07-10
>hCoV-19/Singapore/1381/2020|EPI_ISL_648735|2020-07-15
>hCoV-19/Singapore/1382/2020|EPI_ISL_648736|2020-07-18
>hCoV-19/Singapore/1383/2020|EPI_ISL_648737|2020-07-18
>hCoV-19/Singapore/1268/2020|EPI_ISL_648752|2020-05-05
>hCoV-19/Singapore/1269/2020|EPI_ISL_648753|2020-05-05
>hCoV-19/Singapore/1270/2020|EPI_ISL_648754|2020-05-05
>hCoV-19/Wales/PHWC-48D131/2020|EPI_ISL_666584|2020-11-07
>hCoV-19/Australia/QLD1264/2020|EPI_ISL_693266|2020-03-25
>hCoV-19/Australia/QLD1280/2020|EPI_ISL_693281|2020-03-21
>hCoV-19/Australia/QLD1302/2020|EPI_ISL_693295|2020-03-24
>hCoV-19/Thailand/Phuket_SQ_AR0013/2020|EPI_ISL_699464|2020-03-15
>hCoV-19/India/MH-ACTREC-144/2020|EPI_ISL_699800|2020-05-29
>hCoV-19/England/MILK-A91714/2020|EPI_ISL_705978|2020-10-19
>hCoV-19/Wales/PHWC-493C73/2020|EPI_ISL_726005|2020-11-17
>hCoV-19/Wales/PHWC-493C82/2020|EPI_ISL_726006|2020-11-19
>hCoV-19/Wales/PHWC-4959B6/2020|EPI_ISL_726422|2020-11-25
>hCoV-19/USA/NM-DOH-2020616835/2020|EPI_ISL_751831|2020-12-12
>hCoV-19/USA/NM-DOH-2020616848/2020|EPI_ISL_751832|2020-12-12
>hCoV-19/USA/NM-DOH-2020617010/2020|EPI_ISL_751835|2020-12-12
>hCoV-19/USA/NM-DOH-2020617026/2020|EPI_ISL_751838|2020-12-12
>hCoV-19/USA/NM-DOH-2020617173/2020|EPI_ISL_751845|2020-12-11
>hCoV-19/USA/NM-DOH-2020631598/2020|EPI_ISL_766903|2020-12-19
>hCoV-19/Brazil/RS-00652/2020|EPI_ISL_770597|2020-11-25
>hCoV-19/Brazil/RS-00654/2020|EPI_ISL_770599|2020-11-25
>hCoV-19/England/CAMC-B787B8/2020|EPI_ISL_783419|2020-11-12
>hCoV-19/USA/TX-HMH-MCoV-18969/2020|EPI_ISL_785253|2020-11-25
>hCoV-19/USA/TX-HMH-MCoV-17971/2020|EPI_ISL_786119|2020-11-16
>hCoV-19/USA/NY-Wadsworth-293291-01/2020|EPI_ISL_794109|2020-12-26
>hCoV-19/USA/NY-Wadsworth-293293-01/2020|EPI_ISL_794111|2020-12-25
>hCoV-19/Canada/AB-47319/2020|EPI_ISL_806168|2020-03-29
>hCoV-19/Wales/PHWC-4A8A08/2020|EPI_ISL_815067|2020-12-26
>hCoV-19/USA/NY-Wadsworth-21004294-01/2021|EPI_ISL_830695|2021-01-03
>hCoV-19/USA/ME-HETL-J0529/2020|EPI_ISL_832860|2020-12-29
>hCoV-19/USA/ME-HETL-J0532/2020|EPI_ISL_832861|2020-12-29
>hCoV-19/USA/ME-HETL-J0553/2021|EPI_ISL_832876|2021-01-02
>hCoV-19/USA/ME-HETL-J0556/2021|EPI_ISL_832879|2021-01-02
>hCoV-19/USA/NY-Wadsworth-21009529-01/2021|EPI_ISL_884017|2021-01-15
>hCoV-19/USA/NY-Wadsworth-21009551-01/2021|EPI_ISL_884019|2021-01-15
>hCoV-19/USA/NY-Wadsworth-21009552-01/2021|EPI_ISL_884020|2021-01-15
>hCoV-19/USA/NY-Wadsworth-21009514-01/2021|EPI_ISL_884026|2021-01-14
>hCoV-19/USA/NY-Wadsworth-21009517-01/2021|EPI_ISL_884029|2021-01-14
>hCoV-19/USA/NY-Wadsworth-21006797-01/2021|EPI_ISL_884036|2021-01-13
>hCoV-19/USA/NY-Wadsworth-21006800-01/2021|EPI_ISL_884037|2021-01-13
>hCoV-19/USA/NY-Wadsworth-21009476-01/2021|EPI_ISL_884064|2021-01-11
>hCoV-19/USA/NY-Wadsworth-21009458-01/2021|EPI_ISL_884070|2021-01-09
>hCoV-19/USA/TX-CDC-LC0004275/2021|EPI_ISL_886208|2021-01-04
>hCoV-19/USA/MD-HP01320/2021|EPI_ISL_887543|2021-01-15
>hCoV-19/USA/MA-CDC-LC00002954/2020|EPI_ISL_888129|2020-12-28
>hCoV-19/Canada/QC-JUS-V5272410/2020|EPI_ISL_890747|2020-03-26
>hCoV-19/Japan/PG-12667/2020|EPI_ISL_897081|2020-10
>hCoV-19/Japan/PG-12668/2020|EPI_ISL_897082|2020-10
>hCoV-19/Japan/PG-12669/2020|EPI_ISL_897083|2020-10
>hCoV-19/Japan/PG-12670/2020|EPI_ISL_897084|2020-10
>hCoV-19/Switzerland/AG-ETHZ-440287/2021|EPI_ISL_899238|2021-01-05
>hCoV-19/Switzerland/BL-ETHZ-451723/2021|EPI_ISL_899513|2021-01-13
>hCoV-19/Netherlands/FR-RIVM-10297/2021|EPI_ISL_904988|2021-01-08
>hCoV-19/Netherlands/FR-RIVM-10064/2021|EPI_ISL_905415|2021-01-06
>hCoV-19/USA/OR-OHSU-8878/2020|EPI_ISL_905853|2020-12-31
>hCoV-19/USA/OR-OHSU-8886/2020|EPI_ISL_905855|2020-12-31
>hCoV-19/USA/ME-HETL-J0969/2021|EPI_ISL_906700|2021-01-22
>hCoV-19/USA/ME-HETL-J0970/2021|EPI_ISL_906701|2021-01-22
>hCoV-19/USA/ME-HETL-J0973/2021|EPI_ISL_906702|2021-01-22
>hCoV-19/USA/ME-HETL-J0976/2021|EPI_ISL_906704|2021-01-22
>hCoV-19/England/MILK-1084CEF/2021|EPI_ISL_909175|2021-01-13
>hCoV-19/USA/TX-HHD-2101214895/2020|EPI_ISL_911477|2020-12-11
>hCoV-19/USA/NY-Wadsworth-21013547-01/2021|EPI_ISL_936116|2021-01-22
>hCoV-19/USA/IL-NM-1396/2020|EPI_ISL_936556|2020-06-29
>hCoV-19/USA/ME-HETL-J1109/2021|EPI_ISL_937425|2021-01-20
>hCoV-19/USA/ME-HETL-J1138/2021|EPI_ISL_937449|2021-01-18
>hCoV-19/USA/ME-HETL-J1144/2021|EPI_ISL_937455|2021-01-18
>hCoV-19/Australia/VIC181/2020|EPI_ISL_419878|2020-03-19
>hCoV-19/Australia/VIC188/2020|EPI_ISL_419884|2020-03-19
>hCoV-19/Australia/VIC768/2020|EPI_ISL_427045|2020-03-20
>hCoV-19/Australia/VIC769/2020|EPI_ISL_427046|2020-03-20
>hCoV-19/India/TG-GMC-KN443/2020|EPI_ISL_431103|2020-03-16
>hCoV-19/India/WB-NCDC-02250/2020|EPI_ISL_435074|2020-03-28
>hCoV-19/India/WB-NCDC-02248/2020|EPI_ISL_435081|2020-03-28
>hCoV-19/India/UP-NCDC-02322/2020|EPI_ISL_435082|2020-03-29
>hCoV-19/India/TN-NCDC-02242/2020|EPI_ISL_435083|2020-03-28
>hCoV-19/India/TN-NCDC-02309/2020|EPI_ISL_435084|2020-03-29
>hCoV-19/India/MH-NCDC-02310/2020|EPI_ISL_435085|2020-03-29
>hCoV-19/India/MH-NCDC-02315/2020|EPI_ISL_435086|2020-03-29
>hCoV-19/India/TN-NCDC-02333/2020|EPI_ISL_435087|2020-03-29
>hCoV-19/India/OR-NCDC-02336/2020|EPI_ISL_435088|2020-03-29
>hCoV-19/India/JK-NCDC-02326/2020|EPI_ISL_435090|2020-03-29
>hCoV-19/India/TN-NCDC-02245/2020|EPI_ISL_435091|2020-03-28
>hCoV-19/India/TN-NCDC-02244/2020|EPI_ISL_435092|2020-03-28
>hCoV-19/India/TN-NCDC-02312/2020|EPI_ISL_435093|2020-03-29
>hCoV-19/India/TN-NCDC-02327/2020|EPI_ISL_435094|2020-03-29
>hCoV-19/India/TN-NCDC-02328/2020|EPI_ISL_435095|2020-03-29
>hCoV-19/India/TN-NCDC-02332/2020|EPI_ISL_435096|2020-03-29
>hCoV-19/India/WB-NCDC-02252/2020|EPI_ISL_435097|2020-03-28
>hCoV-19/India/UN-NCDC-02240/2020|EPI_ISL_435098|2020-03-28
>hCoV-19/India/UP-NCDC-02320/2020|EPI_ISL_435099|2020-03-29
>hCoV-19/India/TG-GMC-RR1191/2020|EPI_ISL_438138|2020-03-25
>hCoV-19/India/TG-GMC-RK1090/2020|EPI_ISL_438139|2020-03-25
>hCoV-19/Australia/VIC770/2020|EPI_ISL_450214|2020-03-18
>hCoV-19/Australia/SAP136/2020|EPI_ISL_451140|2020-03-24
>hCoV-19/Australia/NSW285/2020|EPI_ISL_451549|2020-04-01
>hCoV-19/Australia/NSW288/2020|EPI_ISL_451552|2020-03-30
>hCoV-19/Australia/NSW300/2020|EPI_ISL_451564|2020-04-01
>hCoV-19/Australia/NSW307/2020|EPI_ISL_451571|2020-04-02
>hCoV-19/Australia/NSW315/2020|EPI_ISL_451578|2020-03-27
>hCoV-19/Australia/NSW317/2020|EPI_ISL_451580|2020-03-31
>hCoV-19/Thailand/Bangkok-CONI-0107/2020|EPI_ISL_455910|2020-03-11
>hCoV-19/Thailand/Bangkok-CONI-0115/2020|EPI_ISL_455917|2020-03-12
>hCoV-19/Thailand/Bangkok-CONI-0133/2020|EPI_ISL_455927|2020-03-13
>hCoV-19/Australia/VIC1360/2020|EPI_ISL_456427|2020-04-07
>hCoV-19/India/DL-MaxCov0003-CSIR-IGIB/2020|EPI_ISL_459911|2020-05-09
>hCoV-19/India/DL-MaxCov0013-CSIR-IGIB/2020|EPI_ISL_459915|2020-05-12
>hCoV-19/India/DL-MaxCov0015-CSIR-IGIB/2020|EPI_ISL_459917|2020-05-08
>hCoV-19/India/DL-MaxCov0016-CSIR-IGIB/2020|EPI_ISL_459918|2020-05-09
>hCoV-19/India/DL-MaxCov0017-CSIR-IGIB/2020|EPI_ISL_459919|2020-05-21
>hCoV-19/India/DL-MaxCov0018-CSIR-IGIB/2020|EPI_ISL_459920|2020-05-21
>hCoV-19/India/DL-MaxCov0019-CSIR-IGIB/2020|EPI_ISL_459921|2020-05-08
>hCoV-19/India/DL-MaxCov0020-CSIR-IGIB/2020|EPI_ISL_459922|2020-05-10
>hCoV-19/India/DL-MaxCov0021-CSIR-IGIB/2020|EPI_ISL_459923|2020-05-08
>hCoV-19/India/DL-MaxCov0024-CSIR-IGIB/2020|EPI_ISL_459926|2020
>hCoV-19/India/DL-MaxCov0025-CSIR-IGIB/2020|EPI_ISL_459927|2020
>hCoV-19/India/DL-MaxCov0030-CSIR-IGIB/2020|EPI_ISL_459932|2020-05-13
>hCoV-19/India/DL-MaxCov0031-CSIR-IGIB/2020|EPI_ISL_459933|2020-05-05
>hCoV-19/India/DL-MaxCov0032-CSIR-IGIB/2020|EPI_ISL_459934|2020-05-05
>hCoV-19/India/DL-MaxCov0033-CSIR-IGIB/2020|EPI_ISL_459935|2020-05-06
>hCoV-19/India/DL-MaxCov0034-CSIR-IGIB/2020|EPI_ISL_459936|2020-05-10
>hCoV-19/India/DL-MaxCov0035-CSIR-IGIB/2020|EPI_ISL_459937|2020-05-10
>hCoV-19/India/DL-MaxCov0036-CSIR-IGIB/2020|EPI_ISL_459938|2020-05-11
>hCoV-19/India/DL-MaxCov0037-CSIR-IGIB/2020|EPI_ISL_459939|2020-05-11
>hCoV-19/India/DL-MaxCov0038-CSIR-IGIB/2020|EPI_ISL_459940|2020-05-10
>hCoV-19/India/DL-MaxCov0039-CSIR-IGIB/2020|EPI_ISL_459941|2020-05-11
>hCoV-19/India/DL-MaxCov0040-CSIR-IGIB/2020|EPI_ISL_459942|2020-04-27
>hCoV-19/India/DL-MaxCov0041-CSIR-IGIB/2020|EPI_ISL_459943|2020-05-01
>hCoV-19/USA/MN-MDH-109/2020|EPI_ISL_460048|2020-03-16
>hCoV-19/Singapore/158/2020|EPI_ISL_462276|2020-04-15
>hCoV-19/Singapore/459/2020|EPI_ISL_475990|2020-04-20
>hCoV-19/Singapore/460/2020|EPI_ISL_475991|2020-04-20
>hCoV-19/Singapore/462/2020|EPI_ISL_475993|2020-04-27
>hCoV-19/Singapore/464/2020|EPI_ISL_475995|2020-05-04
>hCoV-19/India/MP-DRDE 759/2020|EPI_ISL_476848|2020-04-11
>hCoV-19/India/MP-DRDE 1794/2020|EPI_ISL_476849|2020-04-29
>hCoV-19/India/MP-DRDE 2429/2020|EPI_ISL_476850|2020-05-03
>hCoV-19/Australia/SAP346/2020|EPI_ISL_483122|2020-03-22
>hCoV-19/Australia/SAP354/2020|EPI_ISL_483127|2020-03-21
>hCoV-19/Australia/SAP357/2020|EPI_ISL_483129|2020-03-23
>hCoV-19/Australia/SAP366/2020|EPI_ISL_483137|2020-03-24
>hCoV-19/India/TG-CCMB-L1973/2020|EPI_ISL_495178|2020-06-04
>hCoV-19/India/TG-CCMB-L1975/2020|EPI_ISL_495179|2020-06-04
>hCoV-19/Singapore/712/2020|EPI_ISL_498610|2020-07-17
>hCoV-19/Singapore/713/2020|EPI_ISL_498611|2020-07-17
>hCoV-19/Singapore/715/2020|EPI_ISL_498613|2020-07-19
>hCoV-19/Singapore/717/2020|EPI_ISL_498615|2020-07-20
>hCoV-19/Singapore/720/2020|EPI_ISL_498618|2020-07-22
>hCoV-19/Singapore/758/2020|EPI_ISL_507003|2020-03-14
>hCoV-19/Singapore/760/2020|EPI_ISL_507005|2020-04-26
>hCoV-19/Singapore/761/2020|EPI_ISL_507006|2020-04-27
>hCoV-19/Saudi Arabia/KAIMRC01/2020|EPI_ISL_507010|2020-03-09
>hCoV-19/India/WB-IK22/2020|EPI_ISL_508352|2020-04-25
>hCoV-19/Singapore/489ilmn/2020|EPI_ISL_512822|2020-04-10
>hCoV-19/Singapore/787/2020|EPI_ISL_512823|2020-04-06
>hCoV-19/Singapore/788/2020|EPI_ISL_512824|2020-04-06
>hCoV-19/Singapore/789/2020|EPI_ISL_512825|2020-04-06
>hCoV-19/Singapore/790/2020|EPI_ISL_512826|2020-04-08
>hCoV-19/Singapore/791/2020|EPI_ISL_512827|2020-06-04
>hCoV-19/Singapore/792/2020|EPI_ISL_512828|2020-06-04
>hCoV-19/Singapore/793/2020|EPI_ISL_512829|2020-06-04
>hCoV-19/Singapore/794/2020|EPI_ISL_512830|2020-04-10
>hCoV-19/Singapore/796/2020|EPI_ISL_512832|2020-07-22
>hCoV-19/Singapore/797/2020|EPI_ISL_512833|2020-07-23
>hCoV-19/Singapore/798/2020|EPI_ISL_512834|2020-07-17
>hCoV-19/Singapore/801/2020|EPI_ISL_512837|2020-07-25
>hCoV-19/Singapore/802/2020|EPI_ISL_512838|2020-07-26
>hCoV-19/Singapore/805/2020|EPI_ISL_512841|2020-07-29
>hCoV-19/Myanmar/MMC_137/2020|EPI_ISL_512844|2020-04-22
>hCoV-19/Australia/NSW674/2020|EPI_ISL_513317|2020-03-26
>hCoV-19/India/KA-nimh-14834/2020|EPI_ISL_515958|2020-05-08
>hCoV-19/India/KA-nimh-14835/2020|EPI_ISL_515959|2020-05-08
>hCoV-19/India/KA-nimh-19688/2020|EPI_ISL_515970|2020-05-16
>hCoV-19/Singapore/832/2020|EPI_ISL_516804|2020-03-24
>hCoV-19/Singapore/807/2020|EPI_ISL_516807|2020-04-10
>hCoV-19/Singapore/808/2020|EPI_ISL_516808|2020-08-11
>hCoV-19/Singapore/809/2020|EPI_ISL_516809|2020-07-08
>hCoV-19/Singapore/815/2020|EPI_ISL_516815|2020-08-11
>hCoV-19/Singapore/816/2020|EPI_ISL_516816|2020-08-11
>hCoV-19/Singapore/817/2020|EPI_ISL_516817|2020-08-11
>hCoV-19/Singapore/818/2020|EPI_ISL_516818|2020-07-06
>hCoV-19/Singapore/819/2020|EPI_ISL_516819|2020-08-11
>hCoV-19/Singapore/821/2020|EPI_ISL_516821|2020-07-06
>hCoV-19/Singapore/822/2020|EPI_ISL_516822|2020-07-07
>hCoV-19/Singapore/824/2020|EPI_ISL_516824|2020-08-11
>hCoV-19/Singapore/825/2020|EPI_ISL_516825|2020-08-11
>hCoV-19/Singapore/826/2020|EPI_ISL_516826|2020-08-11
>hCoV-19/Australia/TAS18/2020|EPI_ISL_522630|2020-04-13
>hCoV-19/Australia/TAS19/2020|EPI_ISL_522638|2020-04-14
>hCoV-19/Australia/TAS21/2020|EPI_ISL_522646|2020-04-15
>hCoV-19/Australia/TAS223/2020|EPI_ISL_522652|2020-03-27
>hCoV-19/Australia/TAS230/2020|EPI_ISL_522659|2020-04-06
>hCoV-19/Australia/TAS233/2020|EPI_ISL_522662|2020-04-10
>hCoV-19/Australia/TAS236/2020|EPI_ISL_522665|2020-04-10
>hCoV-19/Australia/TAS237/2020|EPI_ISL_522666|2020-04-13
>hCoV-19/Singapore/743/2020|EPI_ISL_524445|2020-07-04
>hCoV-19/Singapore/740/2020|EPI_ISL_524447|2020-07-06
>hCoV-19/Singapore/741/2020|EPI_ISL_524448|2020-07-06
>hCoV-19/Singapore/786/2020|EPI_ISL_524449|2020-06-03
>hCoV-19/Australia/QLD992/2020|EPI_ISL_530252|2020-07-22
>hCoV-19/Australia/QLD1010/2020|EPI_ISL_530270|2020-03-22
>hCoV-19/England/QEUH-96499D/2020|EPI_ISL_531124|2020-08-13
>hCoV-19/England/QEUH-960D4A/2020|EPI_ISL_532086|2020-08-06
>hCoV-19/England/QEUH-95E93C/2020|EPI_ISL_532453|2020-08-09
>hCoV-19/Singapore/889/2020|EPI_ISL_536430|2020-09-03
>hCoV-19/Singapore/890/2020|EPI_ISL_536431|2020-09-03
>hCoV-19/Singapore/891/2020|EPI_ISL_536432|2020-09-06
>hCoV-19/Singapore/896/2020|EPI_ISL_536437|2020-03-13
>hCoV-19/Singapore/899/2020|EPI_ISL_536440|2020-03-12
>hCoV-19/Singapore/903/2020|EPI_ISL_536444|2020-09-03
>hCoV-19/Singapore/904/2020|EPI_ISL_536445|2020-09-03
>hCoV-19/Singapore/907/2020|EPI_ISL_536448|2020-04-12
>hCoV-19/Singapore/909/2020|EPI_ISL_536450|2020-04-12
>hCoV-19/England/QEUH-99922B/2020|EPI_ISL_541805|2020-08-24
>hCoV-19/Malaysia/MGI-M23/2020|EPI_ISL_568873|2020-04-02
>hCoV-19/Malaysia/MGI-G812/2020|EPI_ISL_568874|2020-04-07
>hCoV-19/Malaysia/MGI-MAEPS126/2020|EPI_ISL_568875|2020-05-04
>hCoV-19/USA/WI-WSLH-200575/2020|EPI_ISL_578686|2020-06-05
>hCoV-19/Congo/UKT-015/2020|EPI_ISL_581493|2020-06-25
>hCoV-19/Canada/MB-NML-837/2020|EPI_ISL_582328|2020-03-28
>hCoV-19/England/CAMC-A58E14/2020|EPI_ISL_596981|2020-10-09
>hCoV-19/USA/VA-DCLS-1811/2020|EPI_ISL_614062|2020-09-15
>hCoV-19/Denmark/DCGC-1026/2020|EPI_ISL_614486|2020-06-01
>hCoV-19/Denmark/DCGC-1067/2020|EPI_ISL_614492|2020-05-25
>hCoV-19/Denmark/DCGC-1074/2020|EPI_ISL_614499|2020-05-11
>hCoV-19/Denmark/DCGC-1325/2020|EPI_ISL_617998|2020-06-01
>hCoV-19/Denmark/DCGC-1326/2020|EPI_ISL_617999|2020-06-01
>hCoV-19/England/ALDP-A66D8F/2020|EPI_ISL_630543|2020-10-12
>hCoV-19/Singapore/1223/2020|EPI_ISL_648639|2020-04-24
>hCoV-19/Singapore/1224/2020|EPI_ISL_648640|2020-04-24
>hCoV-19/Singapore/1225/2020|EPI_ISL_648641|2020-04-24
>hCoV-19/Singapore/1226/2020|EPI_ISL_648642|2020-04-24
>hCoV-19/Singapore/1227/2020|EPI_ISL_648643|2020-04-24
>hCoV-19/Singapore/1228/2020|EPI_ISL_648644|2020-04-24
>hCoV-19/Singapore/1229/2020|EPI_ISL_648645|2020-04-25
>hCoV-19/Singapore/1230/2020|EPI_ISL_648646|2020-04-25
>hCoV-19/Singapore/1231/2020|EPI_ISL_648647|2020-04-25
>hCoV-19/Singapore/415nan/2020|EPI_ISL_648648|2020-04-25
>hCoV-19/Singapore/1232/2020|EPI_ISL_648649|2020-04-25
>hCoV-19/Singapore/1233/2020|EPI_ISL_648650|2020-04-25
>hCoV-19/Singapore/1234/2020|EPI_ISL_648651|2020-04-26
>hCoV-19/Singapore/1235/2020|EPI_ISL_648652|2020-04-26
>hCoV-19/Singapore/1236/2020|EPI_ISL_648653|2020-04-26
>hCoV-19/Singapore/1237/2020|EPI_ISL_648654|2020-04-27
>hCoV-19/Singapore/1238/2020|EPI_ISL_648655|2020-04-27
>hCoV-19/Singapore/1239/2020|EPI_ISL_648656|2020-04-28
>hCoV-19/Singapore/1240/2020|EPI_ISL_648657|2020-04-28
>hCoV-19/Singapore/1241/2020|EPI_ISL_648658|2020-04-28
>hCoV-19/Singapore/1242/2020|EPI_ISL_648659|2020-04-29
>hCoV-19/Singapore/1243/2020|EPI_ISL_648660|2020-04-30
>hCoV-19/Singapore/1408/2020|EPI_ISL_648661|2020-05-01
>hCoV-19/Singapore/1244/2020|EPI_ISL_648662|2020-05-01
>hCoV-19/Singapore/1245/2020|EPI_ISL_648663|2020-05-01
>hCoV-19/Singapore/1246/2020|EPI_ISL_648664|2020-05-01
>hCoV-19/Singapore/1247/2020|EPI_ISL_648665|2020-05-01
>hCoV-19/Singapore/1248/2020|EPI_ISL_648666|2020-05-01
>hCoV-19/Singapore/1249/2020|EPI_ISL_648667|2020-05-01
>hCoV-19/Singapore/1250/2020|EPI_ISL_648668|2020-05-02
>hCoV-19/Singapore/1251/2020|EPI_ISL_648669|2020-05-02
>hCoV-19/Singapore/1252/2020|EPI_ISL_648670|2020-05-02
>hCoV-19/Singapore/1253/2020|EPI_ISL_648671|2020-05-02
>hCoV-19/Singapore/1254/2020|EPI_ISL_648672|2020-05-02
>hCoV-19/Singapore/1255/2020|EPI_ISL_648673|2020-05-03
>hCoV-19/Singapore/1256/2020|EPI_ISL_648674|2020-05-03
>hCoV-19/Singapore/1257/2020|EPI_ISL_648675|2020-05-03
>hCoV-19/Singapore/1258/2020|EPI_ISL_648676|2020-05-03
>hCoV-19/Singapore/1332/2020|EPI_ISL_648678|2020-07-06
>hCoV-19/Singapore/702nan/2020|EPI_ISL_648679|2020-07-08
>hCoV-19/Singapore/1348/2020|EPI_ISL_648697|2020-06-11
>hCoV-19/Taiwan/CGMH-CGU-35/2020|EPI_ISL_667808|2020-03-24
>hCoV-19/Ireland/D-NVRL-75IRL26146/2020|EPI_ISL_671885|2020-10-07
>hCoV-19/Wales/PHWC-48FE38/2020|EPI_ISL_681236|2020-11-11
>hCoV-19/Japan/PG-6788/2020|EPI_ISL_687897|2020-08
>hCoV-19/Japan/PG-4137/2020|EPI_ISL_692376|2020-07
>hCoV-19/Russia/AST-RII-MH4466S/2020|EPI_ISL_733204|2020-09-10
>hCoV-19/Malaysia/HPUPM-ML0074/2020|EPI_ISL_738086|2020-04-07
>hCoV-19/Wales/PHWC-49C76A/2020|EPI_ISL_742597|2020-11-18
>hCoV-19/USA/CA-CHLA-PLM24203810/2020|EPI_ISL_753275|2020-11-04
>hCoV-19/USA/NY-Wadsworth-286011-01/2020|EPI_ISL_754550|2020-12-10
>hCoV-19/USA/NY-Wadsworth-286012-01/2020|EPI_ISL_754551|2020-12-10
>hCoV-19/USA/NY-Wadsworth-286014-01/2020|EPI_ISL_754552|2020-12-10
>hCoV-19/USA/NY-Wadsworth-286020-01/2020|EPI_ISL_754553|2020-12-10
>hCoV-19/USA/NY-Wadsworth-286021-01/2020|EPI_ISL_754554|2020-12-10
>hCoV-19/USA/NY-Wadsworth-277800-01/2020|EPI_ISL_754590|2020-11-21
>hCoV-19/Canada/ON-S217/2020|EPI_ISL_755822|2020-03-26
>hCoV-19/USA/MA-MGH-02746/2020|EPI_ISL_765611|2020-09-21
>hCoV-19/Brazil/RS-00656/2020|EPI_ISL_770600|2020-11-26
>hCoV-19/Brazil/RS-00657/2020|EPI_ISL_770601|2020-11-25
>hCoV-19/Brazil/RS-00666/2020|EPI_ISL_770608|2020-11-26
>hCoV-19/Brazil/RS-00667/2020|EPI_ISL_770609|2020-11-26
>hCoV-19/Brazil/RS-00668/2020|EPI_ISL_770610|2020-11-26
>hCoV-19/Brazil/RS-00669/2020|EPI_ISL_770611|2020-11-26
>hCoV-19/Brazil/RS-00674/2020|EPI_ISL_770615|2020-11-27
>hCoV-19/Brazil/SP-870/2020|EPI_ISL_776766|2020-11-26
>hCoV-19/Switzerland/AG-ETHZ-430475/2020|EPI_ISL_796348|2020-12-28
>hCoV-19/Italy/FVG-ASUGI-152122/2020|EPI_ISL_804053|2020-12-21
>hCoV-19/Netherlands/NH-RIVM-10208/2020|EPI_ISL_804446|2020-04-23
>hCoV-19/Wales/PHWC-4A2109/2020|EPI_ISL_814725|2020-12-13
>hCoV-19/Wales/PHWC-4A36CD/2020|EPI_ISL_814748|2020-12-15
>hCoV-19/England/ALDP-119C1E4/2021|EPI_ISL_945503|2021-01-27
>hCoV-19/England/ALDP-119C32A/2021|EPI_ISL_945505|2021-01-27
>hCoV-19/England/ALDP-119CD3B/2021|EPI_ISL_945508|2021-01-28
>hCoV-19/England/ALDP-119D268/2021|EPI_ISL_945509|2021-01-27
>hCoV-19/England/ALDP-119C66D/2021|EPI_ISL_945511|2021-01-27
>hCoV-19/England/ALDP-119C937/2021|EPI_ISL_945513|2021-01-27
>hCoV-19/England/ALDP-119CFAE/2021|EPI_ISL_945514|2021-01-28
>hCoV-19/England/ALDP-119D7D2/2021|EPI_ISL_945516|2021-01-27
>hCoV-19/England/ALDP-119D295/2021|EPI_ISL_945518|2021-01-28
>hCoV-19/England/ALDP-119C2A5/2021|EPI_ISL_945519|2021-01-27
>hCoV-19/England/ALDP-119CB9B/2021|EPI_ISL_945521|2021-01-27
>hCoV-19/England/ALDP-119CD68/2021|EPI_ISL_945522|2021-01-28
>hCoV-19/England/ALDP-119C7F1/2021|EPI_ISL_945524|2021-01-27
>hCoV-19/England/ALDP-119CC01/2021|EPI_ISL_945525|2021-01-28
>hCoV-19/England/ALDP-119D5D8/2021|EPI_ISL_945528|2021-01-27
>hCoV-19/England/ALDP-119D2B3/2021|EPI_ISL_945529|2021-01-28
>hCoV-19/England/ALDP-119C2F0/2021|EPI_ISL_945531|2021-01-27
>hCoV-19/England/ALDP-119C630/2021|EPI_ISL_945532|2021-01-27
>hCoV-19/England/ALDP-119CD0E/2021|EPI_ISL_945533|2021-01-27
>hCoV-19/England/ALDP-119D65D/2021|EPI_ISL_945535|2021-01-27
>hCoV-19/England/ALDP-119C6B8/2021|EPI_ISL_945536|2021-01-27
>hCoV-19/England/ALDP-119D031/2021|EPI_ISL_945537|2021-01-26
>hCoV-19/England/ALDP-119D1A7/2021|EPI_ISL_945539|2021-01-28
>hCoV-19/England/ALDP-119CC5C/2021|EPI_ISL_945541|2021-01-27
>hCoV-19/England/ALDP-119C9CE/2021|EPI_ISL_945543|2021-01-28
>hCoV-19/England/ALDP-119D4DB/2021|EPI_ISL_945544|2021-01-27
>hCoV-19/North Macedonia/1691/2021|EPI_ISL_945547|2021-01-09
>hCoV-19/England/ALDP-119D259/2021|EPI_ISL_945549|2021-01-28
>hCoV-19/England/ALDP-119D365/2021|EPI_ISL_945552|2021-01-27
>hCoV-19/England/ALDP-119D3A1/2021|EPI_ISL_945554|2021-01-27
>hCoV-19/England/ALDP-119D040/2021|EPI_ISL_945555|2021-01-28
>hCoV-19/Wales/ALDP-119C357/2021|EPI_ISL_945557|2021-01-27
>hCoV-19/England/ALDP-119CAE9/2021|EPI_ISL_945558|2021-01-27
>hCoV-19/England/ALDP-119C779/2021|EPI_ISL_945559|2021-01-27
>hCoV-19/England/ALDP-119C278/2021|EPI_ISL_945562|2021-01-27
>hCoV-19/England/ALDP-119D1E3/2021|EPI_ISL_945563|2021-01-28
>hCoV-19/England/ALDP-119D875/2021|EPI_ISL_945566|2021-01-27
>hCoV-19/England/ALDP-119D4AE/2021|EPI_ISL_945567|2021-01-27
>hCoV-19/England/ALDP-119CDC2/2021|EPI_ISL_945568|2021-01-27
>hCoV-19/England/ALDP-119CE47/2021|EPI_ISL_945569|2021-01-28
>hCoV-19/England/ALDP-119C296/2021|EPI_ISL_945570|2021-01-27
>hCoV-19/England/ALDP-119C1D5/2021|EPI_ISL_945571|2021-01-27
>hCoV-19/England/ALDP-119CAAD/2021|EPI_ISL_945572|2021-01-27
>hCoV-19/England/ALDP-119CAF8/2021|EPI_ISL_945573|2021-01-27
>hCoV-19/England/ALDP-119C8D0/2021|EPI_ISL_945574|2021-01-27
>hCoV-19/England/ALDP-119C23C/2021|EPI_ISL_945575|2021-01-27
>hCoV-19/England/ALDP-119D7A5/2021|EPI_ISL_945577|2021-01-27
>hCoV-19/England/ALDP-119CD4A/2021|EPI_ISL_945578|2021-01-27
>hCoV-19/England/ALDP-119D12F/2021|EPI_ISL_945579|2021-01-28
>hCoV-19/England/ALDP-119C6F4/2021|EPI_ISL_945580|2021-01-27
>hCoV-19/England/ALDP-119D611/2021|EPI_ISL_945581|2021-01-27
>hCoV-19/England/ALDP-119CE38/2021|EPI_ISL_945582|2021-01-28
>hCoV-19/England/ALDP-119D2E0/2021|EPI_ISL_945583|2021-01-27
>hCoV-19/England/ALDP-119C3FD/2021|EPI_ISL_945584|2021-01-27
>hCoV-19/England/ALDP-119C3C0/2021|EPI_ISL_945585|2021-01-27
>hCoV-19/England/ALDP-119C5AC/2021|EPI_ISL_945586|2021-01-27
>hCoV-19/England/ALDP-119D189/2021|EPI_ISL_945587|2021-01-28
>hCoV-19/England/ALDP-119CABC/2021|EPI_ISL_945588|2021-01-27
>hCoV-19/England/ALDP-119CFBD/2021|EPI_ISL_945591|2021-01-28
>hCoV-19/England/ALDP-119C4DC/2021|EPI_ISL_945592|2021-01-27
>hCoV-19/England/ALDP-119D5F6/2021|EPI_ISL_945594|2021-01-27
>hCoV-19/England/ALDP-119CB22/2021|EPI_ISL_945595|2021-01-27
>hCoV-19/England/ALDP-119CF62/2021|EPI_ISL_945597|2021-01-28
>hCoV-19/England/ALDP-119C454/2021|EPI_ISL_945598|2021-01-27
>hCoV-19/England/ALDP-119C2C3/2021|EPI_ISL_945599|2021-01-27
>hCoV-19/England/ALDP-1195585/2021|EPI_ISL_946818|2021-01-26
>hCoV-19/England/ALDP-1195A95/2021|EPI_ISL_946819|2021-01-26
>hCoV-19/England/ALDP-118B8A7/2021|EPI_ISL_946821|2021-01-26
>hCoV-19/England/ALDP-1195AE0/2021|EPI_ISL_946822|2021-01-27
>hCoV-19/England/ALDP-1195D14/2021|EPI_ISL_946823|2021-01-26
>hCoV-19/England/ALDP-119585F/2021|EPI_ISL_946825|2021-01-26
>hCoV-19/England/ALDP-118BAA1/2021|EPI_ISL_946826|2021-01-25
>hCoV-19/England/ALDP-1195840/2021|EPI_ISL_946827|2021-01-26
>hCoV-19/England/ALDP-118B124/2021|EPI_ISL_946828|2021-01-26
>hCoV-19/England/ALDP-11956DD/2021|EPI_ISL_946831|2021-01-26
>hCoV-19/England/ALDP-118B18E/2021|EPI_ISL_946833|2021-01-26
>hCoV-19/England/ALDP-1195998/2021|EPI_ISL_946835|2021-01-27
>hCoV-19/England/ALDP-1195752/2021|EPI_ISL_946837|2021-01-27
>hCoV-19/England/ALDP-118B0FA/2021|EPI_ISL_946839|2021-01-27
>hCoV-19/England/ALDP-118B4B2/2021|EPI_ISL_946840|2021-01-26
>hCoV-19/England/ALDP-11956A0/2021|EPI_ISL_946842|2021-01-27
>hCoV-19/England/ALDP-118BAFC/2021|EPI_ISL_946843|2021-01-26
>hCoV-19/England/ALDP-1195B74/2021|EPI_ISL_946845|2021-01-26
>hCoV-19/England/ALDP-1195D23/2021|EPI_ISL_946847|2021-01-26
>hCoV-19/England/ALDP-118B9C2/2021|EPI_ISL_946849|2021-01-25
>hCoV-19/England/ALDP-118BA38/2021|EPI_ISL_946851|2021-01-26
>hCoV-19/England/ALDP-119593E/2021|EPI_ISL_946852|2021-01-26
>hCoV-19/England/ALDP-1195DBA/2021|EPI_ISL_946853|2021-01-26
>hCoV-19/England/ALDP-118B5BF/2021|EPI_ISL_946855|2021-01-27
>hCoV-19/England/ALDP-118BA65/2021|EPI_ISL_946856|2021-01-26
>hCoV-19/England/ALDP-11958E6/2021|EPI_ISL_946857|2021-01-26
>hCoV-19/England/ALDP-1195A3B/2021|EPI_ISL_946858|2021-01-26
>hCoV-19/England/ALDP-118BA0B/2021|EPI_ISL_946859|2021-01-27
>hCoV-19/England/ALDP-118BADE/2021|EPI_ISL_946861|2021-01-26
>hCoV-19/England/ALDP-118B704/2021|EPI_ISL_946863|2021-01-25
>hCoV-19/England/ALDP-118B0DC/2021|EPI_ISL_946865|2021-01-26
>hCoV-19/England/ALDP-118B519/2021|EPI_ISL_946868|2021-01-26
>hCoV-19/England/ALDP-11957F8/2021|EPI_ISL_946869|2021-01-27
>hCoV-19/England/ALDP-1195822/2021|EPI_ISL_946870|2021-01-26
>hCoV-19/England/ALDP-11956BF/2021|EPI_ISL_946872|2021-01-27
>hCoV-19/England/ALDP-1195AC2/2021|EPI_ISL_946873|2021-01-26
>hCoV-19/England/ALDP-1195A77/2021|EPI_ISL_946874|2021-01-26
>hCoV-19/Wales/ALDP-118B28B/2021|EPI_ISL_946876|2021-01-26
>hCoV-19/England/ALDP-118B27C/2021|EPI_ISL_946878|2021-01-26
>hCoV-19/England/ALDP-118B24F/2021|EPI_ISL_946879|2021-01-26
>hCoV-19/England/ALDP-1195707/2021|EPI_ISL_946881|2021-01-26
>hCoV-19/England/ALDP-118B300/2021|EPI_ISL_946882|2021-01-26
>hCoV-19/England/ALDP-118B91D/2021|EPI_ISL_946884|2021-01-26
>hCoV-19/England/ALDP-118B40D/2021|EPI_ISL_946885|2021-01-26
>hCoV-19/England/ALDP-118B83E/2021|EPI_ISL_946886|2021-01-26
>hCoV-19/England/ALDP-118B4A3/2021|EPI_ISL_946887|2021-01-26
>hCoV-19/England/ALDP-1195FE1/2021|EPI_ISL_946891|2021-01-26
>hCoV-19/England/ALDP-118B7E6/2021|EPI_ISL_946892|2021-01-27
>hCoV-19/England/ALDP-1195EC6/2021|EPI_ISL_946893|2021-01-26
>hCoV-19/England/ALDP-118B397/2021|EPI_ISL_946894|2021-01-26
>hCoV-19/England/ALDP-118BA83/2021|EPI_ISL_946895|2021-01-26
>hCoV-19/England/ALDP-118B33D/2021|EPI_ISL_946897|2021-01-26
>hCoV-19/England/ALDP-11958C8/2021|EPI_ISL_946898|2021-01-27
>hCoV-19/England/ALDP-118B1D9/2021|EPI_ISL_946899|2021-01-25
>hCoV-19/England/MILK-11807E1/2021|EPI_ISL_947300|2021-01-26
>hCoV-19/Indonesia/JB-EIJK101/2020|EPI_ISL_947301|2020-12-10
>hCoV-19/England/MILK-117752F/2021|EPI_ISL_947302|2021-01-26
>hCoV-19/England/MILK-11742C1/2021|EPI_ISL_947303|2021-01-25
>hCoV-19/Indonesia/JK-EIJK102/2020|EPI_ISL_947304|2020-12-11
>hCoV-19/England/MILK-1176775/2021|EPI_ISL_947306|2021-01-25
>hCoV-19/Indonesia/JB-EIJK105/2020|EPI_ISL_947307|2020-12-14
>hCoV-19/Indonesia/JB-EIJK106/2020|EPI_ISL_947309|2020-12-15
>hCoV-19/England/MILK-1180839/2021|EPI_ISL_947310|2021-01-26
>hCoV-19/England/MILK-117D1BC/2021|EPI_ISL_947311|2021-01-25
>hCoV-19/Indonesia/JB-EIJK109/2020|EPI_ISL_947312|2020-12-18
>hCoV-19/England/MILK-117DBAF/2021|EPI_ISL_947313|2021-01-26
>hCoV-19/England/QEUH-11717E3/2021|EPI_ISL_947314|2021-01-25
>hCoV-19/Indonesia/JK-EIJK111/2020|EPI_ISL_947315|2020-12-18
>hCoV-19/England/QEUH-117140A/2021|EPI_ISL_947316|2021-01-26
>hCoV-19/England/MILK-1176793/2021|EPI_ISL_947318|2021-01-23
>hCoV-19/England/ALDP-112896D/2021|EPI_ISL_948600|2021-01-22
>hCoV-19/England/ALDP-114529C/2021|EPI_ISL_948601|2021-01-22
>hCoV-19/England/ALDP-1145663/2021|EPI_ISL_948602|2021-01-22
>hCoV-19/England/ALDP-1144E5D/2021|EPI_ISL_948603|2021-01-22
>hCoV-19/England/ALDP-114544B/2021|EPI_ISL_948604|2021-01-22
>hCoV-19/England/ALDP-1128AD3/2021|EPI_ISL_948606|2021-01-22
>hCoV-19/England/ALDP-114550C/2021|EPI_ISL_948608|2021-01-22
>hCoV-19/England/ALDP-1145250/2021|EPI_ISL_948611|2021-01-22
>hCoV-19/England/ALDP-1145A3A/2021|EPI_ISL_948612|2021-01-22
>hCoV-19/England/ALDP-1145724/2021|EPI_ISL_948613|2021-01-21
>hCoV-19/England/ALDP-1145478/2021|EPI_ISL_948617|2021-01-20
>hCoV-19/England/ALDP-1145E3E/2021|EPI_ISL_948618|2021-01-22
>hCoV-19/England/ALDP-1128C55/2021|EPI_ISL_948620|2021-01-23
>hCoV-19/England/ALDP-1128763/2021|EPI_ISL_948621|2021-01-22
>hCoV-19/England/ALDP-114534E/2021|EPI_ISL_948622|2021-01-22
>hCoV-19/England/ALDP-11450CF/2021|EPI_ISL_948623|2021-01-21
>hCoV-19/England/ALDP-114540F/2021|EPI_ISL_948625|2021-01-22
>hCoV-19/England/ALDP-1145672/2021|EPI_ISL_948626|2021-01-22
>hCoV-19/England/ALDP-1145CBC/2021|EPI_ISL_948627|2021-01-22
>hCoV-19/England/ALDP-11456CD/2021|EPI_ISL_948628|2021-01-23
>hCoV-19/England/ALDP-1145047/2021|EPI_ISL_948629|2021-01-22
>hCoV-19/England/ALDP-1145A85/2021|EPI_ISL_948631|2021-01-22
>hCoV-19/England/ALDP-1145214/2021|EPI_ISL_948635|2021-01-22
>hCoV-19/England/ALDP-1144F96/2021|EPI_ISL_948637|2021-01-21
>hCoV-19/England/ALDP-1144CF9/2021|EPI_ISL_948639|2021-01-22
>hCoV-19/England/ALDP-1128B1C/2021|EPI_ISL_948640|2021-01-22
>hCoV-19/England/ALDP-1145CDA/2021|EPI_ISL_948641|2021-01-22
>hCoV-19/England/ALDP-1128A4C/2021|EPI_ISL_948643|2021-01-21
>hCoV-19/England/ALDP-1144E02/2021|EPI_ISL_948645|2021-01-22
>hCoV-19/England/ALDP-1145126/2021|EPI_ISL_948646|2021-01-22
>hCoV-19/England/ALDP-114586D/2021|EPI_ISL_948647|2021-01-22
>hCoV-19/England/ALDP-11289B8/2021|EPI_ISL_948648|2021-01-22
>hCoV-19/England/ALDP-1144D14/2021|EPI_ISL_948649|2021-01-22
>hCoV-19/England/LOND-12E643C/2021|EPI_ISL_949900|2021-02-03
>hCoV-19/England/LOND-12E644B/2021|EPI_ISL_949901|2021-02-02
>hCoV-19/England/LOND-12E9A91/2021|EPI_ISL_949907|2021-01-23
>hCoV-19/England/LOND-12E9ABF/2021|EPI_ISL_949909|2021-01-25
>hCoV-19/England/LOND-12E9ADD/2021|EPI_ISL_949911|2021-01-26
>hCoV-19/England/LOND-12E9B07/2021|EPI_ISL_949914|2021-01-25
>hCoV-19/England/LOND-12E9B16/2021|EPI_ISL_949915|2021-01-28
>hCoV-19/England/LOND-12E9B25/2021|EPI_ISL_949916|2021-01-28
>hCoV-19/England/LOND-12F64EE/2021|EPI_ISL_949923|2021-01-28
>hCoV-19/England/LOND-12F67E5/2021|EPI_ISL_949930|2021-01-29
>hCoV-19/England/LOND-12F6C13/2021|EPI_ISL_949942|2021-01-30
>hCoV-19/England/LOND-12F6DD4/2021|EPI_ISL_949948|2021-01-27
>hCoV-19/England/LOND-12F6DE3/2021|EPI_ISL_949949|2021-01-28
>hCoV-19/England/LOND-12F6EC2/2021|EPI_ISL_949958|2021-01-31
>hCoV-19/England/LOND-12F7D00/2021|EPI_ISL_949973|2021-02-01
>hCoV-19/England/LOND-DFEC4/2021|EPI_ISL_949978|2021-01-22
>hCoV-19/England/LOND-E4A8C/2021|EPI_ISL_950085|2021-01-09
>hCoV-19/England/LOND-E4AD7/2021|EPI_ISL_950089|2021-01-05
>hCoV-19/England/LOND-E4AE6/2021|EPI_ISL_950090|2021-01-07
>hCoV-19/England/LOND-E4AF5/2021|EPI_ISL_950091|2021-01-06
>hCoV-19/England/LOND-E4B2F/2021|EPI_ISL_950094|2021-01-04
>hCoV-19/England/LOND-E4B3E/2021|EPI_ISL_950095|2021-01-06
>hCoV-19/England/LOND-E4B7A/2021|EPI_ISL_950099|2021-01-05
>hCoV-19/England/OXON-F465E2/2020|EPI_ISL_950900|2020-12-16
>hCoV-19/England/OXON-F46746/2020|EPI_ISL_950904|2020-12-15
>hCoV-19/England/OXON-F468BC/2020|EPI_ISL_950908|2020-12-16
>hCoV-19/England/OXON-F46931/2020|EPI_ISL_950910|2020-12-16
>hCoV-19/England/OXON-F4698C/2020|EPI_ISL_950911|2020-12-15
>hCoV-19/England/OXON-F4699B/2020|EPI_ISL_950912|2020-12-16
>hCoV-19/England/OXON-F469C8/2020|EPI_ISL_950914|2020-12-15
>hCoV-19/England/OXON-F46B4A/2020|EPI_ISL_950918|2020-12-16
>hCoV-19/England/OXON-F46C47/2020|EPI_ISL_950924|2020-12-22
>hCoV-19/England/OXON-F46C65/2020|EPI_ISL_950925|2020-12-22
>hCoV-19/England/OXON-F46C83/2020|EPI_ISL_950926|2020-12-21
>hCoV-19/England/OXON-F46C92/2020|EPI_ISL_950927|2020-12-22
>hCoV-19/England/OXON-F46CFC/2020|EPI_ISL_950928|2020-12-21
>hCoV-19/England/OXON-F46D08/2020|EPI_ISL_950929|2020-12-22
>hCoV-19/England/OXON-F46D44/2020|EPI_ISL_950931|2020-12-22
>hCoV-19/England/OXON-F46DAE/2020|EPI_ISL_950933|2020-12-22
>hCoV-19/England/OXON-F46DDB/2020|EPI_ISL_950934|2020-12-22
>hCoV-19/England/OXON-F46E05/2020|EPI_ISL_950935|2020-12-22
>hCoV-19/England/OXON-F46E14/2020|EPI_ISL_950936|2020-12-21
>hCoV-19/England/OXON-F46E9C/2020|EPI_ISL_950938|2020-12-22
>hCoV-19/England/OXON-F46EAB/2020|EPI_ISL_950939|2020-12-22
>hCoV-19/England/OXON-F46EE7/2020|EPI_ISL_950940|2020-12-21
>hCoV-19/England/OXON-F46F4E/2020|EPI_ISL_950941|2020-12-22
>hCoV-19/England/OXON-F46F8A/2020|EPI_ISL_950943|2020-12-22
>hCoV-19/England/OXON-F46FF3/2020|EPI_ISL_950946|2020-12-22
>hCoV-19/England/OXON-F4701D/2020|EPI_ISL_950948|2020-12-22
>hCoV-19/England/OXON-F4703B/2020|EPI_ISL_950949|2020-12-22
>hCoV-19/England/OXON-F47086/2020|EPI_ISL_950950|2020-12-22
>hCoV-19/England/OXON-F470B3/2020|EPI_ISL_950952|2020-12-21
>hCoV-19/England/OXON-F471A1/2020|EPI_ISL_950953|2020-12-29
>hCoV-19/England/OXON-F471DE/2020|EPI_ISL_950954|2020-12-29
>hCoV-19/Scotland/OXON-F47217/2020|EPI_ISL_950955|2020-12-28
>hCoV-19/Scotland/OXON-F472AE/2020|EPI_ISL_950958|2020-12-29
>hCoV-19/Scotland/OXON-F472BD/2020|EPI_ISL_950959|2020-12-29
>hCoV-19/England/TFCI-2703923/2020|EPI_ISL_953125|2020-12-22
>hCoV-19/England/TFCI-2703950/2020|EPI_ISL_953128|2020-12-22
>hCoV-19/England/TFCI-270396F/2020|EPI_ISL_953129|2020-12-20
>hCoV-19/England/TFCI-270399C/2020|EPI_ISL_953132|2020-12-20
>hCoV-19/England/TFCI-27039C9/2020|EPI_ISL_953135|2020-12-19
>hCoV-19/England/TFCI-27039F6/2020|EPI_ISL_953138|2020-12-20
>hCoV-19/England/TFCI-2703A6C/2020|EPI_ISL_953145|2020-12-21
>hCoV-19/England/TFCI-2703B0F/2020|EPI_ISL_953150|2020-12-21
>hCoV-19/England/TFCI-2703B3C/2020|EPI_ISL_953153|2020-12-21
>hCoV-19/England/TFCI-2703B96/2020|EPI_ISL_953159|2020-12-21
>hCoV-19/England/TFCI-2703D18/2021|EPI_ISL_953174|2021-01-03
>hCoV-19/England/TFCI-2703D63/2021|EPI_ISL_953179|2021-01-03
>hCoV-19/England/TFCI-2703D72/2021|EPI_ISL_953180|2021-01-09
>hCoV-19/England/TFCI-2703D81/2021|EPI_ISL_953181|2021-01-09
>hCoV-19/England/TFCI-2703DBE/2021|EPI_ISL_953184|2021-01-04
>hCoV-19/England/TFCI-2703DCD/2021|EPI_ISL_953185|2021-01-09
>hCoV-19/England/TFCI-2703DDC/2021|EPI_ISL_953186|2021-01-03
>hCoV-19/England/TFCI-2703DFA/2021|EPI_ISL_953188|2021-01-04
>hCoV-19/England/TFCI-2703E15/2021|EPI_ISL_953190|2021-01-04
>hCoV-19/England/TFCI-2703E24/2021|EPI_ISL_953191|2021-01-03
>hCoV-19/England/TFCI-2703E33/2021|EPI_ISL_953192|2021-01-04
>hCoV-19/England/TFCI-2703E42/2021|EPI_ISL_953193|2021-01-09
>hCoV-19/England/TFCI-2703E51/2021|EPI_ISL_953194|2021-01-03
>hCoV-19/England/TFCI-2703E60/2021|EPI_ISL_953195|2021-01-03
>hCoV-19/England/TFCI-2703E8E/2021|EPI_ISL_953197|2021-01-03
>hCoV-19/England/TFCI-2703E9D/2021|EPI_ISL_953198|2021-01-03
>hCoV-19/England/TFCI-2703EAC/2021|EPI_ISL_953199|2021-01-09
>hCoV-19/Canada/QC-JUS-V6111251/2020|EPI_ISL_954445|2020-04-10
>hCoV-19/Canada/QC-JUS-V6111250/2020|EPI_ISL_954446|2020-04-10
>hCoV-19/Canada/QC-JUS-V6100724/2020|EPI_ISL_954478|2020-04-09
>hCoV-19/Canada/QC-JUS-V6100797/2020|EPI_ISL_954483|2020-04-09
>hCoV-19/England/ALDP-1195A2C/2021|EPI_ISL_946800|2021-01-26
>hCoV-19/England/ALDP-118B045/2021|EPI_ISL_946801|2021-01-27
>hCoV-19/England/ALDP-1195C62/2021|EPI_ISL_946805|2021-01-26
>hCoV-19/England/ALDP-118B959/2021|EPI_ISL_946806|2021-01-27
>hCoV-19/England/ALDP-118B115/2021|EPI_ISL_946808|2021-01-26
>hCoV-19/England/ALDP-118B564/2021|EPI_ISL_946809|2021-01-26
>hCoV-19/England/ALDP-118B670/2021|EPI_ISL_946810|2021-01-26
>hCoV-19/England/ALDP-1195CBD/2021|EPI_ISL_946814|2021-01-26
>hCoV-19/Indonesia/BT-EIJK78/2020|EPI_ISL_947270|2020-11-19
>hCoV-19/Indonesia/JK-EIJK85/2020|EPI_ISL_947278|2020-12-02
>hCoV-19/England/QEUH-11717D4/2021|EPI_ISL_947280|2021-01-25
>hCoV-19/Indonesia/JB-EIJK86/2020|EPI_ISL_947281|2020-12-02
>hCoV-19/England/MILK-117EAA1/2021|EPI_ISL_947282|2021-01-26
>hCoV-19/England/QEUH-1171FDC/2021|EPI_ISL_947283|2021-01-26
>hCoV-19/Indonesia/BT-EIJK92/2020|EPI_ISL_947284|2020-12-03
>hCoV-19/England/MILK-1175390/2021|EPI_ISL_947286|2021-01-25
>hCoV-19/Indonesia/BT-EIJK93/2020|EPI_ISL_947287|2020-12-02
>hCoV-19/England/MILK-1175345/2021|EPI_ISL_947288|2021-01-25
>hCoV-19/England/MILK-11774C8/2021|EPI_ISL_947289|2021-01-26
>hCoV-19/Indonesia/BT-EIJK94/2020|EPI_ISL_947290|2020-12-02
>hCoV-19/England/MILK-1173F8F/2021|EPI_ISL_947291|2021-01-25
>hCoV-19/England/MILK-117757A/2021|EPI_ISL_947292|2021-01-26
>hCoV-19/Indonesia/JK-EIJK96/2020|EPI_ISL_947293|2020-12-07
>hCoV-19/England/QEUH-11720D8/2021|EPI_ISL_947294|2021-01-27
>hCoV-19/England/QEUH-117181D/2021|EPI_ISL_947295|2021-01-25
>hCoV-19/Indonesia/JB-EIJK99/2020|EPI_ISL_947298|2020-12-10
>hCoV-19/England/MILK-11767EE/2021|EPI_ISL_947299|2021-01-25
>hCoV-19/Scotland/QEUH-1015603/2021|EPI_ISL_949002|2021-01-15
>hCoV-19/Scotland/QEUH-10157C4/2021|EPI_ISL_949006|2021-01-15
>hCoV-19/Scotland/QEUH-1015797/2021|EPI_ISL_949009|2021-01-15
>hCoV-19/Scotland/QEUH-1014EEE/2021|EPI_ISL_949010|2021-01-15
>hCoV-19/Scotland/QEUH-10160C8/2021|EPI_ISL_949014|2021-01-15
>hCoV-19/Scotland/QEUH-1014B32/2021|EPI_ISL_949015|2021-01-15
>hCoV-19/Belgium/Jessa_55-2103-000136/2021|EPI_ISL_949016|2021-01-18
>hCoV-19/Scotland/QEUH-101613E/2021|EPI_ISL_949017|2021-01-15
>hCoV-19/Scotland/QEUH-1015D1D/2021|EPI_ISL_949018|2021-01-15
>hCoV-19/Scotland/QEUH-101506F/2021|EPI_ISL_949020|2021-01-15
>hCoV-19/Scotland/QEUH-1014B14/2021|EPI_ISL_949021|2021-01-15
>hCoV-19/Scotland/QEUH-1014B05/2021|EPI_ISL_949023|2021-01-15
>hCoV-19/Scotland/QEUH-101507E/2021|EPI_ISL_949025|2021-01-15
>hCoV-19/Scotland/QEUH-1014BBA/2021|EPI_ISL_949026|2021-01-15
>hCoV-19/Scotland/QEUH-10161A7/2021|EPI_ISL_949027|2021-01-15
>hCoV-19/Scotland/QEUH-1014AEA/2021|EPI_ISL_949030|2021-01-15
>hCoV-19/Scotland/QEUH-1015CD4/2021|EPI_ISL_949031|2021-01-15
>hCoV-19/Scotland/QEUH-1014B9C/2021|EPI_ISL_949033|2021-01-15
>hCoV-19/Scotland/QEUH-10160F5/2021|EPI_ISL_949034|2021-01-15
>hCoV-19/Scotland/QEUH-1016189/2021|EPI_ISL_949036|2021-01-15
>hCoV-19/Scotland/QEUH-1015CB6/2021|EPI_ISL_949037|2021-01-15
>hCoV-19/Scotland/QEUH-10160E6/2021|EPI_ISL_949040|2021-01-15
>hCoV-19/Scotland/QEUH-1016110/2021|EPI_ISL_949043|2021-01-15
>hCoV-19/Scotland/QEUH-1016101/2021|EPI_ISL_949044|2021-01-15
>hCoV-19/Scotland/QEUH-1014B50/2021|EPI_ISL_949047|2021-01-15
>hCoV-19/Scotland/QEUH-101616B/2021|EPI_ISL_949048|2021-01-15
>hCoV-19/Scotland/QEUH-1015D4A/2021|EPI_ISL_949049|2021-01-15
>hCoV-19/Scotland/QEUH-10166E4/2021|EPI_ISL_949050|2021-01-15
>hCoV-19/Scotland/QEUH-101670F/2021|EPI_ISL_949051|2021-01-15
>hCoV-19/Scotland/QEUH-1015D86/2021|EPI_ISL_949053|2021-01-15
>hCoV-19/Scotland/QEUH-1014B23/2021|EPI_ISL_949054|2021-01-15
>hCoV-19/Scotland/QEUH-1014BAB/2021|EPI_ISL_949056|2021-01-15
>hCoV-19/Scotland/QEUH-101617A/2021|EPI_ISL_949057|2021-01-15
>hCoV-19/Scotland/QEUH-101508D/2021|EPI_ISL_949058|2021-01-15
>hCoV-19/Scotland/QEUH-101615C/2021|EPI_ISL_949061|2021-01-15
>hCoV-19/Scotland/QEUH-10166F3/2021|EPI_ISL_949064|2021-01-15
>hCoV-19/Scotland/QEUH-1014B6F/2021|EPI_ISL_949066|2021-01-15
>hCoV-19/North Macedonia/29123/2020|EPI_ISL_949067|2020-12-23
>hCoV-19/Belgium/Jessa_11-2103-004725/2021|EPI_ISL_949073|2021-01-20
>hCoV-19/Belgium/Jessa_11-2103-004763/2021|EPI_ISL_949074|2021-01-20
>hCoV-19/Belgium/Jessa_11-2103-004826/2021|EPI_ISL_949075|2021-01-20
>hCoV-19/Belgium/Jessa_11-2103-004837/2021|EPI_ISL_949076|2021-01-20
>hCoV-19/Belgium/Jessa_11-2103-006822/2021|EPI_ISL_949086|2021-01-21
>hCoV-19/Belgium/Jessa_11-2103-006835/2021|EPI_ISL_949087|2021-01-21
>hCoV-19/England/LOND-E00CA/2021|EPI_ISL_950003|2021-01-22
>hCoV-19/England/LOND-E00D9/2021|EPI_ISL_950004|2021-01-22
>hCoV-19/England/LOND-E015E/2021|EPI_ISL_950009|2021-01-23
>hCoV-19/England/LOND-E018B/2021|EPI_ISL_950011|2021-01-23
>hCoV-19/England/LOND-E01D6/2021|EPI_ISL_950015|2021-01-23
>hCoV-19/England/LOND-E01F4/2021|EPI_ISL_950017|2021-01-22
>hCoV-19/England/LOND-E021F/2021|EPI_ISL_950018|2021-01-22
>hCoV-19/England/LOND-E026A/2021|EPI_ISL_950023|2021-01-23
>hCoV-19/England/LOND-E02A6/2021|EPI_ISL_950027|2021-01-23
>hCoV-19/England/LOND-E02B5/2021|EPI_ISL_950028|2021-01-25
>hCoV-19/England/LOND-E031C/2021|EPI_ISL_950032|2021-01-23
>hCoV-19/England/LOND-E0367/2021|EPI_ISL_950036|2021-01-24
>hCoV-19/England/LOND-E03C1/2021|EPI_ISL_950041|2021-01-26
>hCoV-19/England/LOND-E03EF/2021|EPI_ISL_950042|2021-01-25
>hCoV-19/England/LOND-E0428/2021|EPI_ISL_950046|2021-01-25
>hCoV-19/England/LOND-E0437/2021|EPI_ISL_950047|2021-01-26
>hCoV-19/England/LOND-E0455/2021|EPI_ISL_950049|2021-01-26
>hCoV-19/England/LOND-E0464/2021|EPI_ISL_950050|2021-01-26
>hCoV-19/England/LOND-E0491/2021|EPI_ISL_950053|2021-01-26
>hCoV-19/England/LOND-E0516/2021|EPI_ISL_950057|2021-01-25
>hCoV-19/England/LOND-E059E/2021|EPI_ISL_950062|2021-01-26
>hCoV-19/England/LOND-E4970/2021|EPI_ISL_950068|2021-01-06
>hCoV-19/England/LOND-E498F/2021|EPI_ISL_950069|2021-01-09
>hCoV-19/England/LOND-E49CB/2021|EPI_ISL_950073|2021-01-06
>hCoV-19/England/LOND-E49DA/2021|EPI_ISL_950074|2021-01-08
>hCoV-19/England/LOND-E4A04/2021|EPI_ISL_950077|2021-01-09
>hCoV-19/England/OXON-F50B2F/2021|EPI_ISL_951300|2021-01-10
>hCoV-19/England/OXON-F50BE3/2021|EPI_ISL_951301|2021-01-07
>hCoV-19/England/OXON-F50E08/2021|EPI_ISL_951304|2021-01-11
>hCoV-19/England/OXON-F50F41/2021|EPI_ISL_951307|2021-01-11
>hCoV-19/Scotland/OXON-F50FD8/2021|EPI_ISL_951308|2021-01-08
>hCoV-19/England/OXON-F5102F/2021|EPI_ISL_951309|2021-01-10
>hCoV-19/England/OXON-F510F2/2021|EPI_ISL_951311|2021-01-12
>hCoV-19/England/OXON-F51186/2021|EPI_ISL_951313|2021-01-12
>hCoV-19/England/OXON-F51238/2021|EPI_ISL_951316|2021-01-10
>hCoV-19/England/OXON-F51292/2021|EPI_ISL_951317|2021-01-11
>hCoV-19/England/OXON-F525F2/2021|EPI_ISL_951319|2021-01-04
>hCoV-19/England/OXON-F5264A/2021|EPI_ISL_951320|2021-01-05
>hCoV-19/England/OXON-F526C2/2021|EPI_ISL_951323|2021-01-05
>hCoV-19/England/OXON-F52738/2021|EPI_ISL_951324|2021-01-06
>hCoV-19/England/OXON-F527CF/2021|EPI_ISL_951326|2021-01-06
>hCoV-19/Wales/OXON-F527FC/2021|EPI_ISL_951327|2021-01-06
>hCoV-19/England/OXON-F52808/2021|EPI_ISL_951328|2021-01-05
>hCoV-19/England/OXON-F52844/2021|EPI_ISL_951329|2021-01-06
>hCoV-19/England/OXON-F52932/2021|EPI_ISL_951331|2021-01-06
>hCoV-19/England/OXON-F5297E/2021|EPI_ISL_951333|2021-01-05
>hCoV-19/England/OXON-F529AB/2021|EPI_ISL_951334|2021-01-05
>hCoV-19/England/OXON-F529F6/2021|EPI_ISL_951335|2021-01-05
>hCoV-19/England/OXON-F52A5D/2021|EPI_ISL_951336|2021-01-05
>hCoV-19/England/OXON-F52B1E/2021|EPI_ISL_951338|2021-01-02
>hCoV-19/England/OXON-F52C93/2021|EPI_ISL_951339|2021-01-05
>hCoV-19/England/OXON-F52CB1/2021|EPI_ISL_951340|2021-01-05
>hCoV-19/England/OXON-F52DCD/2021|EPI_ISL_951341|2021-01-06
>hCoV-19/England/OXON-F52E33/2021|EPI_ISL_951342|2021-01-06
>hCoV-19/England/OXON-F52E51/2020|EPI_ISL_951343|2020-12-27
>hCoV-19/England/OXON-F52E8E/2021|EPI_ISL_951344|2021-01-06
>hCoV-19/England/OXON-F52F30/2021|EPI_ISL_951346|2021-01-07
>hCoV-19/England/OXON-F52F8B/2021|EPI_ISL_951347|2021-01-07
>hCoV-19/England/OXON-F52FD6/2021|EPI_ISL_951349|2021-01-07
>hCoV-19/Northern Ireland/OXON-F5301E/2021|EPI_ISL_951351|2021-01-07
>hCoV-19/England/OXON-F5304B/2021|EPI_ISL_951352|2021-01-07
>hCoV-19/England/OXON-F53069/2021|EPI_ISL_951353|2021-01-07
>hCoV-19/England/OXON-F5311B/2021|EPI_ISL_951356|2021-01-09
>hCoV-19/England/OXON-F531EE/2021|EPI_ISL_951359|2021-01-16
>hCoV-19/England/OXON-F53227/2021|EPI_ISL_951360|2021-01-18
>hCoV-19/England/OXON-F53245/2021|EPI_ISL_951361|2021-01-15
>hCoV-19/England/OXON-F53333/2021|EPI_ISL_951362|2021-01-11
>hCoV-19/England/OXON-F5338E/2021|EPI_ISL_951364|2021-01-10
>hCoV-19/England/OXON-F533E8/2021|EPI_ISL_951366|2021-01-08
>hCoV-19/England/OXON-F53403/2021|EPI_ISL_951367|2021-01-09
>hCoV-19/England/OXON-F53412/2021|EPI_ISL_951368|2021-01-17
>hCoV-19/England/OXON-F5345E/2021|EPI_ISL_951370|2021-01-19
>hCoV-19/England/OXON-F5346D/2021|EPI_ISL_951371|2021-01-18
>hCoV-19/England/OXON-F5347C/2021|EPI_ISL_951372|2021-01-17
>hCoV-19/England/OXON-F5348B/2021|EPI_ISL_951373|2021-01-16
>hCoV-19/England/OXON-F534F4/2021|EPI_ISL_951376|2021-01-11
>hCoV-19/England/OXON-F5353D/2021|EPI_ISL_951378|2021-01-14
>hCoV-19/England/OXON-F53579/2021|EPI_ISL_951379|2021-01-13
>hCoV-19/England/OXON-F53685/2021|EPI_ISL_951380|2021-01-13
>hCoV-19/England/OXON-F537BF/2021|EPI_ISL_951381|2021-01-03
>hCoV-19/England/OXON-F53CA1/2021|EPI_ISL_951382|2021-01-05
>hCoV-19/England/OXON-F53CDE/2021|EPI_ISL_951383|2021-01-12
>hCoV-19/England/OXON-F53D44/2021|EPI_ISL_951384|2021-01-04
>hCoV-19/England/OXON-F53D9F/2021|EPI_ISL_951386|2021-01-04
>hCoV-19/England/OXON-F53E23/2021|EPI_ISL_951387|2021-01-12
>hCoV-19/England/OXON-F53E32/2021|EPI_ISL_951388|2021-01-12
>hCoV-19/England/OXON-F53EF6/2021|EPI_ISL_951389|2021-01-08
>hCoV-19/England/OXON-F53FC6/2021|EPI_ISL_951391|2021-01-08
>hCoV-19/England/OXON-F54174/2021|EPI_ISL_951395|2021-01-10
>hCoV-19/England/OXON-F541A1/2021|EPI_ISL_951396|2021-01-10
>hCoV-19/England/OXON-F542CC/2021|EPI_ISL_951397|2021-01-05
>hCoV-19/England/OXON-F542DB/2021|EPI_ISL_951398|2021-01-05
>hCoV-19/England/PORT-2EC0EA/2021|EPI_ISL_952621|2021
>hCoV-19/England/PORT-2EC0F9/2021|EPI_ISL_952622|2021
>hCoV-19/England/PORT-2EC105/2021|EPI_ISL_952623|2021
>hCoV-19/England/PORT-2EC17E/2021|EPI_ISL_952630|2021
>hCoV-19/England/PORT-2EC1E7/2021|EPI_ISL_952637|2021
>hCoV-19/England/PORT-2EC1F6/2021|EPI_ISL_952638|2021
>hCoV-19/England/PORT-2EC202/2021|EPI_ISL_952639|2021
>hCoV-19/England/PORT-2EC211/2021|EPI_ISL_952640|2021
>hCoV-19/England/PORT-2EC25D/2021|EPI_ISL_952644|2021
>hCoV-19/England/PORT-2EC26C/2021|EPI_ISL_952645|2021
>hCoV-19/England/PORT-2EC27B/2021|EPI_ISL_952646|2021
>hCoV-19/England/PORT-2EC299/2021|EPI_ISL_952648|2021
>hCoV-19/England/PORT-2EC2A8/2021|EPI_ISL_952649|2021
>hCoV-19/England/PORT-2EC2E4/2021|EPI_ISL_952653|2021
>hCoV-19/England/PORT-2EC2F3/2021|EPI_ISL_952654|2021
>hCoV-19/England/PORT-2EC30F/2021|EPI_ISL_952655|2021
>hCoV-19/England/PORT-2EC31E/2021|EPI_ISL_952656|2021
>hCoV-19/England/PORT-2EC33C/2021|EPI_ISL_952658|2021
>hCoV-19/England/PORT-2EC3F0/2021|EPI_ISL_952670|2021
>hCoV-19/England/PORT-2EC42A/2021|EPI_ISL_952672|2021
>hCoV-19/England/PORT-2EC484/2021|EPI_ISL_952676|2021
>hCoV-19/England/PORT-2EC493/2021|EPI_ISL_952677|2021-01-18
>hCoV-19/England/PORT-2EC4A2/2021|EPI_ISL_952678|2021
>hCoV-19/England/PORT-2EC4FD/2021|EPI_ISL_952681|2021
>hCoV-19/England/PORT-2EC509/2021|EPI_ISL_952682|2021
>hCoV-19/England/PORT-2EC518/2021|EPI_ISL_952683|2021
>hCoV-19/England/PORT-2EC527/2021|EPI_ISL_952684|2021
>hCoV-19/England/PORT-2EC554/2021|EPI_ISL_952687|2021
>hCoV-19/England/PORT-2EC590/2021|EPI_ISL_952690|2021
>hCoV-19/England/PORT-2EC5BE/2021|EPI_ISL_952692|2021
>hCoV-19/England/PORT-2EC5CD/2021|EPI_ISL_952693|2021
>hCoV-19/England/PORT-2EC5DC/2021|EPI_ISL_952694|2021
>hCoV-19/England/PORT-2EC606/2021|EPI_ISL_952697|2021
>hCoV-19/England/PORT-2EC615/2021|EPI_ISL_952698|2021
>hCoV-19/England/PORT-2EC624/2021|EPI_ISL_952699|2021
>hCoV-19/France/IDF-IPP01892/2021|EPI_ISL_953959|2021-01-26
>hCoV-19/France/IDF-IPP01958/2021|EPI_ISL_953960|2021-01-24
>hCoV-19/France/IDF-IPP01981/2021|EPI_ISL_953961|2021-01-24
>hCoV-19/France/IDF-IPP01982/2021|EPI_ISL_953962|2021-01-24
>hCoV-19/France/IDF-IPP01868/2021|EPI_ISL_953963|2021-01-23
>hCoV-19/France/IDF-IPP01891/2021|EPI_ISL_953964|2021-01-23
>hCoV-19/France/IDF-IPP01983/2021|EPI_ISL_953965|2021-01-23
>hCoV-19/France/IDF-IPP01680/2021|EPI_ISL_953966|2021-01-22
>hCoV-19/France/CVL-IPP01699/2021|EPI_ISL_953967|2021-01-22
>hCoV-19/France/NOR-IPP01726/2021|EPI_ISL_953968|2021-01-22
>hCoV-19/France/IDF-IPP01754/2021|EPI_ISL_953969|2021-01-22
>hCoV-19/France/IDF-IPP01710/2021|EPI_ISL_953970|2021-01-21
>hCoV-19/France/PDL-IPP01746/2021|EPI_ISL_953971|2021-01-21
>hCoV-19/France/GES-IPP01771/2021|EPI_ISL_953972|2021-01-21
>hCoV-19/France/GES-IPP01773/2021|EPI_ISL_953973|2021-01-21
>hCoV-19/France/PDL-IPP01880/2021|EPI_ISL_953974|2021-01-21
>hCoV-19/France/PDL-IPP01881/2021|EPI_ISL_953975|2021-01-21
>hCoV-19/France/IDF-IPP01679/2021|EPI_ISL_953976|2021-01-20
>hCoV-19/France/IDF-IPP01703/2021|EPI_ISL_953977|2021-01-20
>hCoV-19/France/IDF-IPP01706/2021|EPI_ISL_953978|2021-01-20
>hCoV-19/France/PDL-IPP01743/2021|EPI_ISL_953979|2021-01-20
>hCoV-19/France/PDL-IPP01782/2021|EPI_ISL_953980|2021-01-20
>hCoV-19/France/PDL-IPP01784/2021|EPI_ISL_953981|2021-01-20
>hCoV-19/France/PDL-IPP01785/2021|EPI_ISL_953982|2021-01-20
>hCoV-19/France/PDL-IPP01786/2021|EPI_ISL_953983|2021-01-20
>hCoV-19/France/PDL-IPP01787/2021|EPI_ISL_953984|2021-01-20
>hCoV-19/France/BRE-IPP01843/2021|EPI_ISL_953985|2021-01-20
>hCoV-19/France/HDF-IPP01729/2021|EPI_ISL_953986|2021-01-19
>hCoV-19/France/BRE-IPP01842/2021|EPI_ISL_953987|2021-01-19
>hCoV-19/France/PDL-IPP01728/2021|EPI_ISL_953988|2021-01-18
>hCoV-19/France/PDL-IPP01742/2021|EPI_ISL_953989|2021-01-18
>hCoV-19/France/GES-IPP01770/2021|EPI_ISL_953990|2021-01-18
>hCoV-19/France/BRE-IPP01856/2021|EPI_ISL_953991|2021-01-17
>hCoV-19/France/BRE-IPP01844/2021|EPI_ISL_953992|2021-01-16
>hCoV-19/France/BRE-IPP01854/2021|EPI_ISL_953993|2021-01-16
>hCoV-19/France/IDF-IPP01651/2021|EPI_ISL_953994|2021-01-14
>hCoV-19/France/BRE-IPP01851/2021|EPI_ISL_953995|2021-01-13
>hCoV-19/France/BRE-IPP01852/2021|EPI_ISL_953996|2021-01-13
>hCoV-19/France/BRE-IPP01857/2021|EPI_ISL_953997|2021-01-07
>hCoV-19/France/IDF-IPP01642/2021|EPI_ISL_953998|2021
>hCoV-19/France/IDF-IPP01643/2021|EPI_ISL_953999|2021
>hCoV-19/Canada/QC-JUS-V6120484/2020|EPI_ISL_954400|2020-04-11
>hCoV-19/Canada/QC-JUS-V6110868/2020|EPI_ISL_954402|2020-04-11
>hCoV-19/Canada/QC-JUS-V6111025/2020|EPI_ISL_954403|2020-04-11
>hCoV-19/Canada/QC-JUS-V6120693/2020|EPI_ISL_954408|2020-04-11
>hCoV-19/Canada/QC-JUS-V6120700/2020|EPI_ISL_954409|2020-04-11
>hCoV-19/Canada/QC-JUS-V6120706/2020|EPI_ISL_954410|2020-04-11
>hCoV-19/Canada/QC-JUS-V6120722/2020|EPI_ISL_954411|2020-04-11
>hCoV-19/Canada/QC-JUS-V6120681/2020|EPI_ISL_954412|2020-04-11
>hCoV-19/Canada/QC-JUS-V6120657/2020|EPI_ISL_954413|2020-04-11
>hCoV-19/Canada/QC-JUS-V6120654/2020|EPI_ISL_954414|2020-04-11
>hCoV-19/Canada/QC-JUS-V6120615/2020|EPI_ISL_954415|2020-04-11
>hCoV-19/Canada/QC-JUS-V6120604/2020|EPI_ISL_954416|2020-04-11
>hCoV-19/Canada/QC-JUS-V6120636/2020|EPI_ISL_954417|2020-04-11
>hCoV-19/Canada/QC-JUS-V6120703/2020|EPI_ISL_954418|2020-04-11
>hCoV-19/Canada/QC-JUS-V6120487/2020|EPI_ISL_954419|2020-04-11
>hCoV-19/Canada/QC-JUS-V6100843/2020|EPI_ISL_954425|2020-04-10
>hCoV-19/USA/CA-CZB-19352/2020|EPI_ISL_955737|2020-12-30
>hCoV-19/England/ALDP-119D49F/2021|EPI_ISL_945691|2021-01-27
>hCoV-19/England/ALDP-119D21D/2021|EPI_ISL_945693|2021-01-27
>hCoV-19/England/ALDP-119C73D/2021|EPI_ISL_945694|2021-01-27
>hCoV-19/England/ALDP-119CCE3/2021|EPI_ISL_945695|2021-01-27
>hCoV-19/England/ALDP-119D1C5/2021|EPI_ISL_945696|2021-01-28
>hCoV-19/England/ALDP-119CEED/2021|EPI_ISL_945697|2021-01-28
>hCoV-19/England/ALDP-119D0AA/2021|EPI_ISL_945698|2021-01-28
>hCoV-19/England/MILK-11911EF/2021|EPI_ISL_946100|2021-01-26
>hCoV-19/England/MILK-118FB04/2021|EPI_ISL_946102|2021-01-26
>hCoV-19/England/MILK-1192421/2021|EPI_ISL_946103|2021-01-27
>hCoV-19/England/MILK-118C150/2021|EPI_ISL_946104|2021-01-26
>hCoV-19/England/MILK-118D2A7/2021|EPI_ISL_946105|2021-01-26
>hCoV-19/England/QEUH-11893B7/2021|EPI_ISL_946106|2021-01-28
>hCoV-19/England/MILK-118C1AB/2021|EPI_ISL_946107|2021-01-26
>hCoV-19/England/MILK-1190520/2021|EPI_ISL_946108|2021-01-26
>hCoV-19/England/MILK-1180884/2021|EPI_ISL_947200|2021-01-26
>hCoV-19/England/MILK-1175925/2021|EPI_ISL_947201|2021-01-24
>hCoV-19/England/MILK-1180F07/2021|EPI_ISL_947203|2021-01-26
>hCoV-19/England/QEUH-1170C6D/2021|EPI_ISL_947204|2021-01-25
>hCoV-19/England/MILK-1174285/2021|EPI_ISL_947205|2021-01-25
>hCoV-19/England/MILK-11807B4/2021|EPI_ISL_947206|2021-01-26
>hCoV-19/England/MILK-117D0EC/2021|EPI_ISL_947207|2021-01-25
>hCoV-19/England/MILK-117D0A0/2021|EPI_ISL_947209|2021-01-25
>hCoV-19/England/MILK-11753AF/2021|EPI_ISL_947210|2021-01-25
>hCoV-19/England/QEUH-1170FEC/2021|EPI_ISL_947214|2021-01-26
>hCoV-19/England/MILK-1180866/2021|EPI_ISL_947215|2021-01-26
>hCoV-19/England/MILK-11742EF/2021|EPI_ISL_947216|2021-01-25
>hCoV-19/England/MILK-117D143/2021|EPI_ISL_947218|2021-01-25
>hCoV-19/England/MILK-1174319/2021|EPI_ISL_947219|2021-01-25
>hCoV-19/England/MILK-117754D/2021|EPI_ISL_947220|2021-01-26
>hCoV-19/England/MILK-117EA83/2021|EPI_ISL_947222|2021-01-26
>hCoV-19/England/MILK-117CE01/2021|EPI_ISL_947223|2021-01-25
>hCoV-19/England/MILK-1176872/2021|EPI_ISL_947224|2021-01-25
>hCoV-19/England/MILK-117D19E/2021|EPI_ISL_947226|2021-01-25
>hCoV-19/England/MILK-1173F25/2021|EPI_ISL_947227|2021-01-25
>hCoV-19/England/QEUH-1170B9D/2021|EPI_ISL_947229|2021-01-26
>hCoV-19/England/QEUH-1171552/2021|EPI_ISL_947230|2021-01-27
>hCoV-19/England/MILK-1176818/2021|EPI_ISL_947231|2021-01-25
>hCoV-19/England/MILK-1176863/2021|EPI_ISL_947232|2021-01-25
>hCoV-19/England/MILK-117CE10/2021|EPI_ISL_947234|2021-01-25
>hCoV-19/England/MILK-117755C/2021|EPI_ISL_947235|2021-01-26
>hCoV-19/England/QEUH-11717C5/2021|EPI_ISL_947236|2021-01-26
>hCoV-19/England/QEUH-1171798/2021|EPI_ISL_947239|2021-01-26
>hCoV-19/England/MILK-117CEB6/2021|EPI_ISL_947240|2021-01-24
>hCoV-19/England/MILK-117DB45/2021|EPI_ISL_947242|2021-01-26
>hCoV-19/England/MILK-1176854/2021|EPI_ISL_947243|2021-01-25
>hCoV-19/England/MILK-1174294/2021|EPI_ISL_947244|2021-01-25
>hCoV-19/England/QEUH-1171FAF/2021|EPI_ISL_947245|2021-01-26
>hCoV-19/England/MILK-11758A0/2021|EPI_ISL_947246|2021-01-25
>hCoV-19/Indonesia/JB-EIJK59/2020|EPI_ISL_947247|2020-11-05
>hCoV-19/England/MILK-1175907/2021|EPI_ISL_947248|2021-01-25
>hCoV-19/Indonesia/JB-EIJK63/2020|EPI_ISL_947249|2020-11-10
>hCoV-19/England/MILK-117DC15/2021|EPI_ISL_947251|2021-01-26
>hCoV-19/Indonesia/JB-EIJK64/2020|EPI_ISL_947252|2020-11-10
>hCoV-19/England/MILK-1173F34/2021|EPI_ISL_947254|2021-01-25
>hCoV-19/Indonesia/JB-EIJK65/2020|EPI_ISL_947255|2020-11-10
>hCoV-19/England/MILK-1176836/2021|EPI_ISL_947256|2021-01-23
>hCoV-19/Indonesia/JB-EIJK66/2020|EPI_ISL_947257|2020-11-11
>hCoV-19/England/MILK-11807C3/2021|EPI_ISL_947258|2021-01-26
>hCoV-19/England/MILK-11774B9/2021|EPI_ISL_947259|2021-01-26
>hCoV-19/Indonesia/JB-EIJK68/2020|EPI_ISL_947260|2020-11-11
>hCoV-19/England/MILK-11753BE/2021|EPI_ISL_947261|2021-01-23
>hCoV-19/England/QEUH-1171419/2021|EPI_ISL_947263|2021-01-25
>hCoV-19/England/MILK-1175916/2021|EPI_ISL_947264|2021-01-25
>hCoV-19/Indonesia/BT-EIJK73/2020|EPI_ISL_947265|2020-11-16
>hCoV-19/England/MILK-117EA92/2021|EPI_ISL_947266|2021-01-26
>hCoV-19/England/QEUH-1170F91/2021|EPI_ISL_947267|2021-01-26
>hCoV-19/Indonesia/JK-EIJK76/2020|EPI_ISL_947268|2020-11-18
>hCoV-19/England/QEUH-11717F2/2021|EPI_ISL_947269|2021-01-26
>hCoV-19/England/MILK-117CEA7/2021|EPI_ISL_947274|2021-01-24
>hCoV-19/Indonesia/JB-EIJK83/2020|EPI_ISL_947275|2020-12-01
>hCoV-19/England/MILK-117DC06/2021|EPI_ISL_947276|2021-01-26
>hCoV-19/England/MILK-1180F16/2021|EPI_ISL_947277|2021-01-26
>hCoV-19/England/MILK-11767FD/2021|EPI_ISL_947279|2021-01-25
>hCoV-19/England/MILK-1176766/2021|EPI_ISL_947400|2021-01-24
>hCoV-19/England/MILK-1174267/2021|EPI_ISL_947401|2021-01-25
>hCoV-19/England/MILK-11758EC/2021|EPI_ISL_947403|2021-01-25
>hCoV-19/England/QEUH-11718C2/2021|EPI_ISL_947404|2021-01-25
>hCoV-19/England/QEUH-1171F54/2021|EPI_ISL_947405|2021-01-26
>hCoV-19/England/ALDP-114E8FB/2021|EPI_ISL_947406|2021-01-24
>hCoV-19/England/ALDP-114F599/2021|EPI_ISL_947407|2021-01-24
>hCoV-19/England/ALDP-114F64B/2021|EPI_ISL_947408|2021-01-24
>hCoV-19/England/ALDP-114E4AC/2021|EPI_ISL_947409|2021-01-24
>hCoV-19/England/ALDP-114E442/2021|EPI_ISL_947410|2021-01-23
>hCoV-19/England/ALDP-1150322/2021|EPI_ISL_947412|2021-01-23
>hCoV-19/England/ALDP-115036E/2021|EPI_ISL_947413|2021-01-23
>hCoV-19/England/ALDP-114E512/2021|EPI_ISL_947414|2021-01-23
>hCoV-19/England/ALDP-114D883/2021|EPI_ISL_947415|2021-01-22
>hCoV-19/England/ALDP-114E828/2021|EPI_ISL_947417|2021-01-24
>hCoV-19/England/ALDP-114DCD2/2021|EPI_ISL_947418|2021-01-24
>hCoV-19/England/ALDP-115044D/2021|EPI_ISL_947419|2021-01-24
>hCoV-19/England/ALDP-114DCE1/2021|EPI_ISL_947420|2021-01-24
>hCoV-19/England/ALDP-11507BD/2021|EPI_ISL_947421|2021-01-23
>hCoV-19/England/ALDP-114F12C/2021|EPI_ISL_947423|2021-01-23
>hCoV-19/England/ALDP-114DAC9/2021|EPI_ISL_947425|2021-01-24
>hCoV-19/England/ALDP-114E7C1/2021|EPI_ISL_947426|2021-01-24
>hCoV-19/England/ALDP-114F2CF/2021|EPI_ISL_947427|2021-01-23
>hCoV-19/England/ALDP-114E5E5/2021|EPI_ISL_947428|2021-01-24
>hCoV-19/England/ALDP-11502AD/2021|EPI_ISL_947430|2021-01-23
>hCoV-19/England/ALDP-1150735/2021|EPI_ISL_947431|2021-01-24
>hCoV-19/England/ALDP-1150568/2021|EPI_ISL_947432|2021-01-23
>hCoV-19/England/ALDP-11504A7/2021|EPI_ISL_947433|2021-01-23
>hCoV-19/England/ALDP-114F353/2021|EPI_ISL_947434|2021-01-23
>hCoV-19/England/ALDP-114F13B/2021|EPI_ISL_947435|2021-01-24
>hCoV-19/England/ALDP-1150304/2021|EPI_ISL_947436|2021-01-23
>hCoV-19/England/ALDP-1150683/2021|EPI_ISL_947437|2021-01-24
>hCoV-19/England/ALDP-114F2FC/2021|EPI_ISL_947439|2021-01-23
>hCoV-19/England/ALDP-11450A1/2021|EPI_ISL_948530|2021-01-22
>hCoV-19/England/ALDP-1145B37/2021|EPI_ISL_948531|2021-01-22
>hCoV-19/England/ALDP-1145566/2021|EPI_ISL_948533|2021-01-22
>hCoV-19/England/ALDP-11458E5/2021|EPI_ISL_948535|2021-01-22
>hCoV-19/England/ALDP-1145BFB/2021|EPI_ISL_948538|2021-01-22
>hCoV-19/England/ALDP-1128A79/2021|EPI_ISL_948539|2021-01-22
>hCoV-19/England/ALDP-11454A5/2021|EPI_ISL_948542|2021-01-23
>hCoV-19/England/ALDP-1145B19/2021|EPI_ISL_948544|2021-01-22
>hCoV-19/England/ALDP-11453D5/2021|EPI_ISL_948545|2021-01-23
>hCoV-19/England/ALDP-11452C9/2021|EPI_ISL_948546|2021-01-22
>hCoV-19/England/ALDP-11286C0/2021|EPI_ISL_948547|2021-01-22
>hCoV-19/England/ALDP-1145205/2021|EPI_ISL_948549|2021-01-22
>hCoV-19/England/ALDP-1128B49/2021|EPI_ISL_948550|2021-01-22
>hCoV-19/England/ALDP-11452BA/2021|EPI_ISL_948551|2021-01-21
>hCoV-19/England/ALDP-1145BEC/2021|EPI_ISL_948552|2021-01-22
>hCoV-19/England/ALDP-1145DE6/2021|EPI_ISL_948554|2021-01-22
>hCoV-19/England/ALDP-11289D6/2021|EPI_ISL_948555|2021-01-22
>hCoV-19/England/ALDP-1145557/2021|EPI_ISL_948556|2021-01-23
>hCoV-19/England/ALDP-1145742/2021|EPI_ISL_948557|2021-01-21
>hCoV-19/England/ALDP-1128BFE/2021|EPI_ISL_948559|2021-01-22
>hCoV-19/England/ALDP-1145DB9/2021|EPI_ISL_948560|2021-01-22
>hCoV-19/England/ALDP-11451AE/2021|EPI_ISL_948561|2021-01-22
>hCoV-19/England/ALDP-1128C73/2021|EPI_ISL_948562|2021-01-22
>hCoV-19/England/ALDP-1145C07/2021|EPI_ISL_948563|2021-01-22
>hCoV-19/England/ALDP-1128A1F/2021|EPI_ISL_948564|2021-01-22
>hCoV-19/England/ALDP-1128C28/2021|EPI_ISL_948565|2021-01-21
>hCoV-19/England/ALDP-1128824/2021|EPI_ISL_948566|2021-01-22
>hCoV-19/England/ALDP-1145D31/2021|EPI_ISL_948567|2021-01-22
>hCoV-19/England/ALDP-1145AEF/2021|EPI_ISL_948570|2021-01-22
>hCoV-19/England/ALDP-112887F/2021|EPI_ISL_948572|2021-01-22
>hCoV-19/England/ALDP-1145D40/2021|EPI_ISL_948573|2021-01-22
>hCoV-19/England/ALDP-1145988/2021|EPI_ISL_948575|2021-01-22
>hCoV-19/England/ALDP-114578E/2021|EPI_ISL_948578|2021-01-22
>hCoV-19/England/ALDP-11286DF/2021|EPI_ISL_948579|2021-01-22
>hCoV-19/England/ALDP-112897C/2021|EPI_ISL_948580|2021-01-23
>hCoV-19/England/ALDP-11455EE/2021|EPI_ISL_948582|2021-01-22
>hCoV-19/England/ALDP-1145645/2021|EPI_ISL_948584|2021-01-22
>hCoV-19/England/ALDP-1145311/2021|EPI_ISL_948585|2021-01-23
>hCoV-19/England/ALDP-1145AFE/2021|EPI_ISL_948586|2021-01-22
>hCoV-19/England/ALDP-1144F78/2021|EPI_ISL_948587|2021-01-21
>hCoV-19/England/ALDP-1145DC8/2021|EPI_ISL_948588|2021-01-22
>hCoV-19/England/ALDP-112894F/2021|EPI_ISL_948589|2021-01-21
>hCoV-19/England/ALDP-1128B3A/2021|EPI_ISL_948590|2021-01-22
>hCoV-19/England/ALDP-114527E/2021|EPI_ISL_948591|2021-01-22
>hCoV-19/England/ALDP-1144FA5/2021|EPI_ISL_948593|2021-01-22
>hCoV-19/England/ALDP-1145BBF/2021|EPI_ISL_948594|2021-01-22
>hCoV-19/England/ALDP-1145C8F/2021|EPI_ISL_948597|2021-01-22
>hCoV-19/England/ALDP-1128C0A/2021|EPI_ISL_948599|2021-01-22
>hCoV-19/England/ALDP-1145302/2021|EPI_ISL_948721|2021-01-21
>hCoV-19/England/ALDP-1128921/2021|EPI_ISL_948723|2021-01-22
>hCoV-19/England/ALDP-11451F9/2021|EPI_ISL_948726|2021-01-22
>hCoV-19/England/ALDP-1145320/2021|EPI_ISL_948728|2021-01-23
>hCoV-19/England/ALDP-1145B28/2021|EPI_ISL_948729|2021-01-22
>hCoV-19/England/ALDP-1128781/2021|EPI_ISL_948732|2021-01-22
>hCoV-19/England/ALDP-1145830/2021|EPI_ISL_948733|2021-01-23
>hCoV-19/England/ALDP-11288BB/2021|EPI_ISL_948734|2021-01-23
>hCoV-19/England/ALDP-114588B/2021|EPI_ISL_948735|2021-01-22
>hCoV-19/England/ALDP-1144E6C/2021|EPI_ISL_948736|2021-01-22
>hCoV-19/England/ALDP-1128903/2021|EPI_ISL_948737|2021-01-22
>hCoV-19/England/ALDP-1145C25/2021|EPI_ISL_948738|2021-01-22
>hCoV-19/England/ALDP-1144E8A/2021|EPI_ISL_948739|2021-01-22
>hCoV-19/England/ALDP-1145038/2021|EPI_ISL_948741|2021-01-21
>hCoV-19/England/ALDP-1145821/2021|EPI_ISL_948742|2021-01-23
>hCoV-19/England/ALDP-1145E10/2021|EPI_ISL_948744|2021-01-22
>hCoV-19/England/ALDP-1145D6E/2021|EPI_ISL_948745|2021-01-22
>hCoV-19/England/ALDP-114585E/2021|EPI_ISL_948746|2021-01-22
>hCoV-19/England/ALDP-11288F7/2021|EPI_ISL_948749|2021-01-22
>hCoV-19/England/ALDP-11287FA/2021|EPI_ISL_948750|2021-01-23
>hCoV-19/England/ALDP-1145171/2021|EPI_ISL_948751|2021-01-21
>hCoV-19/England/ALDP-1145900/2021|EPI_ISL_948752|2021-01-22
>hCoV-19/England/ALDP-1145029/2021|EPI_ISL_948753|2021-01-22
>hCoV-19/England/ALDP-114596A/2021|EPI_ISL_948754|2021-01-22
>hCoV-19/England/ALDP-1128BA3/2021|EPI_ISL_948755|2021-01-23
>hCoV-19/England/ALDP-1144E4E/2021|EPI_ISL_948757|2021-01-22
>hCoV-19/England/ALDP-11459C4/2021|EPI_ISL_948762|2021-01-22
>hCoV-19/England/ALDP-1144CEA/2021|EPI_ISL_948766|2021-01-22
>hCoV-19/England/LOND-12E5B74/2021|EPI_ISL_949860|2021-02-02
>hCoV-19/England/LOND-12E5BFC/2021|EPI_ISL_949864|2021-02-02
>hCoV-19/England/LOND-12E5C80/2021|EPI_ISL_949869|2021-02-01
>hCoV-19/England/LOND-12E61CC/2021|EPI_ISL_949873|2021-02-02
>hCoV-19/England/LOND-12E626F/2021|EPI_ISL_949880|2021-02-01
>hCoV-19/England/LOND-12E62F6/2021|EPI_ISL_949887|2021-02-02
>hCoV-19/England/LOND-12E6302/2021|EPI_ISL_949888|2021-02-02
>hCoV-19/England/OXON-F4564A/2020|EPI_ISL_950842|2020-12-23
>hCoV-19/England/OXON-F45668/2020|EPI_ISL_950843|2020-12-22
>hCoV-19/England/OXON-F457A1/2020|EPI_ISL_950846|2020-12-23
>hCoV-19/England/OXON-F45871/2020|EPI_ISL_950848|2020-12-23
>hCoV-19/England/OXON-F459F6/2020|EPI_ISL_950850|2020-12-27
>hCoV-19/England/OXON-F45A6C/2020|EPI_ISL_950853|2020-12-27
>hCoV-19/England/OXON-F45A99/2020|EPI_ISL_950854|2020-12-28
>hCoV-19/England/OXON-F45AA8/2020|EPI_ISL_950855|2020-12-28
>hCoV-19/England/OXON-F45AE4/2020|EPI_ISL_950856|2020-12-28
>hCoV-19/England/OXON-F45AF3/2020|EPI_ISL_950857|2020-12-28
>hCoV-19/England/OXON-F45C84/2020|EPI_ISL_950861|2020-12-27
>hCoV-19/England/OXON-F45CA2/2020|EPI_ISL_950862|2020-12-27
>hCoV-19/England/OXON-F45E33/2020|EPI_ISL_950868|2020-12-27
>hCoV-19/England/OXON-F45EAC/2020|EPI_ISL_950869|2020-12-21
>hCoV-19/England/OXON-F4600F/2020|EPI_ISL_950874|2020-12-23
>hCoV-19/England/OXON-F4603C/2020|EPI_ISL_950875|2020-12-22
>hCoV-19/England/OXON-F460A5/2020|EPI_ISL_950876|2020-12-22
>hCoV-19/England/OXON-F460C3/2020|EPI_ISL_950877|2020-12-23
>hCoV-19/England/OXON-F46157/2020|EPI_ISL_950879|2020-12-27
>hCoV-19/England/OXON-F46175/2020|EPI_ISL_950880|2020-12-27
>hCoV-19/England/OXON-F46184/2020|EPI_ISL_950881|2020-12-27
>hCoV-19/England/OXON-F461FD/2020|EPI_ISL_950884|2020-12-27
>hCoV-19/England/OXON-F46209/2020|EPI_ISL_950885|2020-12-27
>hCoV-19/England/OXON-F462AF/2020|EPI_ISL_950886|2020-12-27
>hCoV-19/England/OXON-F46324/2020|EPI_ISL_950887|2020-12-27
>hCoV-19/England/OXON-F46351/2020|EPI_ISL_950889|2020-12-27
>hCoV-19/England/OXON-F463AC/2020|EPI_ISL_950890|2020-12-27
>hCoV-19/England/OXON-F463BB/2020|EPI_ISL_950891|2020-12-27
>hCoV-19/England/OXON-F463E8/2020|EPI_ISL_950892|2020-12-27
>hCoV-19/England/OXON-F46421/2020|EPI_ISL_950893|2020-12-27
>hCoV-19/England/OXON-F464C7/2020|EPI_ISL_950897|2020-12-27
>hCoV-19/Scotland/OXON-F464D6/2020|EPI_ISL_950898|2020-12-27
>hCoV-19/England/OXON-F4652E/2020|EPI_ISL_950899|2020-12-27
>hCoV-19/England/PORT-2E5B4A/2021|EPI_ISL_952600|2021-01-14
[truncated: 1,729,446 more chars]
