# Supplementary material for: End-point RT-PCR based on a conservation landscape for SARS-COV-2 detection
Source: Sci Rep. 2022 Mar 19;12:4759. doi: 10.1038/s41598-022-07756-6 (PMC8933765; doi:10.1038/s41598-022-07756-6)
Supplement: Supplementary file 3 — Supplementary Information 3. [file 41598_2022_7756_MOESM3_ESM.xlsx]

## Sheet: Hoja1
Supplementary Table 3. Samples analyzed on this study. All samples were deposited on GISAID. The Pangolin lineage, virus names, EPI ID and the diagnostic derived from any of the endpoint-PCR tests developed n this study are listed
#	Pangolin Lineage	Virus name	EPI (ID)	end-point RT-PCR result
1	B.1.1.7	hCoV-19/Mexico/CMX-INMEGEN-04-05-72/2021	EPI_ISL_1711299	Positive
2	B.1.1.7	hCoV-19/Mexico/CMX-INMEGEN-04-05-71/2021	EPI_ISL_1711302	Positive
3	B.1.1.7	hCoV-19/Mexico/CMX-INMEGEN-04-05-63/2021	EPI_ISL_1711298	Positive
4	B.1.1.7	hCoV-19/Mexico/CMX-INMEGEN-04-05-47/2021	EPI_ISL_1711297	Positive
5	B.1.1.7	hCoV-19/Mexico/CMX-INMEGEN-04-05-49/2021	EPI_ISL_1711301	Positive
6	B.1.1.7	hCoV-19/Mexico/CMX-INMEGEN-04-05-6/2021	EPI_ISL_1711300	Positive
7	B.1.1.7	hCoV-19/Mexico/CMX-INMEGEN-04-06-38/2021	EPI_ISL_1807344	Positive
8	B.1.1.7	hCoV-19/Mexico/CMX-INMEGEN-04-06-73/2021	EPI_ISL_1807363	Positive
9	B.1.1.7	hCoV-19/Mexico/CMX-INMEGEN-04-07-292/2021	EPI_ISL_2080689	Positive
10	B.1.1.7	hCoV-19/Mexico/CMX-INMEGEN-04-07-230/2021	EPI_ISL_2080647	Positive
11	B.1.1.7	hCoV-19/Mexico/CMX-INMEGEN-04-07-243/2021	EPI_ISL_2080658	Positive
12	B.1.1.7	hCoV-19/Mexico/CMX-INMEGEN-04-07-195/2021	EPI_ISL_2080627	Negative
13	B.1.1.7	hCoV-19/Mexico/CMX-INMEGEN-05-01-192/2021	EPI_ISL_2105723	Positive
14	B.1.1.7	hCoV-19/Mexico/CMX-INMEGEN-05-01-226/2021	EPI_ISL_2105746	Positive
15	B.1.1.7	hCoV-19/Mexico/MEX-INMEGEN-05-01-227/2021	EPI_ISL_2105747	Positive
16	B.1.1.7	hCoV-19/Mexico/CMX-INMEGEN-05-01-228/2021	EPI_ISL_2105748	Positive
17	B.1.1.7	hCoV-19/Mexico/CMX-INMEGEN-05-01-229/2021	EPI_ISL_2105749	Positive
18	B.1.1.7	hCoV-19/Mexico/MEX-INMEGEN-05-01-240/2021	EPI_ISL_2105759	Positive
19	B.1.1.7	hCoV-19/Mexico/MEX-INMEGEN-05-01-256/2021	EPI_ISL_2178757	Positive
20	B.1.1.7	hCoV-19/Mexico/CMX-INMEGEN-05-01-260/2021	EPI_ISL_2105773	Positive
21	B.1.1.7	hCoV-19/Mexico/MEX-INMEGEN-05-01-266/2021	EPI_ISL_2105778	Positive
22	B.1.1.7	hCoV-19/Mexico/CMX-INMEGEN-05-01-272/2021	EPI_ISL_2105784	Positive
23	B.1.1.7	hCoV-19/Mexico/MEX-INMEGEN-05-01-278/2021	EPI_ISL_2105790	Positive
24	B.1.1.7	hCoV-19/Mexico/MEX-INMEGEN-05-01-283/2021	EPI_ISL_2105795	Positive
25	B.1.1.7	hCoV-19/Mexico/CMX-INMEGEN-05-01-319/2021	EPI_ISL_2105826	Positive
26	B.1.1.7	hCoV-19/Mexico/MEX-INMEGEN-05-01-366/2021	EPI_ISL_2105867	Positive
27	B.1.1.7	hCoV-19/Mexico/MEX-INMEGEN-05-02-1/2021	EPI_ISL_2230865	Positive
28	B.1.1.7	hCoV-19/Mexico/MEX-INMEGEN-05-02-2/2021	EPI_ISL_2230841	Positive
29	B.1.1.7	hCoV-19/Mexico/MEX-INMEGEN-05-03-368/2021	EPI_ISL_2319412	Positive
30	B.1.1.7	hCoV-19/Mexico/MEX-INMEGEN-05-03-360/2021	EPI_ISL_2319411	Positive
31	B.1.1.7	hCoV-19/Mexico/CMX-INMEGEN-05-03-350/2021	EPI_ISL_2319405	Positive
32	B.1.1.7	hCoV-19/Mexico/CMX-INMEGEN-05-03-351/2021	EPI_ISL_2319406	Positive
33	B.1.1.7	hCoV-19/Mexico/MEX-INMEGEN-05-03-345/2021	EPI_ISL_2105727	Positive
34	B.1.1.7	hCoV-19/Mexico/CMX-INMEGEN-05-03-342/2021	EPI_ISL_2319403	Positive
35	B.1.1.7	hCoV-19/Mexico/MEX-INMEGEN-05-03-340/2021	EPI_ISL_2319402	Positive
36	B.1.1.7	hCoV-19/Mexico/MEX-INMEGEN-05-03-332/2021	EPI_ISL_2319400	Positive
37	B.1.1.7	hCoV-19/Mexico/MEX-INMEGEN-05-03-328/2021	EPI_ISL_2319396	Positive
38	B.1.1.7	hCoV-19/Mexico/MEX-INMEGEN-05-03-292/2021	EPI_ISL_2319385	Positive
39	B.1.1.7	hCoV-19/Mexico/MEX-INMEGEN-05-03-287/2021	EPI_ISL_2319383	Positive
40	P.1	hCoV-19/Mexico/CMX-INMEGEN-04-06-57/2021	EPI_ISL_1807358	Positive
41	P.1	hCoV-19/Mexico/CMX-INMEGEN-04-07-296/2021	EPI_ISL_2080693	Positive
42	P.1	hCoV-19/Mexico/CMX-INMEGEN-04-07-208/2021	EPI_ISL_2080635	Positive
43	P.1	hCoV-19/Mexico/CMX-INMEGEN-04-07-261/2021	EPI_ISL_2080671	Positive
44	P.1	hCoV-19/Mexico/CMX-INMEGEN-04-07-268/2021	EPI_ISL_2080677	Positive
45	P.1	hCoV-19/Mexico/CMX-INMEGEN-04-07-269/2021	EPI_ISL_2080678	Positive
46	P.1	hCoV-19/Mexico/MEX-INMEGEN-05-01-282/2021	EPI_ISL_2105794	Positive
47	P.1	hCoV-19/Mexico/CMX-INMEGEN-05-01-210/2021	EPI_ISL_2105731	Positive
48	P.1	hCoV-19/Mexico/MEX-INMEGEN-05-01-247/2021	EPI_ISL_2105823	Positive
49	P.1	hCoV-19/Mexico/MEX-INMEGEN-05-01-315/2021	EPI_ISL_2105823	Positive
50	P.1	hCoV-19/Mexico/MEX-INMEGEN-05-01-324/2021	EPI_ISL_2105831	Positive
51	P.1	hCoV-19/Mexico/MEX-INMEGEN-05-01-330/2021	EPI_ISL_2105835	Positive
52	P.1	hCoV-19/Mexico/MEX-INMEGEN-05-01-342/2021	EPI_ISL_2105847	Positive
53	P.1	hCoV-19/Mexico/MEX-INMEGEN-05-01-343/2021	EPI_ISL_2105848	Positive
54	P.1	hCoV-19/Mexico/MEX-INMEGEN-05-01-342/2021	EPI_ISL_2105847	Positive
55	P.1	hCoV-19/Mexico/MEX-INMEGEN-05-01-343/2021	EPI_ISL_2105848	Positive
56	P.1	hCoV-19/Mexico/CMX-INMEGEN-04-07-252/2021	EPI_ISL_2080666	Positive
57	P.1	hCoV-19/Mexico/CMX-INMEGEN-05-02-27/2021	EPI_ISL_2230831	Positive
58	P.1	hCoV-19/Mexico/CMX-INMEGEN-05-02-69/2021	EPI_ISL_2230826	Positive
59	P.1	hCoV-19/Mexico/CMX-INMEGEN-05-02-82/2021	EPI_ISL_2230898	Positive
60	P.1	hCoV-19/Mexico/MEX-INMEGEN-05-02-99/2021	EPI_ISL_2230899	Positive
61	P.1	hCoV-19/Mexico/CMX-INMEGEN-05-02-112/2021	EPI_ISL_2230900	Positive
62	P.1	hCoV-19/Mexico/CMX-INMEGEN-05-02-121/2021	EPI_ISL_2230901	Positive
63	P.1	hCoV-19/Mexico/MEX-INMEGEN-05-02-133/2021	EPI_ISL_2230902	Positive
64	P.1	hCoV-19/Mexico/CMX-INMEGEN-05-02-141/2021	EPI_ISL_2231020	Positive
65	P.1	hCoV-19/Mexico/HID-INMEGEN-05-02-157	EPI_ISL_2230903	Positive
66	P.1	hCoV-19/Mexico/CMX-INMEGEN-05-01-2/2021	EPI_ISL_2230858	Positive
67	P.1	hCoV-19/Mexico/CMX-INMEGEN-05-01-13/2021	EPI_ISL_2230812	Positive
68	P.1	hCoV-19/Mexico/CMX-INMEGEN-05-01-49/2021	EPI_ISL_2230807	Positive
69	P.1	hCoV-19/Mexico/CMX-INMEGEN-05-01-79/2021	EPI_ISL_2230861	Positive
70	P.1	hCoV-19/Mexico/CMX-INMEGEN-05-01-94/2021	EPI_ISL_2230829	Positive
71	P.1	hCoV-19/Mexico/CMX-INMEGEN-05-03-318/2021	EPI_ISL_2319390	Positive
72	P.1	hCoV-19/Mexico/CMX-INMEGEN-05-03-324/2021	EPI_ISL_2319393	Positive
73	P.1	hCoV-19/Mexico/MEX-INMEGEN-05-03-182/2021	EPI_ISL_2319308	Positive
74	P.1	hCoV-19/Mexico/HID-INMEGEN-05-03-158/2021	EPI_ISL_2319291	Positive
75	P.1	hCoV-19/Mexico/MEX-INMEGEN-05-03-154/2021	EPI_ISL_2319288	Positive
76	P.1	hCoV-19/Mexico/CMX-INMEGEN-05-03-151/2021	EPI_ISL_2319286	Positive
77	B.1.429	hCoV-19/Mexico/CMX-INMEGEN-05-01-220/2021	EPI_ISL_2105765	Positive
78	B.1.427	hCoV-19/Mexico/CMX-INMEGEN-05-01-318/2021	EPI_ISL_2105825	Positive
79	B.1.427	hCoV-19/Mexico/CMX-INMEGEN-05-01-206/2021	EPI_ISL_2105740	Positive
80	B.1.427	hCoV-19/Mexico/CMX-INMEGEN-05-03-105/2021	EPI_ISL_2341035	Positive
81	B.1.427	hCoV-19/Mexico/CMX-INMEGEN-05-04-155/2021	EPI_ISL_2349993	Positive
82	B.1.427	hCoV-19/Mexico/CMX-INMEGEN-05-04-73/2021	EPI_ISL_2349937	Inconclusive
83	B.1.427	hCoV-19/Mexico/MEX-INMEGEN-05-04-58/2021	EPI_ISL_2349925	Negative
84	B.1.427	hCoV-19/Mexico/CMX-INMEGEN-05-04-55/2021	EPI_ISL_2349923	Negative
85	B.1.427	hCoV-19/Mexico/CMX-INMEGEN-05-04-23/2021	EPI_ISL_2349901	Positive
86	AY.25	hCoV-19/Mexico/ROO-INMEGEN-34-1/2021	EPI_ISL_6050800	Positive
87	AY.20	hCoV-19/Mexico/YUC-INMEGEN-34-2/2021	EPI_ISL_6050845	Positive
88	AY.25	hCoV-19/Mexico/ROO-INMEGEN-34-8/2021	EPI_ISL_6050844	Positive
89	B.1.617.2	hCoV-19/Mexico/YUC-INMEGEN-34-9/2021	EPI_ISL_6050943	Positive
90	AY.25	hCoV-19/Mexico/YUC-INMEGEN-34-16/2021	EPI_ISL_6050851	Positive
91	AY.26	hCoV-19/Mexico/YUC-INMEGEN-34-17/2021	EPI_ISL_6050820	Positive
92	AY.26	hCoV-19/Mexico/YUC-INMEGEN-34-24/2021	EPI_ISL_6050822	Positive
93	AY.26	hCoV-19/Mexico/ROO-INMEGEN-34-25/2021	EPI_ISL_6050932	Positive
94	B.1.617.2	hCoV-19/Mexico/YUC-INMEGEN-34-32/2021	EPI_ISL_6050823	Positive
95	AY.20	hCoV-19/Mexico/ROO-INMEGEN-34-33/2021	EPI_ISL_6050944	Positive
96	B.1.617.2	hCoV-19/Mexico/YUC-INMEGEN-34-40/2021	EPI_ISL_6050864	Positive
97	AY.20	hCoV-19/Mexico/OAX-INMEGEN-34-41/2021	EPI_ISL_6050945	Positive
98	B.1.617.2	hCoV-19/Mexico/YUC-INMEGEN-34-48/2021	EPI_ISL_6050933	Positive
99	AY.26	hCoV-19/Mexico/OAX-INMEGEN-34-49/2021	EPI_ISL_6050850	Positive
100	AY.3	hCoV-19/Mexico/TAB-INMEGEN-34-56/2021	EPI_ISL_6050876	Positive
101	AY.20	hCoV-19/Mexico/OAX-INMEGEN-34-57/2021	EPI_ISL_6050794	Positive
102	AY.20	hCoV-19/Mexico/TAB-INMEGEN-34-64/2021	EPI_ISL_6050886	Positive
103	AY.26	hCoV-19/Mexico/OAX-INMEGEN-34-65/2021	EPI_ISL_6050878	Positive
104	AY.20	hCoV-19/Mexico/TAB-INMEGEN-34-72/2021	EPI_ISL_6050925	Positive
105	AY.20	hCoV-19/Mexico/OAX-INMEGEN-34-73/2021	EPI_ISL_6050797	Positive
106	AY.20	hCoV-19/Mexico/OAX-INMEGEN-34-80/2021	EPI_ISL_6050936	Positive
107	B.1.617.2	hCoV-19/Mexico/TAB-INMEGEN-34-81/2021	EPI_ISL_6050934	Positive
108	AY.20	hCoV-19/Mexico/OAX-INMEGEN-34-88/2021	EPI_ISL_6050799	Positive
109	B.1.617.2	hCoV-19/Mexico/YUC-INMEGEN-34-89/2021	EPI_ISL_6050833	Positive
